# Supplementary material for: The Antivirulence Activity of Umbelliferone and Its Protective Effect against A. hydrophila-Infected Grass Carp
Source: Int J Mol Sci. 2022 Sep 22;23(19):11119. doi: 10.3390/ijms231911119 (PMC9569924; doi:10.3390/ijms231911119)
Supplement: Supplementary file 1 [file ijms-23-11119-s001.zip]

Archive with 4 entries (4 files):
- Supllementary table S2 DEGs list.xlsx
- Supllementary table S3 function enrichment analysis.xlsx
- Supplementary Table S1 sequencing data summary.pdf
- Supplementary Table S4 qPCR primer.pdf
