# Supplementary material for: The Antivirulence Activity of Umbelliferone and Its Protective Effect against A. hydrophila-Infected Grass Carp
Source: Int J Mol Sci. 2022 Sep 22;23(19):11119. doi: 10.3390/ijms231911119 (PMC9569924; doi:10.3390/ijms231911119)
Supplement: Supplementary file 1 [file ijms-23-11119-s001.zip › Supllementary table S2 DEGs list.xlsx]

## Sheet: TreatmentvsControl_deg_all
gene_id	T1	T2	T3	C1	C2	C3	Treatment	Control	log2FoldChange	pvalue	padj	gene_name	gene_chr	gene_start	gene_end	gene_strand	gene_length	gene_biotype	gene_description	tf_family
VU14_RS21370	6.59144	10.5943	1.2207	0	0	1.2429	6.13549	0.414301	4.34267	0.00437715	0.0127452	VU14_RS21370	NZ_CP011100.1	4744539	4745432	+	894	protein_coding	LysR family transcriptional regulator && PF03466:LysR substrate binding domain|PF00126:Bacterial regulatory helix-turn-helix protein, lysR family	LysR_substrate
VU14_RS03530	8.78858	1.17715	2.44141	0	0	1.2429	4.13571	0.414301	3.78122	0.0202815	0.0436907	VU14_RS03530	NZ_CP011100.1	758506	758581	+	76	protein_coding	tRNA-Lys && -	-
VU14_RS22195	15.38	16.4801	15.8691	0.700846	1.39241	2.48581	15.9097	1.52635	3.51372	2.57111e-05	0.000265145	yidD	NZ_CP011100.1	43031	43279	-	249	protein_coding	membrane protein insertion efficiency factor YidD && -	-
VU14_RS02480	21.9715	24.7201	32.959	0.700846	1.39241	6.21451	26.5502	2.76926	3.50317	8.8204e-07	2.00004e-05	VU14_RS02480	NZ_CP011100.1	557632	557707	+	76	protein_coding	tRNA-Phe && -	-
VU14_RS21910	775.593	1343.13	776.367	123.349	107.215	115.59	965.029	115.385	3.06414	5.53194e-23	1.09532e-19	VU14_RS21910	NZ_CP011100.1	4864467	4866053	+	1587	protein_coding	alpha-glucoside-specific PTS transporter subunit IIBC && PF00367:phosphotransferase system, EIIB|PF02378:Phosphotransferase system, EIIC	-
VU14_RS21915	1910.42	3706.84	1656.49	307.671	311.203	309.483	2424.58	309.452	2.96994	6.86627e-18	3.3988e-15	VU14_RS21915	NZ_CP011100.1	4866056	4867375	+	1320	protein_coding	6-phospho-alpha-glucosidase && PF02056:Family 4 glycosyl hydrolase|PF11975:Family 4 glycosyl hydrolase C-terminal domain	-
VU14_RS10020	634.975	732.186	677.49	70.0846	69.6204	126.776	681.551	88.827	2.9566	1.71894e-21	1.70175e-18	VU14_RS10020	NZ_CP011100.1	2245429	2245899	-	471	protein_coding	MarR family winged helix-turn-helix transcriptional regulator && PF12802:MarR family	-
VU14_RS10015	84.5901	88.2861	109.863	11.9144	9.05065	17.4006	94.2465	12.7886	2.93096	5.62351e-14	1.30995e-11	VU14_RS10015	NZ_CP011100.1	2245244	2245432	-	189	protein_coding	DUF4250 domain-containing protein && -	-
VU14_RS04055	1209.53	1417.29	1595.46	149.28	116.962	293.325	1407.42	186.523	2.92375	1.26027e-15	4.1589e-13	VU14_RS04055	NZ_CP011100.1	856840	857406	-	567	protein_coding	multidrug transporter && PF00893:Small Multidrug Resistance protein	-
VU14_RS04050	372.416	415.533	507.813	46.9567	52.2153	89.489	431.921	62.887	2.80058	1.09921e-17	4.34037e-15	VU14_RS04050	NZ_CP011100.1	856532	856852	-	321	protein_coding	multidrug transporter && PF00893:Small Multidrug Resistance protein	-
VU14_RS18230	421.852	643.9	526.123	81.999	75.8862	101.918	530.625	86.6011	2.62322	6.30044e-20	4.98995e-17	VU14_RS18230	NZ_CP011100.1	4080094	4081185	+	1092	protein_coding	porin && PF00267:Gram-negative porin	Porin_1
VU14_RS12215	1630.28	2094.15	1970.22	266.322	270.823	400.215	1898.21	312.453	2.60714	1.185e-21	1.5642e-18	VU14_RS12215	NZ_CP011100.1	2715636	2717159	-	1524	protein_coding	fumarate hydratase && PF05681:Fumarate hydratase (Fumerase)|PF05683:Fumarase C-terminus	-
VU14_RS10285	619.595	847.547	875.244	113.537	101.646	188.921	780.795	134.701	2.54505	2.78123e-15	8.47206e-13	xdhC	NZ_CP011100.1	2310067	2310552	+	486	protein_coding	xanthine dehydrogenase iron sulfur-binding subunit XdhC && PF00111:2Fe-2S iron-sulfur cluster binding domain|PF01799:[2Fe-2S] binding domain	Fer2
VU14_RS10205	2047.74	2348.41	2412.11	278.236	258.292	640.095	2269.42	392.208	2.53675	1.27681e-11	1.36653e-09	VU14_RS10205	NZ_CP011100.1	2285234	2286451	+	1218	protein_coding	YgeY family selenium metabolism-linked hydrolase && PF01546:Peptidase family M20/M25/M40|PF07687:Peptidase dimerisation domain	Peptidase_M20
VU14_RS21780	4018.58	4881.63	4157.72	568.386	639.812	1119.86	4352.64	776.018	2.48977	4.17184e-15	1.18004e-12	fadB	NZ_CP011100.1	4836002	4838149	+	2148	protein_coding	fatty acid oxidation complex subunit alpha FadB && PF00378:Enoyl-CoA hydratase/isomerase|PF00725:3-hydroxyacyl-CoA dehydrogenase, C-terminal domain|PF02737:3-hydroxyacyl-CoA dehydrogenase, NAD binding domain	3HCDH_N
VU14_RS08825	581.145	799.284	659.18	86.2041	87.7217	203.836	679.87	125.921	2.44479	1.07876e-10	9.49307e-09	VU14_RS08825	NZ_CP011100.1	1952237	1952776	+	540	protein_coding	alpha/beta hydrolase YcfP && PF05728:Uncharacterised protein family (UPF0227)	-
VU14_RS14695	4274.55	4294.24	4149.17	648.283	675.318	1087.54	4239.32	803.714	2.40109	1.20566e-17	4.34037e-15	fadE	NZ_CP011100.1	3290335	3292791	+	2457	protein_coding	acyl-CoA dehydrogenase FadE && PF00441:Acyl-CoA dehydrogenase, C-terminal domain|PF02771:Acyl-CoA dehydrogenase, N-terminal domain|PF09317:Domain of unknown function (DUF1974)	-
VU14_RS01480	36.2529	49.4402	31.7383	5.60677	5.56963	12.429	39.1438	7.86848	2.39844	1.63219e-06	3.35224e-05	tuf	NZ_CP011100.1	335541	336725	+	1185	protein_coding	elongation factor Tu && PF00009:Elongation factor Tu GTP binding domain|PF03143:Elongation factor Tu C-terminal domain|PF03144:Elongation factor Tu domain 2	GTP_EFTU
VU14_RS19180	5014.99	6289.5	5516.36	777.238	758.862	1665.49	5606.95	1067.2	2.3949	1.21968e-11	1.34164e-09	mdh	NZ_CP011100.1	4285130	4286065	-	936	protein_coding	malate dehydrogenase && PF02866:lactate/malate dehydrogenase, alpha/beta C-terminal domain|PF00056:lactate/malate dehydrogenase, NAD binding domain	-
VU14_RS05860	75.8015	228.367	191.65	14.7178	12.5317	70.8455	165.273	32.6983	2.37011	0.000128886	0.000878464	VU14_RS05860	NZ_CP011100.1	1242204	1242278	-	75	protein_coding	tRNA-Gln && -	-
VU14_RS10255	6071.81	5819.82	6274.41	906.895	915.508	1725.15	6055.35	1182.52	2.35776	7.3247e-14	1.61143e-11	VU14_RS10255	NZ_CP011100.1	2299041	2301935	+	2895	protein_coding	molybdopterin-dependent oxidoreductase Mo/Fe-S-binding subunit && PF01799:[2Fe-2S] binding domain|PF01315:Aldehyde oxidase and xanthine dehydrogenase, a/b hammerhead domain|PF02738:Molybdopterin-binding domain of aldehyde dehydrogenase	-
VU14_RS00215	733.847	663.912	400.391	44.1533	71.709	241.123	599.383	118.995	2.34342	1.31143e-05	0.000159534	VU14_RS00215	NZ_CP011100.1	45425	46183	-	759	protein_coding	amino acid ABC transporter substrate-binding protein && PF00497:Bacterial extracellular solute-binding proteins, family 3	-
VU14_RS15455	1931.29	2068.25	2087.4	267.723	324.431	617.723	2028.98	403.292	2.33485	1.08913e-11	1.26852e-09	VU14_RS15455	NZ_CP011100.1	3464497	3467364	-	2868	protein_coding	hypothetical protein && -	-
VU14_RS05600	738.241	885.216	870.361	118.443	95.38	290.839	831.273	168.221	2.31411	1.76524e-08	8.03487e-07	frdD	NZ_CP011100.1	1185205	1185561	-	357	protein_coding	fumarate reductase subunit FrdD && PF02313:Fumarate reductase subunit D	-
VU14_RS03850	1766.51	1482.03	1202.39	180.818	242.279	476.032	1483.64	299.71	2.31244	1.22154e-09	7.92999e-08	cysD	NZ_CP011100.1	817594	818502	+	909	protein_coding	sulfate adenylyltransferase subunit CysD && PF01507:Phosphoadenosine phosphosulfate reductase family	-
VU14_RS16115	929.393	1074.74	989.99	165.4	139.241	308.24	998.04	204.293	2.29617	1.13589e-11	1.28518e-09	VU14_RS16115	NZ_CP011100.1	3613433	3614152	-	720	protein_coding	MaoC family dehydratase && PF01575:MaoC like domain	-
VU14_RS04850	1387.5	1583.26	1342.77	289.449	294.494	303.268	1437.85	295.737	2.28214	1.74789e-25	6.92166e-22	VU14_RS04850	NZ_CP011100.1	1032239	1033669	-	1431	protein_coding	glyceraldehyde-3-phosphate dehydrogenase && PF00044:Glyceraldehyde 3-phosphate dehydrogenase, NAD binding domain|PF02800:Glyceraldehyde 3-phosphate dehydrogenase, C-terminal domain	-
VU14_RS05855	29.6615	38.8459	62.2559	3.50423	4.87343	21.1294	43.5877	9.83567	2.24755	0.000297079	0.00166664	VU14_RS05855	NZ_CP011100.1	1241983	1242057	-	75	protein_coding	tRNA-Gln && -	-
VU14_RS01560	992.011	1323.11	908.203	113.537	116.266	452.417	1074.44	227.407	2.24652	7.14673e-06	0.000101437	rpsG	NZ_CP011100.1	352042	352512	+	471	protein_coding	30S ribosomal protein S7 && PF00177:Ribosomal protein S7p/S5e	-
VU14_RS15790	1019.48	1179.5	1033.94	179.417	179.621	326.883	1077.64	228.64	2.2436	5.23748e-13	8.64183e-11	VU14_RS15790	NZ_CP011100.1	3551502	3552155	-	654	protein_coding	TetR family transcriptional regulator && PF00440:Bacterial regulatory proteins, tetR family	TetR_N
VU14_RS21105	781.085	927.593	747.07	133.161	95.38	295.811	818.583	174.784	2.23617	3.60307e-08	1.53421e-06	typA	NZ_CP011100.1	4689982	4691793	-	1812	protein_coding	translational GTPase TypA && PF00679:Elongation factor G C-terminus|PF00009:Elongation factor Tu GTP binding domain|PF03144:Elongation factor Tu domain 2	GTP_EFTU
VU14_RS18945	1516.03	1836.35	1361.08	189.929	178.924	635.123	1571.16	334.659	2.23553	1.60865e-06	3.33521e-05	rpsF	NZ_CP011100.1	4238279	4238665	-	387	protein_coding	30S ribosomal protein S6 && PF01250:Ribosomal protein S6	-
VU14_RS11690	2483.87	3194.78	2801.51	405.089	419.115	999.294	2826.72	607.833	2.22	5.87805e-09	3.14555e-07	gyrA	NZ_CP011100.1	2609543	2612290	-	2748	protein_coding	DNA topoisomerase (ATP-hydrolyzing) subunit A && PF03989:DNA gyrase C-terminal domain, beta-propeller|PF00521:DNA gyrase/topoisomerase IV, subunit A	-
VU14_RS03855	1464.4	1194.81	839.844	164.699	191.456	400.215	1166.35	252.123	2.21541	1.34682e-08	6.39876e-07	cysN	NZ_CP011100.1	818527	819954	+	1428	protein_coding	sulfate adenylyltransferase subunit CysN && PF00009:Elongation factor Tu GTP binding domain	GTP_EFTU
VU14_RS21755	110.956	135.372	96.4356	14.7178	26.4558	34.8013	114.254	25.3249	2.20554	7.35448e-09	3.82265e-07	hemG	NZ_CP011100.1	4829706	4830230	-	525	protein_coding	menaquinone-dependent protoporphyrinogen IX dehydrogenase && PF12724:Flavodoxin domain	-
VU14_RS14730	1413.86	1655.07	1333.01	243.894	222.785	494.675	1467.31	320.452	2.19998	3.15835e-10	2.44481e-08	VU14_RS14730	NZ_CP011100.1	3298751	3300298	+	1548	protein_coding	LysM peptidoglycan-binding domain-containing protein && PF01476:LysM domain|PF01464:Transglycosylase SLT domain	LysM
VU14_RS04135	42.8443	56.5031	47.6074	3.50423	3.48102	27.3439	48.985	11.443	2.19394	0.000950449	0.00394113	fis	NZ_CP011100.1	874737	875032	-	296	protein_coding	DNA-binding transcriptional regulator Fis && -	-
VU14_RS20950	369.121	496.757	444.336	56.0677	41.076	193.893	436.738	97.0122	2.18489	1.56069e-05	0.000179661	rpsJ	NZ_CP011100.1	4658171	4658482	-	312	protein_coding	30S ribosomal protein S10 && PF00338:Ribosomal protein S10p/S20e	Ribosomal_S10
VU14_RS01565	3753.82	4317.78	3262.94	448.542	464.368	1588.43	3778.18	833.78	2.18176	3.00076e-06	5.28134e-05	fusA	NZ_CP011100.1	352588	354693	+	2106	protein_coding	elongation factor G && PF14492:Elongation Factor G, domain II|PF00679:Elongation factor G C-terminus|PF00009:Elongation factor Tu GTP binding domain|PF03764:Elongation factor G, domain IV|PF03144:Elongation factor Tu domain 2	GTP_EFTU
VU14_RS21995	608.609	807.524	523.682	112.135	92.5951	226.208	646.605	143.646	2.1803	8.72983e-09	4.32127e-07	rho	NZ_CP011100.1	4883208	4884473	-	1266	protein_coding	transcription termination factor Rho && PF00006:ATP synthase alpha/beta family, nucleotide-binding domain|PF07498:Rho termination factor, N-terminal domain|PF07497:Rho termination factor, RNA-binding domain	ATP-synt_ab
VU14_RS18330	915.111	1006.46	928.955	159.092	132.975	343.041	950.176	211.703	2.17371	5.36262e-09	2.94944e-07	rpoD	NZ_CP011100.1	4101460	4103325	-	1866	protein_coding	RNA polymerase sigma factor RpoD && PF00140:Sigma-70 factor, region 1.2|PF03979:Sigma-70 factor, region 1.1|PF04539:Sigma-70 region 3|PF04542:Sigma-70 region 2|PF04545:Sigma-70, region 4|PF04546:Sigma-70, non-essential region	Sigma70_r3
VU14_RS04810	4342.66	3992.89	3222.66	529.139	691.331	1357.25	3852.73	859.24	2.16654	5.13054e-09	2.86154e-07	VU14_RS04810	NZ_CP011100.1	1021043	1022833	-	1791	protein_coding	assimilatory sulfite reductase (NADPH) flavoprotein subunit && PF00258:Flavodoxin|PF00175:Oxidoreductase NAD-binding domain|PF00667:FAD binding domain	NAD_binding_1
VU14_RS18940	580.047	700.403	532.227	80.5973	96.0762	231.18	604.225	135.951	2.1632	9.21898e-08	3.47687e-06	rpsR	NZ_CP011100.1	4238018	4238248	-	231	protein_coding	30S ribosomal protein S18 && -	-
VU14_RS04140	276.84	406.116	288.086	41.3499	46.6457	134.234	323.681	74.0764	2.14667	1.74112e-06	3.48224e-05	dusB	NZ_CP011100.1	875058	876023	-	966	protein_coding	tRNA dihydrouridine synthase DusB && PF01207:Dihydrouridine synthase (Dus)	Dus
VU14_RS02960	65.9144	103.589	111.084	16.8203	11.1393	38.53	93.5291	22.1632	2.12728	5.12447e-06	7.89607e-05	VU14_RS02960	NZ_CP011100.1	651122	651889	-	768	protein_coding	hypothetical protein && -	-
VU14_RS00210	196.645	187.167	115.967	25.9313	28.5444	63.3881	166.593	39.2879	2.11602	2.88805e-07	8.27034e-06	VU14_RS00210	NZ_CP011100.1	44756	45424	-	669	protein_coding	amino acid ABC transporter permease && PF00528:Binding-protein-dependent transport system inner membrane component	BPD_transp_1
VU14_RS01505	1455.61	1720.99	1485.6	228.476	214.431	636.366	1554.07	359.758	2.11532	4.66293e-07	1.18367e-05	rplA	NZ_CP011100.1	338415	339116	+	702	protein_coding	50S ribosomal protein L1 && PF00687:Ribosomal protein L1p/L10e family	-
VU14_RS10280	1062.32	1137.13	1265.87	238.989	277.785	294.568	1155.1	270.447	2.09661	1.47504e-19	9.73524e-17	xdhB	NZ_CP011100.1	2309192	2310070	+	879	protein_coding	xanthine dehydrogenase FAD-binding subunit XdhB && PF03450:CO dehydrogenase flavoprotein C-terminal domain|PF00941:FAD binding domain in molybdopterin dehydrogenase	-
VU14_RS11580	10.9857	24.7201	12.207	4.20508	4.17722	2.48581	15.971	3.6227	2.09201	0.00197439	0.00675763	VU14_RS11580	NZ_CP011100.1	2584113	2584730	+	618	protein_coding	glutathione S-transferase family protein && PF00043:Glutathione S-transferase, C-terminal domain|PF02798:Glutathione S-transferase, N-terminal domain	GST_N
VU14_RS01500	865.676	1018.23	772.705	107.229	116.266	405.186	885.538	209.561	2.08624	1.25436e-05	0.000153785	rplK	NZ_CP011100.1	337982	338410	+	429	protein_coding	50S ribosomal protein L11 && PF00298:Ribosomal protein L11, RNA binding domain|PF03946:Ribosomal protein L11, N-terminal domain	-
VU14_RS10250	1308.4	1353.72	1409.91	221.467	301.456	442.473	1357.34	321.799	2.08101	7.79812e-12	9.65017e-10	ygfM	NZ_CP011100.1	2298265	2299041	+	777	protein_coding	molybdopterin-dependent oxidoreductase FAD-binding subunit && PF00941:FAD binding domain in molybdopterin dehydrogenase	-
VU14_RS03095	149.406	184.812	145.264	32.9398	38.9874	42.2587	159.827	38.062	2.07978	4.11367e-12	5.43004e-10	VU14_RS03095	NZ_CP011100.1	673723	674250	+	528	protein_coding	hypothetical protein && -	-
VU14_RS10395	1653.35	2070.6	1632.08	299.261	314.684	679.868	1785.35	431.271	2.05321	1.35731e-08	6.39876e-07	fadD	NZ_CP011100.1	2339458	2341134	+	1677	protein_coding	long-chain-fatty-acid--CoA ligase FadD && PF00501:AMP-binding enzyme|PF13193:AMP-binding enzyme C-terminal domain	AMP-binding
VU14_RS00960	218.616	275.453	225.83	56.7685	45.9495	75.8171	239.966	59.5117	2.02812	1.72705e-11	1.75362e-09	VU14_RS00960	NZ_CP011100.1	221237	221623	-	387	protein_coding	TraR/DksA C4-type zinc finger protein && PF01258:Prokaryotic dksA/traR C4-type zinc finger	zf-dskA_traR
VU14_RS20935	163.687	184.812	194.092	28.7347	16.7089	90.7319	180.864	45.3918	2.02353	8.91447e-05	0.000664808	rplW	NZ_CP011100.1	4656594	4656896	-	303	protein_coding	50S ribosomal protein L23 && PF00276:Ribosomal protein L23	-
VU14_RS22225	1162.29	1645.65	1175.54	177.314	158.038	647.552	1327.83	327.635	2.02326	4.70796e-05	0.000409251	rpsL	NZ_CP011100.1	351574	351948	+	375	protein_coding	30S ribosomal protein S12 && PF00164:Ribosomal protein S12/S23	Ribosomal_S12
VU14_RS05890	23.07	64.7432	42.7246	6.30761	4.17722	23.6152	43.5126	11.3667	2.01675	0.00136023	0.0051349	VU14_RS05890	NZ_CP011100.1	1247928	1248002	-	75	protein_coding	tRNA-Gln && -	-
VU14_RS10245	2643.17	2753.35	3139.65	468.165	483.862	1164.6	2845.39	705.542	2.0141	1.22844e-07	4.23012e-06	ssnA	NZ_CP011100.1	2296856	2298184	+	1329	protein_coding	putative aminohydrolase SsnA && PF01979:Amidohydrolase family	Amidohydro_1
VU14_RS05150	1055.73	1358.43	1119.38	244.595	238.798	406.429	1177.85	296.608	1.99444	2.81384e-11	2.7857e-09	nusA	NZ_CP011100.1	1089486	1090988	+	1503	protein_coding	transcription termination factor NusA && PF14520:Helix-hairpin-helix domain|PF08529:NusA N-terminal domain|PF13184:NusA-like KH domain	-
VU14_RS08280	6079.5	7419.57	6993.41	1269.23	1333.23	2562.87	6830.83	1721.78	1.9891	1.58157e-09	9.78598e-08	ppsA	NZ_CP011100.1	1822361	1824739	+	2379	protein_coding	phosphoenolpyruvate synthase && PF00391:PEP-utilising enzyme, mobile domain|PF01326:Pyruvate phosphate dikinase, PEP/pyruvate binding domain|PF02896:PEP-utilising enzyme, TIM barrel domain	-
VU14_RS15435	522.921	626.243	549.316	118.443	111.393	206.322	566.16	145.386	1.97162	2.84519e-10	2.25339e-08	mnmA	NZ_CP011100.1	3459628	3460734	+	1107	protein_coding	tRNA 2-thiouridine(34) synthase MnmA && PF03054:tRNA methyl transferase	-
VU14_RS13945	1737.94	2087.08	1898.19	367.944	396.836	700.997	1907.74	488.593	1.9684	3.21036e-10	2.44481e-08	gcvT	NZ_CP011100.1	3118731	3119828	-	1098	protein_coding	glycine cleavage system aminomethyltransferase GcvT && PF01571:Aminomethyltransferase folate-binding domain|PF08669:Glycine cleavage T-protein C-terminal barrel domain	GCV_T
VU14_RS11165	82.393	95.349	81.7871	16.1195	11.8355	41.0158	86.5097	22.9902	1.96752	1.42795e-05	0.000168195	udk	NZ_CP011100.1	2493392	2494036	+	645	protein_coding	uridine kinase && PF00485:Phosphoribulokinase / Uridine kinase family	-
VU14_RS23140	850.296	994.69	753.174	131.759	130.19	407.672	866.053	223.207	1.96291	9.10675e-06	0.000120611	VU14_RS23140	NZ_CP011100.1	4623671	4623811	+	141	protein_coding	hypothetical protein && -	-
VU14_RS09620	828.324	1919.93	1738.28	234.783	236.709	688.568	1495.51	386.687	1.95456	3.76579e-05	0.000352542	VU14_RS09620	NZ_CP011100.1	2154578	2154784	+	207	protein_coding	DUF1107 domain-containing protein && -	-
VU14_RS12575	817.338	1114.76	950.928	187.126	173.355	386.543	961.009	249.008	1.95449	4.84318e-08	1.95704e-06	sucD	NZ_CP011100.1	2825619	2826491	-	873	protein_coding	succinate--CoA ligase subunit alpha && PF02629:CoA binding domain|PF00549:CoA-ligase	CoA_binding
VU14_RS00220	888.746	1080.62	823.975	175.912	189.367	360.442	931.114	241.907	1.95086	7.43293e-09	3.82265e-07	dnaA	NZ_CP011100.1	46503	47873	+	1371	protein_coding	chromosomal replication initiator protein DnaA && PF11638:DnaA N-terminal domain|PF08299:Bacterial dnaA protein helix-turn-helix|PF00308:Bacterial dnaA protein	-
VU14_RS16705	1663.24	1705.69	1549.07	398.081	412.153	464.846	1639.33	425.026	1.94918	1.90043e-19	1.0751e-16	VU14_RS16705	NZ_CP011100.1	3746697	3748118	+	1422	protein_coding	MATE family efflux transporter && PF01554:MatE	MatE
VU14_RS20890	1269.95	1573.85	1166.99	206.049	233.228	602.808	1336.93	347.362	1.94885	2.68213e-06	4.87212e-05	rplX	NZ_CP011100.1	4652673	4652990	-	318	protein_coding	50S ribosomal protein L24 && PF17136:Ribosomal proteins 50S L24/mitochondrial 39S L24	-
VU14_RS12420	2114.75	2355.47	2091.06	432.422	454.621	829.016	2187.1	572.02	1.93773	7.47895e-10	5.10632e-08	VU14_RS12420	NZ_CP011100.1	2779524	2780777	+	1254	protein_coding	D-amino acid dehydrogenase && PF01266:FAD dependent oxidoreductase	DAO
VU14_RS15390	43.9429	44.7316	43.9453	13.3161	6.26584	16.1577	44.2066	11.9132	1.9361	1.51495e-05	0.00017593	VU14_RS15390	NZ_CP011100.1	3447897	3448172	+	276	protein_coding	hypothetical protein && -	-
VU14_RS21065	551.484	583.866	539.551	140.87	127.405	174.006	558.3	147.427	1.92791	5.55491e-15	1.4665e-12	pssA	NZ_CP011100.1	4680742	4682091	+	1350	protein_coding	CDP-diacylglycerol--serine O-phosphatidyltransferase && PF13091:PLD-like domain	-
VU14_RS20885	1275.44	1632.7	1314.7	204.647	215.823	693.54	1407.62	371.337	1.92652	2.31704e-05	0.000245334	rplE	NZ_CP011100.1	4652120	4652659	-	540	protein_coding	50S ribosomal protein L5 && PF00281:Ribosomal protein L5|PF00673:ribosomal L5P family C-terminus	-
VU14_RS00450	5381.91	6845.12	6300.05	1157.8	1091.65	2629.98	6175.69	1626.48	1.92583	2.33512e-07	7.19732e-06	VU14_RS00450	NZ_CP011100.1	98979	99413	-	435	protein_coding	universal stress protein && PF00582:Universal stress protein family	Usp
VU14_RS23680	140.617	202.47	148.926	28.7347	27.152	77.06	164.004	44.3155	1.91875	8.76191e-06	0.000117618	xseB	NZ_CP011100.1	1078568	1078819	-	252	protein_coding	exodeoxyribonuclease VII small subunit && -	-
VU14_RS03845	1712.68	1557.37	1191.41	336.406	400.317	449.931	1487.15	395.551	1.91254	2.96058e-13	5.32905e-11	cobA	NZ_CP011100.1	816073	817485	+	1413	protein_coding	siroheme synthase CysG && PF10414:Sirohaem synthase dimerisation region|PF00590:Tetrapyrrole (Corrin/Porphyrin) Methylases|PF14824:Sirohaem biosynthesis protein central|PF13241:Putative NAD(P)-binding	-
VU14_RS06335	220.813	268.39	238.037	51.8626	43.8609	101.918	242.413	65.8805	1.90142	1.38196e-07	4.67739e-06	VU14_RS06335	NZ_CP011100.1	1349673	1349876	+	204	protein_coding	transcriptional initiation protein Tat && -	-
VU14_RS08685	2377.31	2519.1	2203.37	383.363	435.128	1086.3	2366.59	634.929	1.90067	2.07297e-06	4.02399e-05	VU14_RS08685	NZ_CP011100.1	1920483	1922102	+	1620	protein_coding	ABC transporter substrate-binding protein && PF00496:Bacterial extracellular solute-binding proteins, family 5 Middle	-
VU14_RS01475	81.2944	75.3375	89.1113	13.3161	10.4431	44.7445	81.9144	22.8345	1.89964	0.000168389	0.00108426	VU14_RS01475	NZ_CP011100.1	335295	335369	+	75	protein_coding	tRNA-Gly && -	-
VU14_RS09705	277.939	410.825	308.838	84.8024	77.2786	106.89	332.534	89.6569	1.89932	6.75709e-11	6.08138e-09	VU14_RS09705	NZ_CP011100.1	2176960	2178552	-	1593	protein_coding	ABC-F family ATPase && PF00005:ABC transporter|PF12848:ABC transporter	ABC_tran
VU14_RS13800	1516.03	1519.7	1182.86	232.681	288.925	621.451	1406.2	381.019	1.88795	8.74162e-07	2.00004e-05	VU14_RS13800	NZ_CP011100.1	3090010	3091224	-	1215	protein_coding	IscS subfamily cysteine desulfurase && PF00266:Aminotransferase class-V	Aminotran_5
VU14_RS12580	531.709	719.238	662.842	153.485	159.431	206.322	637.93	173.079	1.88722	1.02433e-12	1.62254e-10	sucC	NZ_CP011100.1	2826491	2827657	-	1167	protein_coding	ADP-forming succinate--CoA ligase subunit beta && PF00549:CoA-ligase|PF08442:ATP-grasp domain	-
VU14_RS10215	525.118	670.975	622.559	133.862	125.317	237.394	606.217	165.524	1.88169	4.308e-09	2.47242e-07	arcC	NZ_CP011100.1	2288090	2289022	+	933	protein_coding	carbamate kinase && PF00696:Amino acid kinase family	AA_kinase
VU14_RS18735	80.1958	404.939	360.107	46.9567	26.4558	157.849	281.747	77.087	1.88109	0.00375279	0.0112159	VU14_RS18735	NZ_CP011100.1	4192371	4192446	-	76	protein_coding	tRNA-Glu && -	-
VU14_RS23070	849.197	1164.2	937.5	169.605	146.203	493.432	983.632	269.747	1.87205	2.7846e-05	0.000279165	rpsU	NZ_CP011100.1	4105874	4106089	-	216	protein_coding	30S ribosomal protein S21 && -	-
VU14_RS10120	7816.35	8350.69	7391.36	1403.79	1529.56	3506.23	7852.8	2146.53	1.87197	5.52305e-07	1.35008e-05	VU14_RS10120	NZ_CP011100.1	2263580	2264878	-	1299	protein_coding	outer membrane protein transport protein && PF03349:Outer membrane protein transport protein (OMPP1/FadL/TodX)	-
VU14_RS18510	505.344	550.905	476.074	135.263	117.658	169.035	510.774	140.652	1.86802	4.13171e-13	7.11373e-11	lepA	NZ_CP011100.1	4140792	4142585	-	1794	protein_coding	translation elongation factor 4 && PF00679:Elongation factor G C-terminus|PF06421:GTP-binding protein LepA C-terminus|PF03144:Elongation factor Tu domain 2|PF00009:Elongation factor Tu GTP binding domain	GTP_EFTU
VU14_RS02395	1012.88	1147.72	944.824	222.168	203.988	432.53	1035.14	286.229	1.86017	4.08849e-08	1.6865e-06	lpdA	NZ_CP011100.1	538348	539778	+	1431	protein_coding	dihydrolipoyl dehydrogenase && PF02852:Pyridine nucleotide-disulphide oxidoreductase, dimerisation domain|PF07992:Pyridine nucleotide-disulphide oxidoreductase	Pyr_redox_2
VU14_RS11180	3750.53	4258.92	4154.05	826.998	868.166	1667.98	4054.5	1121.05	1.85614	1.33777e-08	6.39876e-07	rne	NZ_CP011100.1	2497365	2500483	-	3119	protein_coding	ribonuclease E && PF10150:Ribonuclease E/G family|PF00575:S1 RNA binding domain	S1
VU14_RS14315	270.249	430.836	417.481	117.742	90.5065	100.675	372.855	102.975	1.85498	4.74323e-10	3.35414e-08	glpT	NZ_CP011100.1	3213499	3214854	-	1356	protein_coding	glycerol-3-phosphate transporter && PF07690:Major Facilitator Superfamily	MFS_1
VU14_RS11675	2144.41	2388.43	2130.13	412.098	450.444	984.379	2220.99	615.64	1.8537	3.38543e-07	9.24574e-06	thrS	NZ_CP011100.1	2605060	2606988	-	1929	protein_coding	threonine--tRNA ligase && PF07973:Threonyl and Alanyl tRNA synthetase second additional domain|PF02824:TGS domain|PF00587:tRNA synthetase class II core domain (G, H, P, S and T)|PF03129:Anticodon binding domain	tRNA-synt_2b
VU14_RS10165	1488.57	1493.8	1413.57	309.774	355.064	558.063	1465.31	407.634	1.84971	1.97296e-10	1.62769e-08	fadI	NZ_CP011100.1	2273304	2274614	+	1311	protein_coding	acetyl-CoA C-acyltransferase FadI && PF02803:Thiolase, C-terminal domain|PF00108:Thiolase, N-terminal domain	Thiolase_N
VU14_RS11705	418.556	474.391	460.205	116.34	114.177	147.905	451.051	126.141	1.84553	1.32827e-13	2.62998e-11	nrdA	NZ_CP011100.1	2614466	2616733	+	2268	protein_coding	ribonucleoside-diphosphate reductase subunit alpha && PF02867:Ribonucleotide reductase, barrel domain|PF00317:Ribonucleotide reductase, all-alpha domain|PF03477:ATP cone domain	Ribonuc_red_lgC
VU14_RS00205	453.711	421.419	322.266	105.828	114.874	113.104	399.132	111.269	1.84401	2.20638e-12	3.12046e-10	VU14_RS00205	NZ_CP011100.1	44009	44743	-	735	protein_coding	amino acid ABC transporter ATP-binding protein && PF00005:ABC transporter	ABC_tran
VU14_RS03780	1156.8	1166.55	1029.05	316.782	306.33	310.726	1117.47	311.279	1.84399	1.12953e-17	4.34037e-15	putP	NZ_CP011100.1	803893	805410	+	1518	protein_coding	sodium/proline symporter PutP && PF00474:Sodium:solute symporter family	-
VU14_RS13760	837.113	1035.89	783.692	169.605	213.038	364.171	885.565	248.938	1.83669	4.58981e-08	1.87378e-06	ndk	NZ_CP011100.1	3082845	3083273	-	429	protein_coding	nucleoside-diphosphate kinase && PF00334:Nucleoside diphosphate kinase	NDK
VU14_RS05045	2070.81	2236.58	1910.4	428.217	418.419	904.833	2072.6	583.823	1.83066	1.41743e-07	4.75681e-06	VU14_RS05045	NZ_CP011100.1	1070345	1072069	+	1725	protein_coding	ABC transporter ATP-binding protein && PF08352:Oligopeptide/dipeptide transporter, C-terminal region|PF00005:ABC transporter	ABC_tran
VU14_RS20895	1373.22	1739.83	1444.09	277.535	240.19	769.357	1519.04	429.027	1.8276	2.28263e-05	0.00024299	rplN	NZ_CP011100.1	4653002	4653370	-	369	protein_coding	50S ribosomal protein L14 && PF00238:Ribosomal protein L14p/L23e	-
VU14_RS08015	52.7315	84.7547	84.2285	13.3161	20.8861	29.8297	73.9049	21.344	1.82502	9.00016e-06	0.000119599	VU14_RS08015	NZ_CP011100.1	1744246	1744473	+	228	protein_coding	ferrous iron transport protein A && -	-
VU14_RS13965	675.622	708.643	646.973	128.255	127.405	321.912	677.079	192.524	1.82264	2.52961e-06	4.68095e-05	zapA	NZ_CP011100.1	3123776	3124108	+	333	protein_coding	cell division protein ZapA && PF05164:Cell division protein ZapA	-
VU14_RS08885	2328.97	2549.7	2359.62	465.362	505.444	1081.33	2412.77	684.044	1.82094	3.27683e-07	9.01129e-06	argA	NZ_CP011100.1	1966850	1968178	-	1329	protein_coding	amino-acid N-acetyltransferase && PF00696:Amino acid kinase family|PF00583:Acetyltransferase (GNAT) family	AA_kinase
VU14_RS14990	833.817	1137.13	916.748	172.408	185.19	467.332	962.563	274.977	1.81314	7.27473e-06	0.000102519	VU14_RS14990	NZ_CP011100.1	3357107	3357709	-	603	protein_coding	peroxiredoxin C && PF10417:C-terminal domain of 1-Cys peroxiredoxin|PF00578:AhpC/TSA family	-
VU14_RS14915	952.463	1062.97	961.914	238.288	254.114	357.956	992.447	283.453	1.81269	3.47502e-12	4.7452e-10	glnS	NZ_CP011100.1	3335816	3337477	-	1662	protein_coding	glutamine--tRNA ligase && PF00749:tRNA synthetases class I (E and Q), catalytic domain|PF03950:tRNA synthetases class I (E and Q), anti-codon binding domain	-
VU14_RS21860	43.9429	28.2516	30.5176	14.0169	8.35445	6.21451	34.2374	9.52863	1.80635	0.000202951	0.00124739	VU14_RS21860	NZ_CP011100.1	4854073	4854453	+	381	protein_coding	hypothetical protein && -	-
VU14_RS03115	1070.01	1308.99	1019.29	222.869	211.646	553.092	1132.76	329.202	1.78757	6.00718e-06	8.94302e-05	recA	NZ_CP011100.1	679342	680406	+	1065	protein_coding	recombinase RecA && PF00154:recA bacterial DNA recombination protein	-
VU14_RS12615	8346.96	9680.87	8443.6	1691.14	1776.02	4219.66	8823.81	2562.27	1.78461	2.48263e-06	4.61559e-05	VU14_RS12615	NZ_CP011100.1	2835747	2837033	+	1287	protein_coding	citrate synthase && PF00285:Citrate synthase, C-terminal domain	Citrate_synt
VU14_RS16810	2068.61	2698.02	2166.75	397.38	433.735	1186.97	2311.13	672.696	1.78287	2.43714e-05	0.000253462	rpsB	NZ_CP011100.1	3773866	3774594	-	729	protein_coding	30S ribosomal protein S2 && PF00318:Ribosomal protein S2	-
VU14_RS10265	1041.45	925.239	1044.92	261.416	245.76	374.114	1003.87	293.763	1.77759	1.70586e-11	1.75362e-09	guaD	NZ_CP011100.1	2303573	2304889	+	1317	protein_coding	guanine deaminase && PF01979:Amidohydrolase family	Amidohydro_1
VU14_RS23020	715.171	1030	999.756	226.373	155.253	426.316	914.977	269.314	1.76957	4.63811e-06	7.3175e-05	VU14_RS23020	NZ_CP011100.1	3866290	3866439	+	150	protein_coding	DUF3149 domain-containing protein && -	-
VU14_RS11155	489.964	606.231	473.633	134.562	144.81	186.435	523.276	155.269	1.75914	3.05335e-11	2.94909e-09	metG	NZ_CP011100.1	2489980	2492013	-	2034	protein_coding	methionine--tRNA ligase && PF01588:Putative tRNA binding domain|PF09334:tRNA synthetases class I (M)	-
VU14_RS05050	4918.31	4959.33	4168.7	783.546	999.053	2392.59	4682.11	1391.73	1.75141	1.77058e-05	0.000197873	VU14_RS05050	NZ_CP011100.1	1072140	1073696	+	1557	protein_coding	ABC transporter substrate-binding protein && PF00496:Bacterial extracellular solute-binding proteins, family 5 Middle	-
VU14_RS04805	4681.02	4249.51	3159.18	765.324	932.913	1897.91	4029.9	1198.72	1.75053	3.16882e-06	5.50372e-05	cysI	NZ_CP011100.1	1019331	1021043	-	1713	protein_coding	assimilatory sulfite reductase (NADPH) hemoprotein subunit && PF01077:Nitrite and sulphite reductase 4Fe-4S domain|PF03460:Nitrite/Sulfite reductase ferredoxin-like half domain	-
VU14_RS11465	594.328	570.917	628.662	210.254	158.735	164.063	597.969	177.684	1.7483	1.0668e-12	1.62482e-10	rlmKL	NZ_CP011100.1	2555262	2557433	-	2172	protein_coding	bifunctional 23S rRNA (guanine(2069)-N(7))-methyltransferase RlmK/23S rRNA (guanine(2445)-N(2))-methyltransferase RlmL && PF10672:S-adenosylmethionine-dependent methyltransferase|PF01170:Putative RNA methylase family UPF0020|PF02926:THUMP domain	-
VU14_RS20830	1027.17	1227.77	991.211	180.818	171.266	617.723	1082.05	323.269	1.7476	0.000192087	0.00119414	rpoA	NZ_CP011100.1	4645286	4646275	-	990	protein_coding	DNA-directed RNA polymerase subunit alpha && PF01193:RNA polymerase Rpb3/Rpb11 dimerisation domain|PF01000:RNA polymerase Rpb3/RpoA insert domain|PF03118:Bacterial RNA polymerase, alpha chain C terminal domain	RNA_pol_A_bac
VU14_RS05845	77.9987	80.0461	72.0215	18.222	14.6203	38.53	76.6888	23.7908	1.73955	2.35204e-05	0.000247715	VU14_RS05845	NZ_CP011100.1	1241752	1241828	-	77	protein_coding	tRNA-Met && -	-
VU14_RS22935	387.796	473.214	402.832	75.6914	84.2407	226.208	421.281	128.713	1.72247	4.25373e-05	0.000385464	VU14_RS22935	NZ_CP011100.1	3432761	3432937	+	177	protein_coding	hypothetical protein && -	-
VU14_RS08525	1641.27	1906.98	1612.55	442.234	385.697	742.013	1720.27	523.315	1.71987	2.88939e-08	1.27133e-06	VU14_RS08525	NZ_CP011100.1	1881646	1883541	+	1896	protein_coding	DEAD/DEAH box helicase && PF00271:Helicase conserved C-terminal domain|PF00270:DEAD/DEAH box helicase|PF03880:DbpA RNA binding domain	DEAD
VU14_RS20940	510.836	608.586	415.039	84.1015	51.5191	333.098	511.487	156.24	1.71928	0.00221326	0.00737132	rplD	NZ_CP011100.1	4656893	4657498	-	606	protein_coding	50S ribosomal protein L4 && PF00573:Ribosomal protein L4/L1 family	-
VU14_RS19895	166.983	105.943	111.084	26.6322	27.152	65.8739	128.003	39.886	1.71476	4.79994e-05	0.000414113	VU14_RS19895	NZ_CP011100.1	4440450	4440992	-	543	protein_coding	type 1 fimbrial protein && PF00419:Fimbrial protein	-
VU14_RS12605	395.486	379.042	325.928	61.6745	79.3673	197.622	366.819	112.888	1.71357	5.05771e-05	0.000428201	sdhD	NZ_CP011100.1	2834595	2834939	-	345	protein_coding	succinate dehydrogenase%2C hydrophobic membrane anchor protein && PF01127:Succinate dehydrogenase/Fumarate reductase transmembrane subunit	-
VU14_RS13685	83.4915	103.589	75.6836	27.333	21.5823	32.3155	87.5881	27.0769	1.71259	6.33259e-07	1.50162e-05	nuoK	NZ_CP011100.1	3062058	3062366	+	309	protein_coding	NADH-quinone oxidoreductase subunit NuoK && PF00420:NADH-ubiquinone/plastoquinone oxidoreductase chain 4L	-
VU14_RS04605	4194.35	5373.68	5413.82	1047.76	1028.29	2504.45	4993.95	1526.84	1.71066	7.46991e-06	0.000104158	VU14_RS04605	NZ_CP011100.1	985902	986333	-	432	protein_coding	universal stress protein && PF00582:Universal stress protein family	Usp
VU14_RS10210	286.728	308.413	373.535	89.7083	91.8989	116.833	322.892	99.48	1.70626	2.29879e-10	1.8578e-08	hydA	NZ_CP011100.1	2286570	2287994	+	1425	protein_coding	dihydropyrimidinase && PF01979:Amidohydrolase family	Amidohydro_1
VU14_RS07645	7670.24	8789.77	8012.7	1550.27	1813.61	4145.08	8157.57	2502.99	1.70513	8.61428e-06	0.000116029	VU14_RS07645	NZ_CP011100.1	1661163	1662770	-	1608	protein_coding	malate synthase A && PF01274:Malate synthase	-
VU14_RS13650	1952.16	2519.1	2310.79	489.891	545.128	1055.22	2260.68	696.748	1.70029	6.91913e-07	1.63094e-05	nuoC	NZ_CP011100.1	3053281	3055086	+	1806	protein_coding	NADH-quinone oxidoreductase subunit C/D && PF00346:Respiratory-chain NADH dehydrogenase, 49 Kd subunit|PF00329:Respiratory-chain NADH dehydrogenase, 30 Kd subunit	-
VU14_RS01470	108.759	144.789	109.863	21.7262	27.152	65.8739	121.137	38.2507	1.69793	8.43218e-05	0.000636028	VU14_RS01470	NZ_CP011100.1	335172	335256	+	85	protein_coding	tRNA-Tyr && -	-
VU14_RS05850	153.8	216.595	172.119	37.1448	28.5444	104.404	180.838	56.6977	1.69768	0.000248192	0.00144748	VU14_RS05850	NZ_CP011100.1	1241867	1241941	-	75	protein_coding	tRNA-Gln && -	-
VU14_RS20930	1142.52	1466.73	1059.57	228.476	196.33	709.698	1222.94	378.168	1.69717	0.000245223	0.00143652	rplB	NZ_CP011100.1	4655757	4656578	-	822	protein_coding	50S ribosomal protein L2 && PF03947:Ribosomal Proteins L2, C-terminal domain|PF00181:Ribosomal Proteins L2, RNA binding domain	Ribosomal_L2_C
VU14_RS11495	1272.15	1403.16	1251.22	296.458	316.077	602.808	1308.84	405.114	1.69591	2.34458e-07	7.19732e-06	prc	NZ_CP011100.1	2567996	2570011	-	2016	protein_coding	carboxy terminal-processing peptidase && PF11818:C-terminal domain of tail specific protease (DUF3340)|PF00595:PDZ domain (Also known as DHR or GLGF)|PF03572:Peptidase family S41	Peptidase_S41
VU14_RS02475	40.6472	57.6803	43.9453	12.6152	8.35445	24.8581	47.4243	15.2759	1.69556	0.000255491	0.00148568	VU14_RS02475	NZ_CP011100.1	557553	557628	+	76	protein_coding	tRNA-Thr && -	-
VU14_RS03485	42.8443	56.5031	43.9453	5.60677	11.1393	29.8297	47.7643	15.5252	1.69063	0.00170025	0.0060932	ybgC	NZ_CP011100.1	752437	752844	+	408	protein_coding	tol-pal system-associated acyl-CoA thioesterase && PF03061:Thioesterase superfamily	4HBT
VU14_RS15330	1664.34	1792.8	1491.7	313.979	330.001	894.89	1649.61	512.957	1.68832	4.18071e-05	0.000381567	icd	NZ_CP011100.1	3433024	3434277	-	1254	protein_coding	NADP-dependent isocitrate dehydrogenase && PF00180:Isocitrate/isopropylmalate dehydrogenase	-
VU14_RS05175	1256.77	1470.26	1203.61	305.569	299.368	625.18	1310.21	410.039	1.67989	9.57579e-07	2.12416e-05	pnp	NZ_CP011100.1	1095735	1097873	+	2139	protein_coding	polyribonucleotide nucleotidyltransferase && PF03725:3' exoribonuclease family, domain 2|PF01138:3' exoribonuclease family, domain 1|PF00575:S1 RNA binding domain|PF03726:Polyribonucleotide nucleotidyltransferase, RNA binding domain|PF00013:KH domain	RNase_PH
VU14_RS06340	1653.35	1915.22	1877.44	531.241	528.419	645.067	1815.34	568.242	1.67725	1.31719e-13	2.62998e-11	VU14_RS06340	NZ_CP011100.1	1349951	1352788	+	2838	protein_coding	formate dehydrogenase subunit alpha && PF04879:Molybdopterin oxidoreductase Fe4S4 domain|PF01568:Molydopterin dinucleotide binding domain|PF00384:Molybdopterin oxidoreductase	-
VU14_RS23585	1206.23	1396.1	1180.42	285.244	281.266	622.694	1260.92	396.402	1.67353	2.62156e-06	4.8062e-05	VU14_RS23585	NZ_CP011100.1	3812450	3813793	-	1344	protein_coding	Na(+)-translocating NADH-quinone reductase subunit A && PF11973:NQRA C-terminal domain|PF05896:Na(+)-translocating NADH-quinone reductase subunit A (NQRA)	-
VU14_RS01510	563.568	794.575	687.256	128.956	129.494	386.543	681.8	214.997	1.67196	0.000130271	0.000880834	rplJ	NZ_CP011100.1	339373	339873	+	501	protein_coding	50S ribosomal protein L10 && PF00466:Ribosomal protein L10	-
VU14_RS00955	137.322	162.446	139.16	46.2558	25.7595	68.3597	146.309	46.7917	1.66828	9.69779e-06	0.000127635	VU14_RS00955	NZ_CP011100.1	220209	221066	-	858	protein_coding	hypothetical protein && -	-
VU14_RS12190	1336.96	1624.46	1538.09	357.432	364.811	697.269	1499.84	473.17	1.66773	3.09736e-07	8.63772e-06	VU14_RS12190	NZ_CP011100.1	2709818	2711206	+	1389	protein_coding	DASS family sodium-coupled anion symporter && PF00939:Sodium:sulfate symporter transmembrane region	Na_sulph_symp
VU14_RS21015	302.108	307.236	235.596	61.6745	81.4559	125.533	281.646	89.5545	1.66749	4.75556e-07	1.19949e-05	secB	NZ_CP011100.1	4669914	4670384	-	471	protein_coding	protein-export chaperone SecB && PF02556:Preprotein translocase subunit SecB	-
VU14_RS21970	7846.01	7804.49	7199.71	1621.06	1897.85	3683.96	7616.74	2400.96	1.66625	1.18936e-06	2.54586e-05	VU14_RS21970	NZ_CP011100.1	4876617	4879034	-	2418	protein_coding	lipase && PF12262:Bacterial virulence factor lipase N-terminal	-
VU14_RS05730	163.687	209.532	161.133	52.5635	53.6077	63.3881	178.118	56.5197	1.66437	5.87218e-09	3.14555e-07	VU14_RS05730	NZ_CP011100.1	1217294	1217968	+	675	protein_coding	ribulose-phosphate 3-epimerase && PF00834:Ribulose-phosphate 3 epimerase family	-
VU14_RS16770	1465.5	1567.96	1337.89	329.398	392.659	662.467	1457.12	461.508	1.6621	1.44901e-07	4.7782e-06	bamA	NZ_CP011100.1	3764539	3766962	-	2424	protein_coding	outer membrane protein assembly factor BamA && PF01103:Surface antigen|PF07244:Surface antigen variable number repeat	-
VU14_RS05420	1413.86	1502.04	1345.22	432.422	390.57	528.234	1420.37	450.409	1.65944	1.84184e-12	2.70137e-10	leuS	NZ_CP011100.1	1148991	1151570	-	2580	protein_coding	leucine--tRNA ligase && PF00133:tRNA synthetases class I (I, L, M and V)|PF13603:Leucyl-tRNA synthetase, Domain 2|PF08264:Anticodon-binding domain of tRNA	-
VU14_RS18620	3592.33	3772.76	3491.21	988.894	1160.57	1297.59	3618.77	1149.02	1.6559	1.51196e-13	2.85113e-11	putA	NZ_CP011100.1	4162240	4165404	-	3165	protein_coding	bifunctional proline dehydrogenase/L-glutamate gamma-semialdehyde dehydrogenase PutA && PF01619:Proline dehydrogenase|PF00171:Aldehyde dehydrogenase family|PF14850:DNA-binding domain of Proline dehydrogenase	Aldedh
VU14_RS13935	2347.65	2779.25	2469.48	691.735	761.647	960.764	2532.13	804.715	1.65525	8.5043e-12	1.02052e-09	gcvP	NZ_CP011100.1	3115107	3117983	-	2877	protein_coding	aminomethyl-transferring glycine dehydrogenase && PF02347:Glycine cleavage system P-protein	-
VU14_RS02970	24.1686	16.4801	23.1934	5.60677	5.56963	9.94322	21.2807	7.03988	1.6552	0.0022713	0.00751406	VU14_RS02970	NZ_CP011100.1	652468	652752	-	285	protein_coding	DnaJ domain-containing protein && -	-
VU14_RS13875	747.03	806.347	582.275	166.101	169.874	345.527	711.884	227.167	1.65464	2.44377e-06	4.56477e-05	ahpC	NZ_CP011100.1	3104188	3104754	+	567	protein_coding	peroxiredoxin && PF10417:C-terminal domain of 1-Cys peroxiredoxin|PF00578:AhpC/TSA family	-
VU14_RS00110	101.069	137.726	130.615	17.5212	22.9747	79.5458	123.137	40.0139	1.65452	0.00127805	0.00488993	atpH	NZ_CP011100.1	23930	24463	-	534	protein_coding	F0F1 ATP synthase subunit delta && PF00213:ATP synthase delta (OSCP) subunit	-
VU14_RS00105	676.721	641.546	598.145	136.665	136.456	339.313	638.804	204.144	1.65368	1.76522e-05	0.000197873	atpA	NZ_CP011100.1	22373	23914	-	1542	protein_coding	F0F1 ATP synthase subunit alpha && PF02874:ATP synthase alpha/beta family, beta-barrel domain|PF00006:ATP synthase alpha/beta family, nucleotide-binding domain|PF00306:ATP synthase alpha/beta chain, C terminal domain	ATP-synt_ab
VU14_RS03075	567.962	597.991	488.281	148.579	133.671	247.338	551.412	176.529	1.6517	9.70827e-08	3.62686e-06	mepM	NZ_CP011100.1	669939	671276	+	1338	protein_coding	murein DD-endopeptidase MepM && PF04225:Opacity-associated protein A LysM-like domain|PF01551:Peptidase family M23	Peptidase_M23
VU14_RS23580	778.888	808.701	775.147	187.827	197.722	370.385	787.579	251.978	1.65056	2.91284e-07	8.27034e-06	VU14_RS23580	NZ_CP011100.1	3811217	3812446	-	1230	protein_coding	NADH:ubiquinone reductase (Na(+)-transporting) subunit B && PF03116:NQR2, RnfD, RnfE family	-
VU14_RS14095	195.546	220.127	208.74	93.9134	50.8229	54.6877	208.138	66.4747	1.6383	4.81988e-07	1.20802e-05	thiI	NZ_CP011100.1	3156074	3157522	-	1449	protein_coding	tRNA 4-thiouridine(8) synthase ThiI && PF02568:Thiamine biosynthesis protein (ThiI)|PF02926:THUMP domain	-
VU14_RS20945	718.467	977.033	661.621	140.87	121.836	498.404	785.707	253.703	1.63645	0.000959149	0.00396475	rplC	NZ_CP011100.1	4657516	4658148	-	633	protein_coding	50S ribosomal protein L3 && PF00297:Ribosomal protein L3	-
VU14_RS16125	313.093	424.951	294.189	84.8024	65.4432	186.435	344.078	112.227	1.62901	6.21409e-05	0.000498134	VU14_RS16125	NZ_CP011100.1	3615529	3616017	-	489	protein_coding	C40 family peptidase && PF00877:NlpC/P60 family	-
VU14_RS07680	243.883	269.567	230.713	78.4948	66.1394	98.1893	248.054	80.9412	1.6273	4.17536e-09	2.43153e-07	VU14_RS07680	NZ_CP011100.1	1670856	1672175	+	1320	protein_coding	hemolysin family protein && PF03471:Transporter associated domain|PF01595:Domain of unknown function DUF21	-
VU14_RS22775	30.76	43.5545	46.3867	8.41015	4.17722	28.5868	40.2338	13.7247	1.627	0.00657692	0.0174445	VU14_RS22775	NZ_CP011100.1	2898323	2898553	+	231	protein_coding	alanine dehydrogenase && -	-
VU14_RS16980	340.558	376.687	307.617	93.2125	68.228	174.006	341.621	111.816	1.62439	9.87322e-06	0.000129036	nqrE	NZ_CP011100.1	3809214	3809810	-	597	protein_coding	NADH:ubiquinone reductase (Na(+)-transporting) subunit E && PF02508:Rnf-Nqr subunit, membrane protein	-
VU14_RS05710	208.729	255.441	218.506	49.0592	50.1267	125.533	227.559	74.9064	1.62299	4.72292e-05	0.000409251	aroK	NZ_CP011100.1	1212988	1213506	+	519	protein_coding	shikimate kinase AroK && PF01202:Shikimate kinase	SKI
VU14_RS18400	949.167	1290.15	991.211	251.604	223.481	579.193	1076.84	351.426	1.61987	3.26021e-05	0.000316432	pyrG	NZ_CP011100.1	4115518	4117155	-	1638	protein_coding	CTP synthase (glutamine hydrolyzing) && PF00117:Glutamine amidotransferase class-I|PF06418:CTP synthase N-terminus	CTP_synth_N
VU14_RS00100	348.248	442.608	354.004	94.6142	98.1648	183.95	381.62	125.576	1.6152	1.32253e-06	2.80065e-05	atpG	NZ_CP011100.1	21463	22329	-	867	protein_coding	F0F1 ATP synthase subunit gamma && PF00231:ATP synthase	-
VU14_RS00120	268.052	260.15	229.492	46.2558	62.6584	141.691	252.565	83.535	1.61392	8.15794e-05	0.000621258	atpE	NZ_CP011100.1	25000	25242	-	243	protein_coding	F0F1 ATP synthase subunit C && -	-
VU14_RS03455	529.512	625.066	612.793	149.28	133.671	298.297	589.124	193.749	1.61243	4.01628e-06	6.59937e-05	ruvA	NZ_CP011100.1	746627	747241	+	615	protein_coding	Holliday junction branch migration protein RuvA && PF07499:RuvA, C-terminal domain|PF14520:Helix-hairpin-helix domain|PF01330:RuvA N terminal domain	-
VU14_RS09795	1427.05	1578.56	1566.16	344.115	430.254	724.612	1523.92	499.661	1.61188	5.25388e-07	1.30033e-05	VU14_RS09795	NZ_CP011100.1	2200904	2202052	-	1149	protein_coding	isovaleryl-CoA dehydrogenase && PF02770:Acyl-CoA dehydrogenase, middle domain|PF00441:Acyl-CoA dehydrogenase, C-terminal domain|PF02771:Acyl-CoA dehydrogenase, N-terminal domain	-
VU14_RS09960	19.7743	50.6174	39.0625	7.00846	6.96204	23.6152	36.4847	12.5286	1.61128	0.00536485	0.0149086	VU14_RS09960	NZ_CP011100.1	2237812	2237888	-	77	protein_coding	tRNA-Val && -	-
VU14_RS19940	169.18	220.127	157.471	51.8626	50.1267	79.5458	182.259	60.5117	1.60799	4.29287e-07	1.1096e-05	VU14_RS19940	NZ_CP011100.1	4451001	4451396	-	396	protein_coding	acyl-CoA thioesterase && PF13279:Thioesterase-like superfamily	-
VU14_RS10225	675.622	779.272	858.154	245.997	198.418	316.94	771.016	253.785	1.6076	4.81974e-09	2.7266e-07	VU14_RS10225	NZ_CP011100.1	2290199	2291791	-	1593	protein_coding	EF2563 family selenium-dependent molybdenum hydroxylase system protein && PF02625:XdhC and CoxI family|PF13478:XdhC Rossmann domain	-
VU14_RS00125	575.652	574.448	401.611	114.939	105.823	293.325	517.237	171.362	1.60257	0.000113989	0.000796111	atpB	NZ_CP011100.1	25301	26083	-	783	protein_coding	F0F1 ATP synthase subunit A && PF00119:ATP synthase A chain	-
VU14_RS19670	12858.8	14337.7	13917.2	3090.03	3311.84	7165.34	13704.6	4522.4	1.59986	7.57017e-06	0.000104851	pckA	NZ_CP011100.1	4392717	4394342	+	1626	protein_coding	phosphoenolpyruvate carboxykinase (ATP) && PF01293:Phosphoenolpyruvate carboxykinase	-
VU14_RS01520	3962.55	4480.23	3630.37	834.007	880.698	2273.27	4024.38	1329.32	1.59928	6.73041e-05	0.000534116	rpoB	NZ_CP011100.1	340515	344543	+	4029	protein_coding	DNA-directed RNA polymerase subunit beta && PF04563:RNA polymerase beta subunit|PF04560:RNA polymerase Rpb2, domain 7|PF00562:RNA polymerase Rpb2, domain 6|PF04565:RNA polymerase Rpb2, domain 3|PF04561:RNA polymerase Rpb2, domain 2|PF10385:RNA polymerase beta subunit external 1 domain	RNA_pol_Rpb2_6
VU14_RS16830	4537.11	6233	5606.69	1304.27	1317.91	2799.02	5458.93	1807.07	1.59582	7.08107e-06	0.000100867	VU14_RS16830	NZ_CP011100.1	3779616	3779999	+	384	protein_coding	DUF3461 family protein && PF11944:Protein of unknown function (DUF3461)	-
VU14_RS21135	185.659	243.67	184.326	70.7855	50.8229	83.2745	204.552	68.2943	1.59395	2.3323e-07	7.19732e-06	hemN	NZ_CP011100.1	4698002	4699375	-	1374	protein_coding	oxygen-independent coproporphyrinogen III oxidase && PF04055:Radical SAM superfamily|PF06969:HemN C-terminal domain	Radical_SAM
VU14_RS16920	1322.68	1531.47	1345.22	335.705	392.659	666.196	1399.79	464.853	1.59373	4.11183e-07	1.07124e-05	VU14_RS16920	NZ_CP011100.1	3798018	3799025	+	1008	protein_coding	isocitrate dehydrogenase && PF00180:Isocitrate/isopropylmalate dehydrogenase	-
VU14_RS13795	1478.68	1580.91	1280.52	337.808	352.279	753.199	1446.7	481.095	1.59175	7.67239e-06	0.000105863	iscU	NZ_CP011100.1	3089586	3089969	-	384	protein_coding	Fe-S cluster assembly scaffold IscU && PF01592:NifU-like N terminal domain	-
VU14_RS12610	1349.05	1622.11	1329.35	292.954	298.672	838.96	1433.5	476.862	1.59119	0.000141958	0.000935568	sdhC	NZ_CP011100.1	2834933	2835322	-	390	protein_coding	succinate dehydrogenase cytochrome b556 subunit && PF01127:Succinate dehydrogenase/Fumarate reductase transmembrane subunit	-
VU14_RS22075	24.1686	45.9088	21.9727	10.5127	2.78482	18.6435	30.6834	10.647	1.58975	0.00957584	0.0235823	crcB	NZ_CP011100.1	4900595	4900972	-	378	protein_coding	fluoride efflux transporter CrcB && PF02537:CrcB-like protein, Camphor Resistance (CrcB)	-
VU14_RS18220	1164.49	1570.32	1506.35	359.534	348.102	705.969	1413.72	471.202	1.58828	3.24457e-06	5.53815e-05	aspA	NZ_CP011100.1	4077004	4078446	+	1443	protein_coding	aspartate ammonia-lyase && PF00206:Lyase|PF10415:Fumarase C C-terminus	-
VU14_RS05755	5174.28	5308.94	5679.93	1267.13	1257.34	2857.43	5387.72	1793.97	1.58744	1.00606e-05	0.000130196	VU14_RS05755	NZ_CP011100.1	1220886	1222103	+	1218	protein_coding	aspartate aminotransferase family protein && PF00202:Aminotransferase class-III	Aminotran_3
VU14_RS14895	82.393	120.069	97.6563	23.1279	25.7595	53.4448	100.039	34.1108	1.58729	6.3995e-05	0.0005099	ybfE	NZ_CP011100.1	3333606	3333902	+	297	protein_coding	LexA regulated protein && -	-
VU14_RS22070	258.165	277.807	328.369	69.3838	75.8862	145.42	288.114	96.8966	1.58694	4.60082e-06	7.2877e-05	ubiE	NZ_CP011100.1	4899777	4900529	-	753	protein_coding	bifunctional demethylmenaquinone methyltransferase/2-methoxy-6-polyprenyl-1%2C4-benzoquinol methylase UbiE && PF01209:ubiE/COQ5 methyltransferase family	-
VU14_RS23160	559.174	734.541	587.158	118.443	100.95	410.158	626.958	209.85	1.58589	0.00115051	0.00454241	rplQ	NZ_CP011100.1	4644859	4645242	-	384	protein_coding	50S ribosomal protein L17 && PF01196:Ribosomal protein L17	-
VU14_RS05605	583.342	720.415	729.981	140.87	177.532	362.928	677.913	227.11	1.58434	2.31501e-05	0.000245334	VU14_RS05605	NZ_CP011100.1	1185674	1186072	-	399	protein_coding	fumarate reductase subunit C && PF02300:Fumarate reductase subunit C	-
VU14_RS12600	5223.71	5744.48	5206.3	1136.77	1333.93	2953.14	5391.5	1807.95	1.57723	2.66646e-05	0.000269367	sdhA	NZ_CP011100.1	2832827	2834593	-	1767	protein_coding	succinate dehydrogenase flavoprotein subunit && PF02910:Fumarate reductase flavoprotein C-term|PF00890:FAD binding domain	-
VU14_RS18505	264.756	331.956	268.555	89.0075	73.1014	131.748	288.422	97.9522	1.57072	3.77404e-07	1.00303e-05	lepB	NZ_CP011100.1	4139865	4140788	-	924	protein_coding	signal peptidase I && PF00717:Peptidase S24-like|PF10502:Signal peptidase, peptidase S26	Peptidase_S24
VU14_RS21785	3313.3	3743.33	3619.39	859.237	941.964	1799.72	3558.67	1200.31	1.5693	2.13079e-06	4.07629e-05	fadA	NZ_CP011100.1	4838171	4839334	+	1164	protein_coding	acetyl-CoA C-acyltransferase FadA && PF02803:Thiolase, C-terminal domain|PF00108:Thiolase, N-terminal domain	Thiolase_N
VU14_RS06050	714.072	900.519	748.291	278.236	242.975	275.924	787.627	265.712	1.56849	3.17875e-11	2.99711e-09	tkt	NZ_CP011100.1	1281097	1283088	+	1992	protein_coding	transketolase && PF02780:Transketolase, C-terminal domain|PF02779:Transketolase, pyrimidine binding domain|PF00456:Transketolase, thiamine diphosphate binding domain	-
VU14_RS07725	1308.4	1305.46	1035.16	267.723	288.925	678.625	1216.34	411.758	1.56656	4.73355e-05	0.000409277	VU14_RS07725	NZ_CP011100.1	1679925	1680713	-	789	protein_coding	transporter substrate-binding domain-containing protein && PF00497:Bacterial extracellular solute-binding proteins, family 3	-
VU14_RS14805	19.7743	21.1887	15.8691	5.60677	5.56963	8.70032	18.944	6.62557	1.56235	0.0044645	0.0129614	VU14_RS14805	NZ_CP011100.1	3317341	3317619	+	279	protein_coding	peptidylprolyl isomerase && -	-
VU14_RS06360	6605.72	7380.72	7305.91	1691.84	1721.71	3814.47	7097.45	2409.34	1.55935	1.24533e-05	0.000153153	VU14_RS06360	NZ_CP011100.1	1355824	1357539	+	1716	protein_coding	NAD-dependent malic enzyme && PF03949:Malic enzyme, NAD binding domain|PF00390:Malic enzyme, N-terminal domain	Malic_M
VU14_RS01515	403.176	455.556	350.342	82.6998	74.4938	257.281	403.025	138.158	1.55535	0.000665073	0.00298604	rplL	NZ_CP011100.1	339925	340290	+	366	protein_coding	50S ribosomal protein L7/L12 && PF16320:Ribosomal protein L7/L12 dimerisation domain|PF00542:Ribosomal protein L7/L12 C-terminal domain	-
VU14_RS11710	260.362	248.378	225.83	83.4007	61.9622	106.89	244.857	84.0842	1.55491	1.46001e-07	4.7782e-06	nrdB	NZ_CP011100.1	2616800	2617933	+	1134	protein_coding	ribonucleotide-diphosphate reductase subunit beta && PF00268:Ribonucleotide reductase, small chain	-
VU14_RS09675	475.682	541.488	399.17	103.725	116.962	264.738	472.113	161.809	1.55431	5.89022e-05	0.000480933	tig	NZ_CP011100.1	2168217	2169527	+	1311	protein_coding	trigger factor && PF05697:Bacterial trigger factor protein (TF)|PF00254:FKBP-type peptidyl-prolyl cis-trans isomerase|PF05698:Bacterial trigger factor protein (TF) C-terminus	FKBP_C
VU14_RS17040	287.826	356.676	295.41	79.1956	81.4559	162.82	313.304	107.824	1.55267	7.57254e-06	0.000104851	VU14_RS17040	NZ_CP011100.1	3820067	3820549	-	483	protein_coding	YajQ family cyclic di-GMP-binding protein && PF04461:Protein of unknown function (DUF520)	-
VU14_RS00840	71.4072	49.4402	37.8418	14.0169	11.1393	31.0726	52.8964	18.7429	1.55118	0.00110761	0.00443046	ilvM	NZ_CP011100.1	194592	194843	+	252	protein_coding	acetolactate synthase 2 small subunit && -	-
VU14_RS06005	236.193	367.27	332.031	126.152	91.2027	101.918	311.832	106.424	1.5489	1.74635e-07	5.6224e-06	dtpB	NZ_CP011100.1	1271962	1273467	+	1506	protein_coding	dipeptide/tripeptide permease DtpB && PF00854:POT family	-
VU14_RS09575	517.428	586.22	499.268	174.511	178.924	198.864	534.305	184.1	1.53995	3.67758e-11	3.38679e-09	guaB	NZ_CP011100.1	2139949	2141412	+	1464	protein_coding	IMP dehydrogenase && PF00478:IMP dehydrogenase / GMP reductase domain|PF00571:CBS domain	CBS
VU14_RS14090	306.502	309.59	283.203	63.777	64.747	185.193	299.765	104.572	1.53407	0.000293985	0.00166074	VU14_RS14090	NZ_CP011100.1	3155603	3155995	+	393	protein_coding	hypothetical protein && -	-
VU14_RS03175	43.9429	54.1488	52.4902	9.111	11.8355	33.5584	50.194	18.1683	1.52996	0.00203648	0.00693419	VU14_RS03175	NZ_CP011100.1	687777	688442	-	666	protein_coding	DedA family protein && PF09335:SNARE associated Golgi protein	-
VU14_RS06345	352.642	369.625	406.494	119.845	124.621	147.905	376.254	130.79	1.52984	4.432e-10	3.19104e-08	VU14_RS06345	NZ_CP011100.1	1352793	1353416	+	624	protein_coding	formate dehydrogenase FDH3 subunit beta && PF13247:4Fe-4S dicluster domain	-
VU14_RS03310	586.638	710.998	573.731	117.742	120.443	413.887	623.789	217.357	1.52785	0.00109195	0.00438108	hupA	NZ_CP011100.1	720583	720855	+	273	protein_coding	DNA-binding protein HU-alpha && -	-
VU14_RS06475	3411.07	3258.35	2399.9	487.088	722.66	1940.17	3023.11	1049.97	1.52706	0.000972538	0.00400338	cysK	NZ_CP011100.1	1386693	1387661	-	969	protein_coding	cysteine synthase A && PF00291:Pyridoxal-phosphate dependent enzyme	PALP
VU14_RS05025	168.082	149.498	147.705	40.6491	28.5444	95.7035	155.095	54.9657	1.52236	0.000413772	0.00211424	ribE	NZ_CP011100.1	1067425	1067895	+	471	protein_coding	6%2C7-dimethyl-8-ribityllumazine synthase && PF00885:6,7-dimethyl-8-ribityllumazine synthase	-
VU14_RS05030	109.857	194.229	114.746	25.2305	25.0633	98.1893	139.611	49.4944	1.52152	0.00387936	0.0115073	nusB	NZ_CP011100.1	1067910	1068323	+	414	protein_coding	transcription antitermination factor NusB && PF01029:NusB family	-
VU14_RS16910	1683.01	1725.7	1514.89	402.987	497.09	819.073	1641.2	573.05	1.52076	1.37356e-06	2.89324e-05	VU14_RS16910	NZ_CP011100.1	3795582	3796937	+	1356	protein_coding	nucleotide 5'-monophosphate nucleosidase PpnN && PF14793:Domain of unknown function (DUF4478)|PF03641:Possible lysine decarboxylase|PF11892:Domain of unknown function (DUF3412)	-
VU14_RS21020	186.757	202.47	173.34	50.4609	52.9115	95.7035	187.522	66.3587	1.51956	4.66118e-06	7.31771e-05	VU14_RS21020	NZ_CP011100.1	4670432	4670863	-	432	protein_coding	rhodanese-like domain-containing protein && PF00581:Rhodanese-like domain	Rhodanese
VU14_RS09370	540.498	638.014	587.158	121.947	144.81	352.984	588.557	206.581	1.51798	0.000173502	0.00109931	adk	NZ_CP011100.1	2083908	2084552	+	645	protein_coding	adenylate kinase && PF00406:Adenylate kinase|PF05191:Adenylate kinase, active site lid	ADK
VU14_RS13510	826.127	1139.48	935.059	206.75	206.773	602.808	966.888	338.777	1.51748	0.000412799	0.00211424	cmk	NZ_CP011100.1	3029628	3030320	-	693	protein_coding	(d)CMP kinase && PF02224:Cytidylate kinase	-
VU14_RS01850	415.261	527.362	416.26	107.229	98.1648	274.682	452.961	160.025	1.51061	0.000231757	0.00136979	VU14_RS01850	NZ_CP011100.1	418505	418789	-	285	protein_coding	DUF3811 domain-containing protein && -	-
VU14_RS19200	2691.5	3298.37	2877.2	707.154	642.596	1766.17	2955.69	1038.64	1.51033	0.000152008	0.000985191	VU14_RS19200	NZ_CP011100.1	4288369	4289109	-	741	protein_coding	ATP-binding cassette domain-containing protein && PF00005:ABC transporter	ABC_tran
VU14_RS15305	113.153	164.801	118.408	35.7432	46.6457	58.4164	132.121	46.9351	1.50836	5.53867e-06	8.4035e-05	smpB	NZ_CP011100.1	3427038	3427526	+	489	protein_coding	SsrA-binding protein SmpB && PF01668:SmpB protein	-
VU14_RS02195	1389.69	1724.52	1578.37	363.739	405.191	888.676	1564.2	552.535	1.50415	4.89112e-05	0.000419239	VU14_RS02195	NZ_CP011100.1	494570	495304	+	735	protein_coding	cytochrome c1 && PF02167:Cytochrome C1 family	-
VU14_RS19195	1822.53	2057.66	1940.92	407.892	469.242	1179.51	1940.37	685.55	1.50332	0.00019841	0.00122193	VU14_RS19195	NZ_CP011100.1	4287606	4288343	-	738	protein_coding	transporter substrate-binding domain-containing protein && PF00497:Bacterial extracellular solute-binding proteins, family 3	-
VU14_RS10275	1854.39	2090.62	2030.03	593.617	575.065	944.606	1991.68	704.429	1.50165	8.51503e-08	3.24226e-06	xdhA	NZ_CP011100.1	2306881	2309199	+	2319	protein_coding	xanthine dehydrogenase molybdenum-binding subunit XdhA && PF02738:Molybdopterin-binding domain of aldehyde dehydrogenase|PF01315:Aldehyde oxidase and xanthine dehydrogenase, a/b hammerhead domain	-
VU14_RS16990	476.781	534.425	506.592	130.357	144.81	264.738	505.933	179.969	1.49984	4.49185e-06	7.14367e-05	VU14_RS16990	NZ_CP011100.1	3810439	3811227	-	789	protein_coding	Na(+)-translocating NADH-quinone reductase subunit C && PF04205:FMN-binding domain	-
VU14_RS00190	244.982	349.613	244.141	74.9905	77.9749	146.663	279.579	99.876	1.49834	1.96576e-05	0.000214447	yidC	NZ_CP011100.1	41379	43025	-	1647	protein_coding	membrane protein insertase YidC && PF02096:60Kd inner membrane protein|PF14849:YidC periplasmic domain	-
VU14_RS21510	996.406	1108.87	1010.74	361.637	346.71	397.729	1038.67	368.692	1.49581	6.868e-12	8.77332e-10	polA	NZ_CP011100.1	4778770	4781523	-	2754	protein_coding	DNA polymerase I && PF02739:5'-3' exonuclease, N-terminal resolvase-like domain|PF00476:DNA polymerase family A|PF01612:3'-5' exonuclease|PF01367:5'-3' exonuclease, C-terminal SAM fold	3_5_exonuc
VU14_RS02180	477.879	529.717	419.922	98.8193	87.7217	323.155	475.839	169.899	1.49456	0.00143044	0.00533888	rpsI	NZ_CP011100.1	492075	492467	+	393	protein_coding	30S ribosomal protein S9 && PF00380:Ribosomal protein S9/S16	-
VU14_RS19225	581.145	652.14	657.959	170.306	169.178	335.584	630.415	225.022	1.49326	6.65843e-06	9.69389e-05	VU14_RS19225	NZ_CP011100.1	4293660	4294670	-	1011	protein_coding	Fe(3+) ABC transporter substrate-binding protein && PF13343:Bacterial extracellular solute-binding protein	-
VU14_RS02190	1322.68	1292.51	1260.99	283.142	274.304	825.288	1292.06	460.911	1.49056	0.000452815	0.00224987	VU14_RS02190	NZ_CP011100.1	493356	494573	+	1218	protein_coding	cytochrome bc complex cytochrome b subunit && PF00033:Cytochrome b/b6/petB|PF00032:Cytochrome b(C-terminal)/b6/petD	-
VU14_RS17790	1010.69	1130.06	1002.2	264.92	268.039	591.622	1047.65	374.86	1.48708	3.16625e-05	0.000311126	lptD	NZ_CP011100.1	3975674	3978106	+	2433	protein_coding	LPS assembly protein LptD && PF03968:OstA-like protein|PF04453:Organic solvent tolerance protein	-
VU14_RS08440	3444.03	3537.33	3190.92	812.281	892.534	1927.74	3390.76	1210.85	1.48695	3.73127e-05	0.000350138	hppD	NZ_CP011100.1	1861487	1862584	+	1098	protein_coding	4-hydroxyphenylpyruvate dioxygenase && PF00903:Glyoxalase/Bleomycin resistance protein/Dioxygenase superfamily|PF14696:Hydroxyphenylpyruvate dioxygenase, HPPD, N-terminal	Glyoxalase
VU14_RS01210	118.646	151.852	150.147	40.6491	48.0381	63.3881	140.215	50.6917	1.48384	1.79533e-06	3.57263e-05	argF	NZ_CP011100.1	279350	280354	+	1005	protein_coding	ornithine carbamoyltransferase && PF00185:Aspartate/ornithine carbamoyltransferase, Asp/Orn binding domain|PF02729:Aspartate/ornithine carbamoyltransferase, carbamoyl-P binding domain	-
VU14_RS20845	1336.96	1672.73	1386.72	329.398	322.342	923.477	1465.47	525.072	1.48375	0.00039545	0.0020524	rpsM	NZ_CP011100.1	4647365	4647721	-	357	protein_coding	30S ribosomal protein S13 && PF00416:Ribosomal protein S13/S18	-
VU14_RS03125	1288.63	1436.12	1231.69	360.235	427.469	633.881	1318.81	473.862	1.47981	2.4713e-07	7.52797e-06	alaS	NZ_CP011100.1	681403	684027	+	2625	protein_coding	alanine--tRNA ligase && PF02272:DHHA1 domain|PF07973:Threonyl and Alanyl tRNA synthetase second additional domain|PF01411:tRNA synthetases class II (A)	-
VU14_RS18935	1891.74	2064.72	1655.27	446.439	379.431	1193.19	1870.58	673.019	1.47709	0.000499496	0.0024181	rplI	NZ_CP011100.1	4237519	4237965	-	447	protein_coding	50S ribosomal protein L9 && PF03948:Ribosomal protein L9, C-terminal domain|PF01281:Ribosomal protein L9, N-terminal domain	-
VU14_RS20880	966.744	1198.34	927.734	240.39	180.317	694.783	1030.94	371.83	1.47521	0.00139882	0.00526051	rpsN	NZ_CP011100.1	4651804	4652109	-	306	protein_coding	30S ribosomal protein S14 && PF00253:Ribosomal protein S14p/S29e	Ribosomal_S14
VU14_RS14345	42.8443	44.7316	69.5801	15.4186	24.3671	16.1577	52.3854	18.6478	1.47474	0.00033813	0.00183675	VU14_RS14345	NZ_CP011100.1	3219934	3220230	+	297	protein_coding	antibiotic biosynthesis monooxygenase && -	-
VU14_RS15795	217.517	255.441	211.182	71.4863	73.7976	103.161	228.047	82.815	1.47388	1.87208e-07	5.97858e-06	VU14_RS15795	NZ_CP011100.1	3552630	3553370	+	741	protein_coding	phosphatase && -	-
VU14_RS20610	844.803	1013.52	936.279	316.082	319.558	374.114	931.536	336.584	1.47076	1.39677e-10	1.17686e-08	VU14_RS20610	NZ_CP011100.1	4599403	4600638	-	1236	protein_coding	imidazolonepropionase && PF01979:Amidohydrolase family	Amidohydro_1
VU14_RS00115	329.572	384.928	281.982	79.8965	84.2407	198.864	332.161	121.001	1.46937	0.000170238	0.00108732	atpF	NZ_CP011100.1	24477	24947	-	471	protein_coding	F0F1 ATP synthase subunit B && PF00430:ATP synthase B/B' CF(0)	-
VU14_RS05615	2476.18	2761.59	2642.82	730.282	763.736	1362.22	2626.87	952.08	1.4659	1.94255e-06	3.84625e-05	frdA	NZ_CP011100.1	1186816	1188600	-	1785	protein_coding	fumarate reductase (quinol) flavoprotein subunit && PF02910:Fumarate reductase flavoprotein C-term|PF00890:FAD binding domain	-
VU14_RS19810	35.1543	76.5146	51.2695	23.1279	9.74686	27.3439	54.3128	20.0729	1.46076	0.00233183	0.00768225	VU14_RS19810	NZ_CP011100.1	4422392	4422682	+	291	protein_coding	YkgJ family cysteine cluster protein && -	-
VU14_RS19090	165.885	181.281	180.664	60.9736	61.9622	69.6026	175.943	64.1794	1.46066	3.56357e-08	1.53389e-06	thyA	NZ_CP011100.1	4269838	4270632	-	795	protein_coding	thymidylate synthase && PF00303:Thymidylate synthase	-
VU14_RS22675	36.2529	41.2002	91.5527	8.41015	9.05065	45.9874	56.3353	21.1494	1.45997	0.0228926	0.048195	VU14_RS22675	NZ_CP011100.1	2277057	2277197	+	141	protein_coding	TIGR02808 family protein && -	-
VU14_RS02315	788.775	975.856	821.533	298.56	261.773	382.814	862.055	314.382	1.45886	1.9616e-08	8.82722e-07	secA	NZ_CP011100.1	519548	522268	+	2721	protein_coding	preprotein translocase subunit SecA && PF07516:SecA Wing and Scaffold domain|PF07517:SecA DEAD-like domain|PF02810:SEC-C motif|PF01043:SecA preprotein cross-linking domain	SEC-C
VU14_RS06955	46.1401	52.9717	37.8418	16.1195	14.6203	19.8864	45.6512	16.8754	1.45723	0.000218427	0.0013108	VU14_RS06955	NZ_CP011100.1	1504368	1504979	+	612	protein_coding	cytochrome o ubiquinol oxidase subunit III && PF00510:Cytochrome c oxidase subunit III	-
VU14_RS19010	453.711	530.894	449.219	159.092	192.152	171.521	477.941	174.255	1.45503	1.47807e-09	9.29075e-08	VU14_RS19010	NZ_CP011100.1	4250126	4251748	-	1623	protein_coding	NAD+ synthase && PF02540:NAD synthase|PF00795:Carbon-nitrogen hydrolase	NAD_synthase
VU14_RS02165	730.551	862.85	816.65	221.467	194.937	466.089	803.35	294.164	1.45479	6.07183e-05	0.000489704	VU14_RS02165	NZ_CP011100.1	489749	490129	-	381	protein_coding	YhcB family protein && PF06295:Protein of unknown function (DUF1043)	-
VU14_RS07860	496.555	597.991	574.951	129.657	125.317	359.199	556.499	204.724	1.45023	0.000520374	0.00249779	uvrY	NZ_CP011100.1	1711084	1711728	+	645	protein_coding	UvrY/SirA/GacA family response regulator transcription factor && PF00072:Response regulator receiver domain|PF00196:Bacterial regulatory proteins, luxR family	Response_reg
VU14_RS14690	399.881	476.745	452.881	124.05	111.393	254.795	443.169	163.413	1.44881	5.04421e-05	0.000428201	lpcA	NZ_CP011100.1	3289512	3290090	-	579	protein_coding	D-sedoheptulose 7-phosphate isomerase && PF13580:SIS domain	-
VU14_RS19525	3869.17	4134.15	3331.3	841.015	958.673	2364	3778.21	1387.9	1.44595	0.000306965	0.00170249	argC	NZ_CP011100.1	4361359	4362366	-	1008	protein_coding	N-acetyl-gamma-glutamyl-phosphate reductase && PF02774:Semialdehyde dehydrogenase, dimerisation domain|PF01118:Semialdehyde dehydrogenase, NAD binding domain	-
VU14_RS10090	833.817	962.907	750.733	208.151	209.557	520.776	849.152	312.828	1.44571	0.000209274	0.00127105	VU14_RS10090	NZ_CP011100.1	2257187	2257471	-	285	protein_coding	pyrimidine/purine nucleoside phosphorylase && -	-
VU14_RS15135	700.89	829.89	667.725	220.066	195.633	395.243	732.835	270.314	1.44456	1.05424e-05	0.000134592	asnS	NZ_CP011100.1	3392077	3393477	+	1401	protein_coding	asparagine--tRNA ligase && PF01336:OB-fold nucleic acid binding domain|PF00152:tRNA synthetases class II (D, K and N)	tRNA-synt_2
VU14_RS06690	1635.78	1718.64	1629.64	423.311	451.14	962.007	1661.35	612.153	1.4431	4.40111e-05	0.000394307	VU14_RS06690	NZ_CP011100.1	1436954	1437454	-	501	protein_coding	SRPBCC domain-containing protein && PF08327:Activator of Hsp90 ATPase homolog 1-like protein	-
VU14_RS17400	50.5344	85.9318	57.3731	16.8203	14.6203	42.2587	64.6131	24.5664	1.4404	0.00210289	0.00712356	VU14_RS17400	NZ_CP011100.1	3890930	3891154	+	225	protein_coding	hypothetical protein && -	-
VU14_RS12260	186.757	220.127	191.65	44.1533	32.7216	146.663	199.512	74.5125	1.43964	0.00390794	0.0115834	fadR	NZ_CP011100.1	2730179	2730892	-	714	protein_coding	fatty acid metabolism transcriptional regulator FadR && PF00392:Bacterial regulatory proteins, gntR family|PF07840:FadR C-terminal domain	FadR_C
VU14_RS08940	243.883	340.196	251.465	98.8193	107.215	101.918	278.515	102.651	1.43948	1.02292e-07	3.78576e-06	VU14_RS08940	NZ_CP011100.1	1975287	1976078	+	792	protein_coding	(Fe-S)-binding protein && PF02754:Cysteine-rich domain	-
VU14_RS02100	226.306	243.67	205.078	93.9134	82.8483	70.8455	225.018	82.5357	1.43927	7.02737e-08	2.70178e-06	rapZ	NZ_CP011100.1	478077	478943	+	867	protein_coding	RNase adapter RapZ && PF03668:P-loop ATPase protein family	ATP_bind_2
VU14_RS12410	387.796	433.191	367.432	154.186	159.431	125.533	396.14	146.383	1.43091	7.66942e-09	3.87719e-07	VU14_RS12410	NZ_CP011100.1	2775831	2777216	-	1386	protein_coding	tryptophanase && PF01212:Beta-eliminating lyase	Beta_elim_lyase
VU14_RS10430	655.848	775.741	683.594	259.313	261.773	263.495	705.061	261.527	1.43091	1.37535e-10	1.17686e-08	dnaX	NZ_CP011100.1	2346110	2348647	+	2538	protein_coding	DNA polymerase III subunit gamma/tau && PF12169:DNA polymerase III subunits gamma and tau domain III|PF13177:DNA polymerase III, delta subunit|PF12170:DNA polymerase III tau subunit V interacting with alpha	-
VU14_RS20740	670.13	856.964	675.049	253.706	214.431	352.984	734.047	273.707	1.42783	5.78161e-07	1.40461e-05	VU14_RS20740	NZ_CP011100.1	4626657	4627628	-	972	protein_coding	TAXI family TRAP transporter solute-binding subunit && PF16868:NMT1-like family	-
VU14_RS07410	1202.94	1652.72	1497.8	381.961	378.039	861.332	1451.15	540.444	1.42783	0.000116253	0.000810497	VU14_RS07410	NZ_CP011100.1	1611657	1611905	-	249	protein_coding	TIGR02647 family protein && -	-
VU14_RS05490	1818.14	1935.23	1641.85	447.14	445.571	1119.86	1798.41	670.855	1.42507	0.000230296	0.00136319	VU14_RS05490	NZ_CP011100.1	1164129	1164731	-	603	protein_coding	nitroreductase family protein && PF00881:Nitroreductase family	Nitroreductase
VU14_RS15010	1397.38	2044.71	1956.79	494.797	417.722	1101.21	1799.63	671.244	1.42498	0.000286951	0.00163736	VU14_RS15010	NZ_CP011100.1	3362058	3362351	-	294	protein_coding	hypothetical protein && -	-
VU14_RS17135	12164.5	15218.2	14443.4	3513.34	3531.15	8537.5	13942	5194	1.42483	0.000177973	0.00112046	VU14_RS17135	NZ_CP011100.1	3840682	3841149	-	468	protein_coding	DNA starvation/stationary phase protection protein && PF00210:Ferritin-like domain	Ferritin
VU14_RS17105	124.139	121.246	118.408	49.7601	36.8988	49.7161	121.264	45.4583	1.42332	1.6529e-06	3.35666e-05	VU14_RS17105	NZ_CP011100.1	3833957	3834727	-	771	protein_coding	LuxR family transcriptional regulator && PF03472:Autoinducer binding domain|PF00196:Bacterial regulatory proteins, luxR family	Autoind_bind
VU14_RS00095	748.128	799.284	656.738	181.519	178.228	466.089	734.717	275.279	1.42208	0.000345211	0.00185739	atpD	NZ_CP011100.1	20041	21429	-	1389	protein_coding	F0F1 ATP synthase subunit beta && PF00006:ATP synthase alpha/beta family, nucleotide-binding domain|PF02874:ATP synthase alpha/beta family, beta-barrel domain	ATP-synt_ab
VU14_RS19555	115.35	143.612	89.1113	37.8457	36.8988	57.1735	116.025	43.9727	1.41957	3.54333e-05	0.000337297	metJ	NZ_CP011100.1	4371337	4371660	+	324	protein_coding	met regulon transcriptional regulator MetJ && PF01340:Met Apo-repressor, MetJ	MetJ
VU14_RS05610	429.542	555.614	589.6	159.793	139.937	293.325	524.919	197.685	1.4161	3.72636e-05	0.000350138	VU14_RS05610	NZ_CP011100.1	1186089	1186823	-	735	protein_coding	succinate dehydrogenase/fumarate reductase iron-sulfur subunit && PF13183:4Fe-4S dicluster domain|PF13085:2Fe-2S iron-sulfur cluster binding domain	-
VU14_RS16845	754.72	991.159	872.803	175.912	229.747	581.679	872.894	329.113	1.41176	0.000998154	0.00407494	VU14_RS16845	NZ_CP011100.1	3783103	3784425	-	1323	protein_coding	maltoporin && PF02264:LamB porin	-
VU14_RS20840	1462.2	1684.5	1376.95	338.509	374.558	994.322	1507.88	569.13	1.40847	0.000679467	0.00304032	rpsK	NZ_CP011100.1	4646961	4647350	-	390	protein_coding	30S ribosomal protein S11 && PF00411:Ribosomal protein S11	-
VU14_RS10085	1112.85	1353.72	1302.49	384.064	444.874	594.108	1256.36	474.349	1.40785	1.08016e-07	3.96058e-06	VU14_RS10085	NZ_CP011100.1	2255602	2256984	-	1383	protein_coding	L-serine ammonia-lyase && PF03315:Serine dehydratase beta chain|PF03313:Serine dehydratase alpha chain	-
VU14_RS00650	394.388	469.682	393.066	89.0075	97.4686	290.839	419.045	159.105	1.40663	0.00152878	0.00560192	rfaD	NZ_CP011100.1	147239	148195	+	957	protein_coding	ADP-glyceromanno-heptose 6-epimerase && PF01370:NAD dependent epimerase/dehydratase family	Epimerase
VU14_RS04305	600.919	669.797	615.234	217.963	240.19	254.795	628.65	237.65	1.40543	4.87081e-10	3.38393e-08	VU14_RS04305	NZ_CP011100.1	927171	928238	-	1068	protein_coding	M20/M25/M40 family metallo-hydrolase && PF04389:Peptidase family M28	-
VU14_RS08945	821.733	971.147	806.885	313.979	337.659	331.855	866.588	327.831	1.40263	4.28601e-10	3.14307e-08	VU14_RS08945	NZ_CP011100.1	1976071	1977507	+	1437	protein_coding	iron-sulfur cluster-binding protein && PF11870:Domain of unknown function (DUF3390)|PF13183:4Fe-4S dicluster domain|PF02589:LUD domain	-
VU14_RS13730	574.554	580.334	572.51	172.408	206.076	278.41	575.799	218.965	1.4009	1.89661e-07	6.00846e-06	VU14_RS13730	NZ_CP011100.1	3076645	3077295	-	651	protein_coding	tetratricopeptide repeat protein && PF09976:Tetratricopeptide repeat-like domain	-
VU14_RS15250	597.624	878.153	747.07	186.425	184.494	476.032	740.949	282.317	1.39733	0.000551293	0.00259586	VU14_RS15250	NZ_CP011100.1	3419008	3419538	+	531	protein_coding	DUF1523 family protein && PF07509:Protein of unknown function (DUF1523)	-
VU14_RS12675	32.9572	31.783	26.8555	7.70931	5.56963	23.6152	30.5319	12.298	1.39645	0.0115172	0.0275245	VU14_RS12675	NZ_CP011100.1	2849571	2849840	+	270	protein_coding	type B 50S ribosomal protein L31 && -	-
VU14_RS01685	1691.8	1901.09	1727.3	514.421	609.875	901.105	1773.4	675.133	1.39548	8.50893e-07	1.95903e-05	VU14_RS01685	NZ_CP011100.1	379823	381271	-	1449	protein_coding	catalase && PF00199:Catalase|PF06628:Catalase-related immune-responsive	Catalase
VU14_RS05145	109.857	173.041	124.512	30.8372	36.2026	90.7319	135.803	52.5906	1.39356	0.00151164	0.00555811	rimP	NZ_CP011100.1	1089013	1089471	+	459	protein_coding	ribosome maturation factor RimP && PF02576:RimP N-terminal domain|PF17384:RimP C-terminal SH3 domain	-
VU14_RS05155	5149.01	5170.04	4157.72	1214.57	1342.28	2956.87	4825.59	1837.9	1.39353	0.000171572	0.00109057	infB	NZ_CP011100.1	1091009	1093702	+	2694	protein_coding	translation initiation factor IF-2 && PF04760:Translation initiation factor IF-2, N-terminal region|PF11987:Translation-initiation factor 2|PF08364:Bacterial translation initiation factor IF-2 associated region|PF00009:Elongation factor Tu GTP binding domain	GTP_EFTU
VU14_RS05520	247.179	297.819	197.754	50.4609	36.2026	198.864	247.584	95.176	1.39318	0.0108034	0.0260863	efp	NZ_CP011100.1	1169975	1170541	-	567	protein_coding	elongation factor P && PF09285:Elongation factor P, C-terminal|PF08207:Elongation factor P (EF-P) KOW-like domain|PF01132:Elongation factor P (EF-P) OB domain	-
VU14_RS14135	117.547	102.412	107.422	35.7432	37.595	53.4448	109.127	42.261	1.38989	8.92457e-06	0.000119353	VU14_RS14135	NZ_CP011100.1	3172613	3173305	-	693	protein_coding	ABC transporter permease && PF00528:Binding-protein-dependent transport system inner membrane component	BPD_transp_1
VU14_RS12210	496.555	566.208	462.647	156.99	126.709	302.025	508.47	195.241	1.38878	0.000102791	0.000734753	VU14_RS12210	NZ_CP011100.1	2714751	2715239	+	489	protein_coding	cell division inhibitor && -	-
VU14_RS03265	217.517	255.441	220.947	67.2812	68.228	132.991	231.302	89.4999	1.38614	4.72003e-05	0.000409251	deoD	NZ_CP011100.1	709452	710168	+	717	protein_coding	purine-nucleoside phosphorylase && PF01048:Phosphorylase superfamily	-
VU14_RS13655	675.622	751.021	710.449	203.946	219.304	397.729	712.364	273.66	1.38603	1.37022e-05	0.000163436	nuoE	NZ_CP011100.1	3055148	3055690	+	543	protein_coding	NADH-quinone oxidoreductase subunit NuoE && PF01257:Thioredoxin-like [2Fe-2S] ferredoxin	-
VU14_RS07405	212.025	337.842	295.41	73.5888	74.4938	178.978	281.759	109.02	1.38248	0.000602669	0.00277508	VU14_RS07405	NZ_CP011100.1	1611365	1611670	+	306	protein_coding	hypothetical protein && -	-
VU14_RS04210	88.9844	81.2232	61.0352	13.3161	14.6203	63.3881	77.0809	30.4415	1.38211	0.0128412	0.0299402	VU14_RS04210	NZ_CP011100.1	889372	889923	-	552	protein_coding	septation protein A && PF04279:Intracellular septation protein A	-
VU14_RS20875	577.849	708.643	555.42	141.571	137.152	431.287	613.971	236.67	1.38171	0.00177755	0.00629053	rpsH	NZ_CP011100.1	4651390	4651782	-	393	protein_coding	30S ribosomal protein S8 && PF00410:Ribosomal protein S8	-
VU14_RS15785	4157	4713.3	4222.41	1054.77	1141.08	2833.82	4364.24	1676.56	1.38119	0.000438999	0.00220614	VU14_RS15785	NZ_CP011100.1	3549129	3551453	-	2325	protein_coding	acyl-CoA dehydrogenase && PF00441:Acyl-CoA dehydrogenase, C-terminal domain|PF09317:Domain of unknown function (DUF1974)|PF02771:Acyl-CoA dehydrogenase, N-terminal domain|PF02770:Acyl-CoA dehydrogenase, middle domain	-
VU14_RS21925	5359.94	5300.7	4527.59	1139.58	1398.67	3302.39	5062.74	1946.88	1.37957	0.000548585	0.00258619	VU14_RS21925	NZ_CP011100.1	4868885	4870006	+	1122	protein_coding	branched-chain amino acid ABC transporter substrate-binding protein && PF13458:Periplasmic binding protein	-
VU14_RS02420	6203.64	6522.58	6046.14	1748.61	1717.54	3770.97	6257.45	2412.37	1.37582	8.21665e-05	0.000623332	acnB	NZ_CP011100.1	546585	549182	+	2598	protein_coding	bifunctional aconitate hydratase 2/2-methylisocitrate dehydratase && PF00330:Aconitase family (aconitate hydratase)|PF06434:Aconitate hydratase 2 N-terminus|PF11791:Aconitate B N-terminal domain	Aconitase
VU14_RS08380	260.362	333.133	289.307	92.5117	73.1014	177.735	294.267	114.449	1.37507	0.000174654	0.00110484	VU14_RS08380	NZ_CP011100.1	1847669	1848325	-	657	protein_coding	Bax inhibitor-1/YccA family protein && PF01027:Inhibitor of apoptosis-promoting Bax1	-
VU14_RS18530	3393.49	3996.42	3574.22	792.657	1009.5	2436.09	3654.71	1412.75	1.37236	0.000795177	0.00341159	rpoE	NZ_CP011100.1	4144874	4145455	-	582	protein_coding	RNA polymerase sigma factor RpoE && PF08281:Sigma-70, region 4|PF04542:Sigma-70 region 2	Sigma70_r4_2
VU14_RS11535	164.786	167.155	135.498	51.1618	45.2533	87.0032	155.813	61.1394	1.37104	4.60956e-05	0.000405993	VU14_RS11535	NZ_CP011100.1	2575426	2575914	+	489	protein_coding	FixH family protein && PF05751:FixH	-
VU14_RS18340	475.682	640.369	584.717	156.289	119.051	385.3	566.923	220.213	1.37093	0.00129623	0.00493564	VU14_RS18340	NZ_CP011100.1	4105415	4105858	-	444	protein_coding	GatB/YqeY domain-containing protein && PF09424:Yqey-like protein	-
VU14_RS00645	48.3372	47.0859	50.0488	23.8288	16.7089	14.9148	48.4907	18.4842	1.3706	0.000361107	0.00191687	VU14_RS00645	NZ_CP011100.1	146438	147082	-	645	protein_coding	TetR/AcrR family transcriptional regulator && PF13972:Bacterial transcriptional repressor|PF00440:Bacterial regulatory proteins, tetR family	TetR_N
VU14_RS02580	276.84	394.345	363.77	169.605	130.19	99.4322	344.985	133.076	1.36687	7.21755e-06	0.000102077	treB	NZ_CP011100.1	576059	577489	+	1431	protein_coding	PTS trehalose transporter subunit IIBC && PF00367:phosphotransferase system, EIIB|PF02378:Phosphotransferase system, EIIC	-
VU14_RS13505	6992.42	7431.34	6693.12	1688.34	1751.65	4754.1	7038.96	2731.36	1.36633	0.000814333	0.00348622	rpsA	NZ_CP011100.1	3027864	3029534	-	1671	protein_coding	30S ribosomal protein S1 && PF00575:S1 RNA binding domain	S1
VU14_RS13835	740.438	887.57	787.354	185.724	169.178	585.407	805.121	313.436	1.36586	0.00264746	0.00850278	nlpI	NZ_CP011100.1	3095875	3096780	-	906	protein_coding	lipoprotein NlpI && PF00515:Tetratricopeptide repeat	TPR_1
VU14_RS08470	2368.52	2367.25	2076.42	609.736	707.343	1329.91	2270.73	882.329	1.36562	4.94216e-05	0.000421787	asnB	NZ_CP011100.1	1867010	1868674	-	1665	protein_coding	asparagine synthase B && PF00733:Asparagine synthase|PF13537:Glutamine amidotransferase domain	-
VU14_RS10200	1064.52	1160.67	1342.77	325.193	316.773	746.985	1189.32	462.983	1.3645	0.000247752	0.00144748	dpaL	NZ_CP011100.1	2283911	2285110	+	1200	protein_coding	diaminopropionate ammonia-lyase && PF00291:Pyridoxal-phosphate dependent enzyme	PALP
VU14_RS12880	18.6757	35.3145	31.7383	14.7178	8.35445	9.94322	28.5762	11.0051	1.36278	0.00565574	0.015521	VU14_RS12880	NZ_CP011100.1	2890472	2890960	-	489	protein_coding	CvpA family protein && PF02674:Colicin V production protein	-
VU14_RS10240	3468.19	3638.57	3937.99	999.407	1080.51	2227.28	3681.58	1435.73	1.35968	9.16514e-05	0.000674609	ygfK	NZ_CP011100.1	2293715	2296825	+	3111	protein_coding	putative selenate reductase subunit YgfK && PF07992:Pyridine nucleotide-disulphide oxidoreductase|PF14691:Dihydroprymidine dehydrogenase domain II, 4Fe-4S cluster	Pyr_redox_2
VU14_RS02175	645.961	885.216	721.436	168.203	171.266	541.906	750.871	293.792	1.35884	0.00259761	0.00838348	rplM	NZ_CP011100.1	491631	492059	+	429	protein_coding	50S ribosomal protein L13 && PF00572:Ribosomal protein L13	-
VU14_RS17880	643.764	738.072	623.779	192.733	190.76	402.701	668.538	262.064	1.35719	9.26537e-05	0.00067946	hflC	NZ_CP011100.1	3995595	3996479	-	885	protein_coding	protease modulator HflC && PF01145:SPFH domain / Band 7 family	-
VU14_RS14905	342.755	387.282	366.211	101.623	105.823	223.723	365.416	143.723	1.35713	0.000132176	0.000890238	VU14_RS14905	NZ_CP011100.1	3334527	3335009	-	483	protein_coding	DUF4442 domain-containing protein && PF14539:Domain of unknown function (DUF4442)	-
VU14_RS02300	2009.29	2136.52	1870.12	523.532	550.001	1282.68	2005.31	785.403	1.35441	0.000297555	0.00166664	ftsZ	NZ_CP011100.1	516266	517417	+	1152	protein_coding	cell division protein FtsZ && PF12327:FtsZ family, C-terminal domain|PF00091:Tubulin/FtsZ family, GTPase domain	Tubulin
VU14_RS17955	881.056	733.363	651.856	187.126	225.57	478.518	755.425	297.071	1.35174	0.000368566	0.00194344	metQ	NZ_CP011100.1	4010953	4011753	+	801	protein_coding	methionine ABC transporter substrate-binding lipoprotein MetQ && PF03180:NLPA lipoprotein	-
VU14_RS10010	118.646	141.258	90.332	45.555	45.9495	45.9874	116.745	45.8306	1.34991	1.6209e-05	0.000185514	VU14_RS10010	NZ_CP011100.1	2244901	2245080	-	180	protein_coding	hypothetical protein && -	-
VU14_RS22620	1511.64	1748.07	1329.35	346.919	378.735	1078.84	1529.68	601.498	1.34917	0.00178432	0.00629983	hupB	NZ_CP011100.1	2174395	2174667	+	273	protein_coding	DNA-binding protein HU-beta && -	-
VU14_RS00785	1697.3	1799.86	1724.85	559.275	472.026	1022.91	1740.67	684.737	1.3484	4.64767e-05	0.000407186	ccoG	NZ_CP011100.1	182652	184100	+	1449	protein_coding	cytochrome c oxidase accessory protein CcoG && PF11614:IG-like fold at C-terminal of FixG, putative oxidoreductase|PF13746:4Fe-4S dicluster domain|PF12801:4Fe-4S binding domain	-
VU14_RS08090	109.857	129.486	96.4356	40.6491	32.7216	60.9022	111.926	44.7576	1.34578	8.34261e-05	0.000631678	rpiA	NZ_CP011100.1	1757471	1758124	-	654	protein_coding	ribose-5-phosphate isomerase RpiA && PF06026:Ribose 5-phosphate isomerase A (phosphoriboisomerase A)	Rib_5-P_isom_A
VU14_RS09630	521.822	474.391	407.715	158.391	164.304	234.909	467.976	185.868	1.33902	1.1562e-06	2.48835e-05	VU14_RS09630	NZ_CP011100.1	2155952	2157568	-	1617	protein_coding	peptide ABC transporter substrate-binding protein && PF00496:Bacterial extracellular solute-binding proteins, family 5 Middle	-
VU14_RS21150	897.534	914.644	876.465	196.938	233.228	638.852	896.214	356.339	1.33498	0.00183704	0.00638751	VU14_RS21150	NZ_CP011100.1	4701261	4701878	-	618	protein_coding	cytochrome c4 && PF00034:Cytochrome c	-
VU14_RS03660	3304.51	6702.68	6785.89	1310.58	1252.47	4114.01	5597.69	2225.69	1.33115	0.00587821	0.0159327	VU14_RS03660	NZ_CP011100.1	777046	777363	+	318	protein_coding	hypothetical protein && -	-
VU14_RS03920	3879.06	4124.73	3955.08	1074.4	1145.95	2536.77	3986.29	1585.7	1.33097	0.000234555	0.0013822	VU14_RS03920	NZ_CP011100.1	832301	832843	-	543	protein_coding	YtfJ family protein && PF09695:Bacterial protein of unknown function (YtfJ_HI0045)	-
VU14_RS18120	919.506	1180.68	1107.18	292.954	289.621	696.026	1069.12	426.2	1.33049	0.000459534	0.00226902	VU14_RS18120	NZ_CP011100.1	4050894	4051184	-	291	protein_coding	PilZ domain-containing protein && -	-
VU14_RS11490	910.717	871.09	830.078	300.663	313.292	428.802	870.628	347.585	1.32856	1.18782e-07	4.12613e-06	pepN	NZ_CP011100.1	2565237	2567861	-	2625	protein_coding	aminopeptidase N && PF17432:Domain of unknown function (DUF3458_C) ARM repeats|PF01433:Peptidase family M1 domain|PF11940:Domain of unknown function (DUF3458) Ig-like fold	-
VU14_RS13495	168.082	209.532	235.596	52.5635	40.3798	154.12	204.403	82.3544	1.32825	0.00489823	0.0139346	VU14_RS13495	NZ_CP011100.1	3027043	3027327	-	285	protein_coding	lipopolysaccharide assembly protein LapA domain-containing protein && -	-
VU14_RS08260	206.532	261.327	314.941	63.777	57.0887	193.893	260.933	104.92	1.32764	0.00415192	0.012197	VU14_RS08260	NZ_CP011100.1	1818165	1818869	+	705	protein_coding	SIMPL domain-containing protein && PF04402:Protein of unknown function (DUF541)	-
VU14_RS14300	109.857	164.801	168.457	64.4778	61.266	49.7161	147.705	58.4866	1.32665	2.18483e-05	0.000235747	glpQ	NZ_CP011100.1	3209648	3210727	-	1080	protein_coding	glycerophosphodiester phosphodiesterase && PF03009:Glycerophosphoryl diester phosphodiesterase family	-
VU14_RS19050	1342.46	1273.67	1186.52	462.558	465.76	594.108	1267.55	507.476	1.32291	1.42143e-08	6.6222e-07	ileS	NZ_CP011100.1	4260695	4263556	-	2862	protein_coding	isoleucine--tRNA ligase && PF06827:Zinc finger found in FPG and IleRS|PF00133:tRNA synthetases class I (I, L, M and V)|PF08264:Anticodon-binding domain of tRNA	-
VU14_RS17015	132.927	116.538	112.305	48.3584	38.2912	59.6593	120.59	48.7696	1.32268	1.79451e-05	0.000199613	VU14_RS17015	NZ_CP011100.1	3815916	3816488	+	573	protein_coding	YajG family lipoprotein && PF03923:Uncharacterized lipoprotein	-
VU14_RS12595	2586.04	2841.64	2561.04	688.231	744.242	1768.65	2662.9	1067.04	1.32091	0.000544865	0.00257525	VU14_RS12595	NZ_CP011100.1	2832094	2832810	-	717	protein_coding	succinate dehydrogenase iron-sulfur subunit && PF13085:2Fe-2S iron-sulfur cluster binding domain|PF13534:4Fe-4S dicluster domain	-
VU14_RS15140	498.752	537.957	522.461	227.775	213.735	181.464	519.723	207.658	1.31962	1.62561e-08	7.48536e-07	VU14_RS15140	NZ_CP011100.1	3393855	3395198	+	1344	protein_coding	anaerobic C4-dicarboxylate transporter && PF03605:Anaerobic c4-dicarboxylate membrane transporter	-
VU14_RS17860	202.137	275.453	251.465	67.9821	57.0887	170.278	243.018	98.4495	1.31824	0.00180896	0.00633938	rpmA	NZ_CP011100.1	3993407	3993664	-	258	protein_coding	50S ribosomal protein L27 && -	-
VU14_RS03135	188.955	346.082	284.424	65.8795	76.5824	188.921	273.153	110.461	1.31793	0.00252716	0.00819728	csrA	NZ_CP011100.1	685385	685573	+	189	protein_coding	carbon storage regulator CsrA && -	-
VU14_RS05090	86.7873	144.789	85.4492	23.8288	22.9747	83.2745	105.675	43.3593	1.31415	0.010049	0.0246121	greA	NZ_CP011100.1	1080861	1081337	+	477	protein_coding	transcription elongation factor GreA && PF03449:Transcription elongation factor, N-terminal|PF01272:Transcription elongation factor, GreA/GreB, C-term	-
VU14_RS05005	207.63	208.355	203.857	86.9049	75.8862	87.0032	206.614	83.2648	1.31402	2.26651e-07	7.1233e-06	nrdR	NZ_CP011100.1	1063643	1064092	+	450	protein_coding	transcriptional regulator NrdR && PF03477:ATP cone domain	-
VU14_RS18525	1307.3	1359.61	969.238	357.432	334.178	776.814	1212.05	489.475	1.31133	0.000423809	0.00214889	VU14_RS18525	NZ_CP011100.1	4144261	4144851	-	591	protein_coding	sigma-E factor negative regulatory protein && PF03873:Anti sigma-E protein RseA, C-terminal domain|PF03872:Anti sigma-E protein RseA, N-terminal domain	-
VU14_RS18625	228.503	269.567	218.506	79.1956	73.7976	139.205	238.859	97.3995	1.30863	6.26403e-05	0.000500251	VU14_RS18625	NZ_CP011100.1	4165674	4166279	-	606	protein_coding	TIGR04211 family SH3 domain-containing protein && PF08239:Bacterial SH3 domain	SH3_3
VU14_RS16985	360.332	437.899	389.404	112.836	128.798	241.123	395.878	160.919	1.30811	0.00012595	0.000867756	VU14_RS16985	NZ_CP011100.1	3809814	3810446	-	633	protein_coding	NADH:ubiquinone reductase (Na(+)-transporting) subunit D && PF02508:Rnf-Nqr subunit, membrane protein	-
VU14_RS16450	3125.44	3246.58	2758.79	846.622	868.863	1976.22	3043.6	1230.57	1.3078	0.000354556	0.00188969	VU14_RS16450	NZ_CP011100.1	3686693	3688210	+	1518	protein_coding	aldehyde dehydrogenase && PF00171:Aldehyde dehydrogenase family	Aldedh
VU14_RS20900	88.9844	113.006	112.305	32.2389	21.5823	75.8171	104.765	43.2128	1.30761	0.00365018	0.0109755	rpsQ	NZ_CP011100.1	4653518	4653766	-	249	protein_coding	30S ribosomal protein S17 && -	-
VU14_RS09730	1180.97	974.679	1090.09	330.799	351.583	633.881	1081.91	438.754	1.30575	3.97725e-05	0.000367131	VU14_RS09730	NZ_CP011100.1	2183454	2184260	+	807	protein_coding	crotonase/enoyl-CoA hydratase family protein && PF00378:Enoyl-CoA hydratase/isomerase	ECH
VU14_RS00620	385.599	401.408	394.287	140.169	167.089	171.521	393.765	159.593	1.30571	3.67634e-08	1.54876e-06	rep	NZ_CP011100.1	139000	141012	+	2013	protein_coding	DNA helicase Rep && PF00580:UvrD/REP helicase N-terminal domain|PF13361:UvrD-like helicase C-terminal domain	UvrD-helicase
VU14_RS15015	1387.5	1340.77	1383.06	431.721	508.229	729.584	1370.44	556.511	1.30283	2.01677e-06	3.95368e-05	VU14_RS15015	NZ_CP011100.1	3362563	3363993	+	1431	protein_coding	coniferyl aldehyde dehydrogenase && PF00171:Aldehyde dehydrogenase family	Aldedh
VU14_RS01200	201.039	253.087	231.934	99.5201	89.8103	88.2461	228.686	92.5255	1.30254	5.23951e-07	1.30033e-05	arcA	NZ_CP011100.1	277062	278282	+	1221	protein_coding	arginine deiminase && PF02274:Amidinotransferase	-
VU14_RS23210	959.054	1050.02	902.1	215.16	243.671	724.612	970.39	394.481	1.30252	0.00331858	0.0102031	rpmB	NZ_CP011100.1	4810394	4810630	-	237	protein_coding	50S ribosomal protein L28 && -	-
VU14_RS08080	726.157	733.363	654.297	185.724	232.532	442.473	704.606	286.91	1.30173	0.000220576	0.00132145	serA	NZ_CP011100.1	1755898	1757130	-	1233	protein_coding	phosphoglycerate dehydrogenase && PF00389:D-isomer specific 2-hydroxyacid dehydrogenase, catalytic domain|PF02826:D-isomer specific 2-hydroxyacid dehydrogenase, NAD binding domain|PF01842:ACT domain	2-Hacid_dh_C
VU14_RS04570	870.07	991.159	844.727	350.423	385.697	361.685	901.985	365.935	1.30128	3.83546e-09	2.26693e-07	VU14_RS04570	NZ_CP011100.1	977754	979205	-	1452	protein_coding	aminoacyl-histidine dipeptidase && PF01546:Peptidase family M20/M25/M40|PF07687:Peptidase dimerisation domain	Peptidase_M20
VU14_RS19520	3917.51	3915.2	3775.64	1020.43	1125.76	2572.81	3869.45	1573	1.29966	0.000508606	0.00245619	argB	NZ_CP011100.1	4360556	4361335	-	780	protein_coding	acetylglutamate kinase && PF00696:Amino acid kinase family	AA_kinase
VU14_RS19005	471.288	509.705	467.529	154.186	134.367	304.511	482.841	197.688	1.29634	0.000206991	0.00126299	glnB	NZ_CP011100.1	4249778	4250116	-	339	protein_coding	nitrogen regulatory protein P-II && PF00543:Nitrogen regulatory protein P-II	-
VU14_RS18545	139.519	120.069	134.277	46.2558	46.6457	69.6026	131.288	54.168	1.29625	2.23408e-05	0.000239549	VU14_RS18545	NZ_CP011100.1	4147752	4148021	-	270	protein_coding	succinate dehydrogenase assembly factor 2 && -	-
VU14_RS21235	57.1258	77.6918	56.1524	22.4271	18.7975	38.53	63.6566	26.5849	1.29579	0.000989886	0.00406472	VU14_RS21235	NZ_CP011100.1	4717636	4717851	-	216	protein_coding	hypothetical protein && -	-
VU14_RS13960	169.18	269.567	263.672	83.4007	71.0128	134.234	234.14	96.2157	1.29432	0.000196734	0.00121539	VU14_RS13960	NZ_CP011100.1	3123033	3123602	-	570	protein_coding	UPF0149 family protein && PF03695:Uncharacterised protein family (UPF0149)	-
VU14_RS17885	784.381	828.712	831.299	258.612	257.595	484.732	814.798	333.647	1.29296	4.37843e-05	0.000393165	hflK	NZ_CP011100.1	3996483	3997634	-	1152	protein_coding	FtsH protease activity modulator HflK && PF01145:SPFH domain / Band 7 family|PF12221:Bacterial membrane protein N terminal	-
VU14_RS09635	4482.18	5220.65	5202.64	1426.22	1394.5	3273.81	4968.49	2031.51	1.29105	0.000447275	0.00223074	fbp	NZ_CP011100.1	2157953	2158987	+	1035	protein_coding	class 1 fructose-bisphosphatase && PF00316:Fructose-1-6-bisphosphatase, N-terminal domain	-
VU14_RS09820	510.836	576.803	493.164	182.921	230.444	233.666	526.934	215.677	1.29101	1.18097e-07	4.12613e-06	mmsB	NZ_CP011100.1	2207176	2208096	+	921	protein_coding	3-hydroxyisobutyrate dehydrogenase && PF14833:NAD-binding of NADP-dependent 3-hydroxyisobutyrate dehydrogenase|PF03446:NAD binding domain of 6-phosphogluconate dehydrogenase	NAD_binding_2
VU14_RS07220	438.331	457.911	477.295	156.289	126.709	282.139	457.845	188.379	1.28938	0.00014364	0.000943307	VU14_RS07220	NZ_CP011100.1	1555966	1556586	+	621	protein_coding	threonylcarbamoyl-AMP synthase && PF01300:Telomere recombination	Sua5_yciO_yrdC
VU14_RS02075	119.744	147.144	124.512	32.9398	34.8102	95.7035	130.467	54.4845	1.28585	0.00299394	0.00937973	lptA	NZ_CP011100.1	474515	475042	+	528	protein_coding	lipopolysaccharide transport periplasmic protein LptA && PF03968:OstA-like protein	-
VU14_RS07900	2850.8	3163	3344.73	906.194	987.914	1948.87	3119.51	1280.99	1.28532	0.000152622	0.000987554	VU14_RS07900	NZ_CP011100.1	1719448	1721439	-	1992	protein_coding	MtrB/PioB family decaheme-associated outer membrane protein && PF11854:Putative outer membrane beta-barrel porin, MtrB/PioB	-
VU14_RS11500	458.105	512.06	438.232	126.152	140.633	315.697	469.466	194.161	1.2819	0.000684392	0.00305202	proQ	NZ_CP011100.1	2570020	2570658	-	639	protein_coding	RNA chaperone ProQ && PF17516:ProQ C-terminal domain|PF04352:ProQ/FINO family	-
VU14_RS20920	284.53	275.453	186.768	54.666	70.3166	185.193	248.917	103.392	1.28129	0.00456599	0.013198	rplV	NZ_CP011100.1	4655101	4655445	-	345	protein_coding	50S ribosomal protein L22 && PF00237:Ribosomal protein L22p/L17e	-
VU14_RS10130	187.856	234.253	163.574	62.3753	68.228	113.104	195.228	81.2358	1.28028	0.000118098	0.000821913	VU14_RS10130	NZ_CP011100.1	2266025	2266615	-	591	protein_coding	sigma-70 family RNA polymerase sigma factor && PF08281:Sigma-70, region 4|PF04542:Sigma-70 region 2	Sigma70_r2
VU14_RS03525	61.5201	113.006	79.3457	12.6152	22.2785	72.0884	84.624	35.6607	1.27885	0.0225746	0.0476775	VU14_RS03525	NZ_CP011100.1	758382	758457	+	76	protein_coding	tRNA-Val && -	-
VU14_RS17495	758.015	678.037	584.717	179.417	178.228	478.518	673.59	278.721	1.27873	0.00171125	0.00612153	fkpA	NZ_CP011100.1	3914486	3915292	-	807	protein_coding	FKBP-type peptidyl-prolyl cis-trans isomerase && PF00254:FKBP-type peptidyl-prolyl cis-trans isomerase|PF01346:Domain amino terminal to FKBP-type peptidyl-prolyl isomerase	FKBP_C
VU14_RS09770	381.205	422.596	382.08	118.443	130.19	243.609	395.294	164.081	1.27799	0.000123782	0.000856954	VU14_RS09770	NZ_CP011100.1	2195109	2195531	-	423	protein_coding	MerR family DNA-binding transcriptional regulator && PF13411:MerR HTH family regulatory protein	-
VU14_RS04990	815.141	918.176	789.795	278.937	267.342	499.647	841.037	348.642	1.27498	4.69889e-05	0.000409251	VU14_RS04990	NZ_CP011100.1	1061296	1062549	+	1254	protein_coding	serine hydroxymethyltransferase && PF00464:Serine hydroxymethyltransferase	SHMT
VU14_RS21725	38.4501	31.783	14.6484	9.81185	9.05065	17.4006	28.2938	12.0877	1.27469	0.0148676	0.033836	VU14_RS21725	NZ_CP011100.1	4821132	4821323	+	192	protein_coding	hypothetical protein && -	-
VU14_RS16755	148.307	175.395	120.85	37.8457	50.8229	98.1893	148.184	62.286	1.27165	0.00122366	0.00474603	fabZ	NZ_CP011100.1	3762369	3762830	-	462	protein_coding	3-hydroxyacyl-ACP dehydratase FabZ && PF07977:FabA-like domain	-
VU14_RS23045	1066.71	1660.96	1417.24	320.988	346.71	1055.22	1381.64	574.307	1.269	0.00523365	0.0146468	rplU	NZ_CP011100.1	3993682	3993993	-	312	protein_coding	50S ribosomal protein L21 && PF00829:Ribosomal prokaryotic L21 protein	-
VU14_RS11245	571.258	814.587	534.668	173.81	174.051	452.417	640.171	266.759	1.26842	0.00215491	0.00724216	acpP	NZ_CP011100.1	2511101	2511337	+	237	protein_coding	acyl carrier protein && -	-
VU14_RS08110	659.144	741.603	698.242	243.194	233.925	397.729	699.663	291.616	1.26781	1.33067e-05	0.000160165	carA	NZ_CP011100.1	1762187	1763323	+	1137	protein_coding	glutamine-hydrolyzing carbamoyl-phosphate synthase small subunit && PF00117:Glutamine amidotransferase class-I|PF00988:Carbamoyl-phosphate synthase small chain, CPSase domain	CPSase_sm_chain
VU14_RS16805	266.953	296.641	231.934	78.4948	51.5191	203.836	265.176	111.283	1.26548	0.00599859	0.0161815	tsf	NZ_CP011100.1	3772880	3773761	-	882	protein_coding	translation elongation factor Ts && PF00889:Elongation factor TS	-
VU14_RS08495	569.061	537.957	555.42	245.997	247.152	197.622	554.146	230.257	1.26315	6.44487e-08	2.50212e-06	VU14_RS08495	NZ_CP011100.1	1873078	1874199	-	1122	protein_coding	alkene reductase && PF00724:NADH:flavin oxidoreductase / NADH oxidase family	Oxidored_FMN
VU14_RS12590	3795.57	4400.18	3789.06	1147.99	1221.14	2629.98	3994.94	1666.37	1.26245	0.000413637	0.00211424	sucA	NZ_CP011100.1	2829161	2831971	-	2811	protein_coding	2-oxoglutarate dehydrogenase E1 component && PF00676:Dehydrogenase E1 component|PF16078:2-oxoglutarate dehydrogenase N-terminus|PF16870:2-oxoglutarate dehydrogenase C-terminal|PF02779:Transketolase, pyrimidine binding domain	-
VU14_RS13855	184.56	226.012	173.34	51.1618	43.8609	151.634	194.638	82.2189	1.26078	0.00598635	0.0161705	yajC	NZ_CP011100.1	3100210	3100545	-	336	protein_coding	preprotein translocase subunit YajC && PF02699:Preprotein translocase subunit	-
VU14_RS04060	871.168	1090.04	1104.74	342.013	350.191	590.379	1021.98	427.527	1.26066	3.14307e-05	0.000309616	VU14_RS04060	NZ_CP011100.1	857563	858444	+	882	protein_coding	LysR family transcriptional regulator && PF00126:Bacterial regulatory helix-turn-helix protein, lysR family|PF03466:LysR substrate binding domain	LysR_substrate
VU14_RS13790	586.638	554.437	506.592	152.084	161.519	377.843	549.222	230.482	1.25973	0.00091468	0.00383531	iscA	NZ_CP011100.1	3089247	3089570	-	324	protein_coding	iron-sulfur cluster assembly protein IscA && PF01521:Iron-sulphur cluster biosynthesis	-
VU14_RS02095	179.067	168.332	151.367	61.6745	40.3798	109.375	166.256	70.4766	1.25743	0.00099052	0.00406472	ptsN	NZ_CP011100.1	477588	478034	+	447	protein_coding	PTS IIA-like nitrogen regulatory protein PtsN && PF00359:Phosphoenolpyruvate-dependent sugar phosphotransferase system, EIIA 2	PTS_EIIA_2
VU14_RS13660	1265.56	1624.46	1379.39	466.764	497.09	829.016	1423.14	597.623	1.25427	3.58864e-05	0.000340792	nuoF	NZ_CP011100.1	3055687	3057054	+	1368	protein_coding	NADH-quinone oxidoreductase subunit NuoF && PF10589:NADH-ubiquinone oxidoreductase-F iron-sulfur binding region|PF10531:SLBB domain|PF01512:Respiratory-chain NADH dehydrogenase 51 Kd subunit	-
VU14_RS09505	1767.6	2174.19	1988.53	585.907	636.33	1272.73	1976.77	831.657	1.25101	0.000283453	0.00162249	VU14_RS09505	NZ_CP011100.1	2121842	2123485	-	1644	protein_coding	electron transfer flavoprotein-ubiquinone oxidoreductase && PF13450:NAD(P)-binding Rossmann-like domain|PF05187:Electron transfer flavoprotein-ubiquinone oxidoreductase, 4Fe-4S	-
VU14_RS21770	1458.9	1790.44	1879.88	602.027	512.406	1049.01	1709.74	721.148	1.24749	0.0001362	0.000906585	pepQ	NZ_CP011100.1	4832349	4833671	-	1323	protein_coding	Xaa-Pro dipeptidase && PF00557:Metallopeptidase family M24	Peptidase_M24
VU14_RS04945	11138.4	11147.6	10932.6	2708.77	3316.02	7975.71	11072.9	4666.83	1.24686	0.00183166	0.00638501	acs	NZ_CP011100.1	1052033	1053979	-	1947	protein_coding	acetate--CoA ligase && PF00501:AMP-binding enzyme|PF13193:AMP-binding enzyme C-terminal domain|PF16177:Acetyl-coenzyme A synthetase N-terminus	AMP-binding
VU14_RS17460	749.227	772.209	744.629	259.313	252.722	446.202	755.355	319.412	1.24673	3.01238e-05	0.000298973	VU14_RS17460	NZ_CP011100.1	3906321	3907175	+	855	protein_coding	39S ribosomal protein L45 && PF04280:Tim44-like domain	-
VU14_RS08675	208.729	211.887	186.768	77.0931	93.2913	85.7603	202.461	85.3816	1.24615	1.64226e-06	3.35224e-05	VU14_RS08675	NZ_CP011100.1	1918666	1919298	-	633	protein_coding	2OG-Fe dioxygenase family protein && PF10014:2OG-Fe dioxygenase	-
VU14_RS12660	30.76	58.8574	37.8418	15.4186	12.5317	27.3439	42.4864	18.4314	1.245	0.00659062	0.0174691	VU14_RS12660	NZ_CP011100.1	2847581	2848084	+	504	protein_coding	M48 family metallopeptidase && PF01863:Protein of unknown function DUF45	-
VU14_RS06910	738.241	781.627	629.883	227.775	208.165	477.275	716.583	304.405	1.2404	0.000561335	0.00263375	azu	NZ_CP011100.1	1494395	1494835	+	441	protein_coding	azurin && PF00127:Copper binding proteins, plastocyanin/azurin family	-
VU14_RS04820	805.254	891.101	784.912	252.305	253.418	549.363	827.089	351.695	1.23834	0.000452061	0.00224895	lysS	NZ_CP011100.1	1023970	1025505	-	1536	protein_coding	lysine--tRNA ligase && PF01336:OB-fold nucleic acid binding domain|PF00152:tRNA synthetases class II (D, K and N)	tRNA-synt_2
VU14_RS13670	696.495	722.769	644.531	241.091	200.507	437.502	687.932	293.033	1.23662	0.000224708	0.00134013	nuoH	NZ_CP011100.1	3059860	3060828	+	969	protein_coding	NADH-quinone oxidoreductase subunit NuoH && PF00146:NADH dehydrogenase	-
VU14_RS00130	531.709	650.963	556.641	143.673	149.684	448.688	579.771	247.348	1.23511	0.00481062	0.0137545	VU14_RS00130	NZ_CP011100.1	26092	26502	-	411	protein_coding	ATP synthase subunit I && PF03899:ATP synthase I chain	-
VU14_RS13695	425.148	461.442	443.115	183.622	186.583	195.136	443.235	188.447	1.2351	3.75374e-08	1.56472e-06	nuoM	NZ_CP011100.1	3064289	3065809	+	1521	protein_coding	NADH-quinone oxidoreductase subunit M && PF00361:Proton-conducting membrane transporter	-
VU14_RS13940	974.434	981.742	965.576	309.073	294.494	641.338	973.917	414.968	1.23478	0.000351434	0.00187811	gcvH	NZ_CP011100.1	3118236	3118625	-	390	protein_coding	glycine cleavage system protein GcvH && PF01597:Glycine cleavage H-protein	-
VU14_RS09815	819.535	778.095	832.52	255.809	293.798	489.704	810.05	346.437	1.22997	6.1074e-05	0.000491571	VU14_RS09815	NZ_CP011100.1	2206045	2207148	+	1104	protein_coding	enoyl-CoA hydratase/isomerase family protein && PF16113:Enoyl-CoA hydratase/isomerase	-
VU14_RS00150	368.022	399.053	343.018	177.314	146.203	149.148	370.031	157.555	1.22995	4.31511e-07	1.1096e-05	mnmG	NZ_CP011100.1	29075	30964	-	1890	protein_coding	tRNA uridine-5-carboxymethylaminomethyl(34) synthesis enzyme MnmG && PF13932:GidA associated domain|PF01134:Glucose inhibited division protein A	-
VU14_RS01465	142.814	175.395	177.002	65.8795	70.3166	75.8171	165.071	70.6711	1.22767	6.82432e-06	9.89902e-05	VU14_RS01465	NZ_CP011100.1	333971	334909	-	939	protein_coding	type I pantothenate kinase && PF00485:Phosphoribulokinase / Uridine kinase family	-
VU14_RS10290	1476.48	1645.65	1588.13	548.762	650.255	819.073	1570.09	672.697	1.22464	9.56402e-07	2.12416e-05	VU14_RS10290	NZ_CP011100.1	2311082	2314300	+	3219	protein_coding	ExeM/NucH family extracellular endonuclease && PF03160:Calx-beta domain|PF00932:Lamin Tail Domain	-
VU14_RS02160	2245.48	2340.17	2142.33	679.821	705.255	1497.7	2242.66	960.925	1.22445	0.000449551	0.00223927	VU14_RS02160	NZ_CP011100.1	488306	489667	-	1362	protein_coding	Do family serine endopeptidase && PF00595:PDZ domain (Also known as DHR or GLGF)|PF13180:PDZ domain|PF13365:Trypsin-like peptidase domain	PDZ
VU14_RS13905	160.392	174.218	150.147	54.666	48.0381	108.133	161.585	70.2789	1.22175	0.000738118	0.00322978	arsB	NZ_CP011100.1	3109625	3110701	-	1077	protein_coding	ACR3 family arsenite efflux transporter && PF01758:Sodium Bile acid symporter family	-
VU14_RS12185	101.069	135.372	129.395	32.2389	45.2533	82.0316	121.945	53.1746	1.22051	0.00162574	0.00589556	trxC	NZ_CP011100.1	2709224	2709652	+	429	protein_coding	thioredoxin TrxC && PF00085:Thioredoxin	-
VU14_RS08445	2680.52	2318.98	2132.57	714.162	763.736	1588.43	2377.36	1022.11	1.21942	0.000546796	0.00258082	VU14_RS08445	NZ_CP011100.1	1862632	1863792	+	1161	protein_coding	homogentisate 1%2C2-dioxygenase && PF04209:homogentisate 1,2-dioxygenase	-
VU14_RS12125	58.2244	50.6174	39.0625	14.0169	20.1899	31.0726	49.3014	21.7598	1.21915	0.0034431	0.010448	VU14_RS12125	NZ_CP011100.1	2695250	2695582	+	333	protein_coding	antibiotic biosynthesis monooxygenase && PF03992:Antibiotic biosynthesis monooxygenase	ABM
VU14_RS07905	932.688	1070.03	1143.8	348.321	377.343	632.638	1048.84	452.767	1.21527	6.59261e-05	0.000524232	VU14_RS07905	NZ_CP011100.1	1721451	1722422	-	972	protein_coding	DmsE family decaheme c-type cytochrome && PF09699:Doubled CXXCH motif (Paired_CXXCH_1)	-
VU14_RS03185	654.75	826.358	745.85	332.902	316.773	309.483	742.319	319.719	1.2144	1.12514e-07	4.05052e-06	VU14_RS03185	NZ_CP011100.1	689940	692792	-	2853	protein_coding	valine--tRNA ligase && PF00133:tRNA synthetases class I (I, L, M and V)|PF10458:Valyl tRNA synthetase tRNA binding arm|PF08264:Anticodon-binding domain of tRNA	-
VU14_RS04315	86.7873	109.475	104.98	46.9567	36.2026	47.2303	100.414	43.4632	1.21399	9.00761e-05	0.00066798	VU14_RS04315	NZ_CP011100.1	929315	929647	+	333	protein_coding	YggL family protein && PF04320:Protein with unknown function (DUF469)	-
VU14_RS14245	258.165	354.322	273.438	127.554	109.304	146.663	295.308	127.84	1.21298	1.0201e-05	0.000131584	VU14_RS14245	NZ_CP011100.1	3193840	3195690	+	1851	protein_coding	DUF3413 domain-containing protein && PF00884:Sulfatase|PF11893:Domain of unknown function (DUF3413)	Sulfatase
VU14_RS18070	97.773	77.6918	98.877	35.0423	28.5444	57.1735	91.4473	40.2534	1.21138	0.000753894	0.00328429	ilvN	NZ_CP011100.1	4039387	4039881	-	495	protein_coding	acetolactate synthase small subunit && PF13710:ACT domain|PF10369:Small subunit of acetolactate synthase	-
VU14_RS02245	182.363	223.658	242.92	76.3922	67.5318	139.205	216.314	94.3764	1.21094	0.000478037	0.00233707	ftsL	NZ_CP011100.1	503176	503490	+	315	protein_coding	cell division protein FtsL && PF04999:Cell division protein FtsL	-
VU14_RS22000	1130.43	1524.41	1298.83	377.756	357.849	978.165	1317.89	571.257	1.20871	0.00297093	0.00933404	trxA	NZ_CP011100.1	4884681	4885007	-	327	protein_coding	thioredoxin TrxA && PF00085:Thioredoxin	-
VU14_RS20905	184.56	256.618	163.574	43.4525	74.4938	146.663	201.584	88.2029	1.2067	0.0054907	0.0151415	rpmC	NZ_CP011100.1	4653766	4653957	-	192	protein_coding	50S ribosomal protein L29 && -	-
VU14_RS08740	228.503	294.287	274.658	111.435	107.215	128.019	265.816	115.556	1.20612	3.18271e-06	5.50372e-05	VU14_RS08740	NZ_CP011100.1	1931802	1933145	-	1344	protein_coding	dihydroorotase && PF01979:Amidohydrolase family	Amidohydro_1
VU14_RS20870	1108.46	1188.92	886.231	284.544	264.558	838.96	1061.2	462.687	1.20092	0.0063371	0.0169346	rplF	NZ_CP011100.1	4650843	4651376	-	534	protein_coding	50S ribosomal protein L6 && PF00347:Ribosomal protein L6	-
VU14_RS10190	766.804	805.17	859.375	349.021	336.267	374.114	810.45	353.134	1.19965	3.32058e-08	1.445e-06	VU14_RS10190	NZ_CP011100.1	2280236	2282170	+	1935	protein_coding	sigma 54-interacting transcriptional regulator && PF00158:Sigma-54 interaction domain|PF02954:Bacterial regulatory protein, Fis family	Sigma54_activat
VU14_RS11095	201.039	268.39	196.533	47.6575	56.3925	188.921	221.987	97.6571	1.19902	0.0144045	0.0329531	rplY	NZ_CP011100.1	2475530	2475817	+	288	protein_coding	50S ribosomal protein L25 && -	-
VU14_RS22940	392.191	494.402	405.273	120.546	141.329	305.754	430.622	189.21	1.19449	0.00166615	0.00600358	VU14_RS22940	NZ_CP011100.1	3437505	3437654	-	150	protein_coding	hypothetical protein && -	-
VU14_RS00225	388.895	474.391	316.162	174.511	148.988	193.893	393.149	172.464	1.19232	1.45109e-05	0.000169986	dnaN	NZ_CP011100.1	47892	48995	+	1104	protein_coding	DNA polymerase III subunit beta && PF02768:DNA polymerase III beta subunit, C-terminal domain|PF00712:DNA polymerase III beta subunit, N-terminal domain|PF02767:DNA polymerase III beta subunit, central domain	DNA_pol3_beta_2
VU14_RS19065	686.608	662.735	517.578	178.015	145.507	497.161	622.307	273.561	1.19131	0.00743506	0.0192563	rpsT	NZ_CP011100.1	4266432	4266695	+	264	protein_coding	30S ribosomal protein S20 && -	-
VU14_RS04845	767.903	991.159	939.942	265.621	291.013	630.152	899.668	395.595	1.18927	0.00126503	0.00485888	VU14_RS04845	NZ_CP011100.1	1031905	1032198	-	294	protein_coding	DUF1315 family protein && -	-
VU14_RS01275	608.609	719.238	642.09	255.108	254.811	359.199	656.646	289.706	1.18485	4.67521e-06	7.31771e-05	pntB	NZ_CP011100.1	293918	295402	+	1485	protein_coding	Re/Si-specific NAD(P)(+) transhydrogenase subunit beta && PF02233:NAD(P) transhydrogenase beta subunit	-
VU14_RS21570	428.443	503.82	461.426	170.306	161.519	284.625	464.563	205.483	1.18406	9.09192e-05	0.000670465	lexA	NZ_CP011100.1	4791789	4792412	-	624	protein_coding	transcriptional repressor LexA && PF01726:LexA DNA binding domain|PF00717:Peptidase S24-like	LexA_DNA_bind
VU14_RS06870	383.402	361.385	340.576	131.759	173.355	174.006	361.788	159.707	1.18295	2.75987e-06	4.99046e-05	VU14_RS06870	NZ_CP011100.1	1482461	1482898	-	438	protein_coding	hypothetical protein && -	-
VU14_RS00780	199.94	289.579	239.258	84.8024	67.5318	171.521	242.926	107.952	1.18294	0.00219255	0.00732701	VU14_RS00780	NZ_CP011100.1	182189	182452	+	264	protein_coding	YihD family protein && -	-
VU14_RS18300	807.451	794.575	693.359	325.893	375.95	308.24	765.129	336.695	1.18272	2.92386e-07	8.27034e-06	purH	NZ_CP011100.1	4093726	4095318	+	1593	protein_coding	bifunctional phosphoribosylaminoimidazolecarboxamide formyltransferase/IMP cyclohydrolase && PF01808:AICARFT/IMPCHase bienzyme|PF02142:MGS-like domain	-
VU14_RS13065	617.398	566.208	523.682	133.161	125.317	497.161	569.096	251.88	1.18182	0.0159415	0.0358276	tssB	NZ_CP011100.1	2935054	2935557	-	504	protein_coding	type VI secretion system contractile sheath small subunit && PF05591:Type VI secretion system, VipA, VC_A0107 or Hcp2	-
VU14_RS12875	1146.91	1233.65	1134.03	375.654	378.039	799.187	1171.53	517.626	1.1816	0.000620107	0.00283887	purF	NZ_CP011100.1	2888930	2890450	-	1521	protein_coding	amidophosphoribosyltransferase && PF00156:Phosphoribosyl transferase domain|PF13522:Glutamine amidotransferase domain	Pribosyltran
VU14_RS18075	2013.68	2310.74	2070.31	562.779	680.191	1584.7	2131.58	942.557	1.17896	0.00272258	0.0086819	VU14_RS18075	NZ_CP011100.1	4039973	4041691	-	1719	protein_coding	acetolactate synthase 3 large subunit && PF00205:Thiamine pyrophosphate enzyme, central domain|PF02775:Thiamine pyrophosphate enzyme, C-terminal TPP binding domain|PF02776:Thiamine pyrophosphate enzyme, N-terminal TPP binding domain	TPP_enzyme_N
VU14_RS17020	155.997	171.864	164.795	69.3838	64.0508	85.7603	164.219	73.0649	1.17879	1.6806e-05	0.000189607	VU14_RS17020	NZ_CP011100.1	3816504	3817055	+	552	protein_coding	peptidylprolyl isomerase && PF00160:Cyclophilin type peptidyl-prolyl cis-trans isomerase/CLD	Pro_isomerase
VU14_RS06150	2547.59	2836.93	2595.22	845.921	965.635	1717.69	2659.91	1176.42	1.17836	0.000227561	0.00135306	topA	NZ_CP011100.1	1306808	1309429	+	2622	protein_coding	type I DNA topoisomerase && PF08272:Topoisomerase I zinc-ribbon-like|PF01131:DNA topoisomerase|PF01396:Topoisomerase DNA binding C4 zinc finger|PF01751:Toprim domain	Topoisom_bac
VU14_RS11215	3407.77	4002.3	3316.65	1021.13	1113.93	2608.85	3575.58	1581.3	1.17808	0.00205007	0.00696847	yceD	NZ_CP011100.1	2506486	2507007	+	522	protein_coding	23S rRNA accumulation protein YceD && PF02620:Uncharacterized ACR, COG1399	-
VU14_RS09615	219.715	244.847	212.402	59.5719	69.6204	174.006	225.655	101.066	1.17373	0.00459504	0.013253	sixA	NZ_CP011100.1	2153977	2154444	+	468	protein_coding	phosphohistidine phosphatase SixA && PF00300:Histidine phosphatase superfamily (branch 1)	-
VU14_RS11820	233.996	223.658	212.402	86.2041	96.7724	116.833	223.352	99.9364	1.16885	8.44678e-06	0.000114946	prmB	NZ_CP011100.1	2639384	2640319	-	936	protein_coding	50S ribosomal protein L3 N(5)-glutamine methyltransferase && PF05175:Methyltransferase small domain	-
VU14_RS16295	7750.43	8076.42	7395.02	2047.17	2266.84	6030.57	7740.62	3448.19	1.16708	0.00455138	0.0131751	ompA	NZ_CP011100.1	3654132	3655133	+	1002	protein_coding	porin OmpA && PF00691:OmpA family|PF01389:OmpA-like transmembrane domain	-
VU14_RS22860	182.363	240.138	261.231	70.7855	50.1267	186.435	227.911	102.449	1.16688	0.0111888	0.0268531	ssrS	NZ_CP011100.1	3124125	3124307	+	183	protein_coding	6S RNA && -	-
VU14_RS06100	496.555	593.283	477.295	204.647	215.823	280.896	522.378	233.789	1.16446	6.3498e-06	9.41768e-05	VU14_RS06100	NZ_CP011100.1	1295429	1296686	-	1258	protein_coding	adenylosuccinate synthetase && PF00709:Adenylosuccinate synthetase	-
VU14_RS19280	32.9572	50.6174	31.7383	11.2135	14.6203	27.3439	38.4376	17.7259	1.1641	0.0118657	0.0281872	VU14_RS19280	NZ_CP011100.1	4304295	4304669	+	375	protein_coding	YacL family protein && PF06062:Uncharacterised protein family (UPF0231)	-
VU14_RS02255	1112.85	1203.05	1206.05	411.397	469.938	693.54	1173.98	524.958	1.16396	2.71787e-05	0.000273861	murE	NZ_CP011100.1	505222	506706	+	1485	protein_coding	UDP-N-acetylmuramoyl-L-alanyl-D-glutamate--2%2C6-diaminopimelate ligase && PF08245:Mur ligase middle domain|PF02875:Mur ligase family, glutamate ligase domain|PF01225:Mur ligase family, catalytic domain	-
VU14_RS09985	1048.04	1498.51	1660.16	414.901	354.368	1112.4	1402.24	627.222	1.16294	0.00791334	0.0202696	VU14_RS09985	NZ_CP011100.1	2240708	2240911	-	204	protein_coding	CPXCG motif-containing cysteine-rich protein && -	-
VU14_RS14350	107.66	85.9318	104.98	55.3668	37.595	39.7729	99.5242	44.2449	1.16277	0.000293477	0.00166024	dkgB	NZ_CP011100.1	3220278	3221081	+	804	protein_coding	2%2C5-didehydrogluconate reductase DkgB && PF00248:Aldo/keto reductase family	Aldo_ket_red
VU14_RS10100	119.744	129.486	108.643	38.5465	57.0887	65.8739	119.291	53.8364	1.16173	0.00026744	0.00154382	VU14_RS10100	NZ_CP011100.1	2259040	2259435	-	396	protein_coding	MerR family DNA-binding transcriptional regulator && PF13411:MerR HTH family regulatory protein	-
VU14_RS20620	284.53	295.464	284.424	85.5032	89.1141	215.022	288.14	129.88	1.16165	0.0027003	0.00862353	can	NZ_CP011100.1	4601510	4602169	-	660	protein_coding	carbonate dehydratase && PF00484:Carbonic anhydrase	-
VU14_RS08990	246.08	283.693	245.361	93.9134	107.215	147.905	258.378	116.345	1.16114	4.06702e-05	0.000374477	VU14_RS08990	NZ_CP011100.1	1991604	1992071	+	468	protein_coding	DUF4357 domain-containing protein && PF14267:Domain of unknown function (DUF4357)	-
VU14_RS09030	30.76	15.3029	19.5313	10.5127	9.05065	9.94322	21.8647	9.83552	1.15862	0.0235467	0.0493882	VU14_RS09030	NZ_CP011100.1	2001595	2002080	-	486	protein_coding	YqhA family protein && PF03350:Uncharacterized protein family, UPF0114	-
VU14_RS10400	287.826	322.539	253.906	150.682	113.481	123.047	288.09	129.07	1.15682	1.23765e-05	0.000153153	rnd	NZ_CP011100.1	2341231	2342343	+	1113	protein_coding	ribonuclease D && PF00570:HRDC domain|PF01612:3'-5' exonuclease	3_5_exonuc
VU14_RS21810	43.9429	38.8459	37.8418	9.111	16.0127	31.0726	40.2102	18.7321	1.15587	0.0148844	0.033836	tusA	NZ_CP011100.1	4843558	4843803	+	246	protein_coding	sulfurtransferase TusA && -	-
VU14_RS21110	870.07	929.947	777.588	258.612	279.874	622.694	859.202	387.06	1.15462	0.00180498	0.00633662	glnA	NZ_CP011100.1	4692145	4693554	+	1410	protein_coding	glutamate--ammonia ligase && PF00120:Glutamine synthetase, catalytic domain|PF03951:Glutamine synthetase, beta-Grasp domain	-
VU14_RS21920	587.737	618.003	505.371	227.074	220	324.398	570.37	257.157	1.15438	1.72073e-05	0.000193582	VU14_RS21920	NZ_CP011100.1	4867445	4868449	-	1005	protein_coding	substrate-binding domain-containing protein && PF13377:Periplasmic binding protein-like domain|PF00356:Bacterial regulatory proteins, lacI family	LacI
VU14_RS20925	223.01	268.39	202.637	65.1787	63.3546	186.435	231.346	104.99	1.15393	0.00786502	0.0201792	rpsS	NZ_CP011100.1	4655456	4655734	-	279	protein_coding	30S ribosomal protein S19 && -	-
VU14_RS22030	981.026	1048.84	961.914	440.131	487.343	416.373	997.26	447.949	1.15345	1.10335e-07	4.0085e-06	prlC	NZ_CP011100.1	4891847	4893889	-	2043	protein_coding	oligopeptidase A && PF01432:Peptidase family M3	Peptidase_M3
VU14_RS08215	4163.59	3981.12	3640.14	1207.56	1495.45	2598.91	3928.28	1767.3	1.15326	0.000417411	0.00213009	gltB	NZ_CP011100.1	1786205	1790662	-	4458	protein_coding	glutamate synthase large subunit && PF01493:GXGXG motif|PF00310:Glutamine amidotransferases class-II|PF04898:Glutamate synthase central domain|PF01645:Conserved region in glutamate synthase	GATase_2
VU14_RS15080	2176.27	2235.4	2679.44	905.493	830.571	1455.44	2363.71	1063.83	1.15317	9.44426e-05	0.000690023	VU14_RS15080	NZ_CP011100.1	3378436	3380082	-	1647	protein_coding	NAD(P)-binding protein && PF07992:Pyridine nucleotide-disulphide oxidoreductase|PF14691:Dihydroprymidine dehydrogenase domain II, 4Fe-4S cluster|PF00037:4Fe-4S binding domain	Pyr_redox_2
VU14_RS13665	2835.42	2984.07	2725.83	1009.22	1158.48	1677.92	2848.44	1281.87	1.1531	2.19902e-05	0.000236633	nuoG	NZ_CP011100.1	3057134	3059863	+	2730	protein_coding	NADH-quinone oxidoreductase subunit NuoG && PF10588:NADH-ubiquinone oxidoreductase-G iron-sulfur binding region|PF13510:2Fe-2S iron-sulfur cluster binding domain|PF04879:Molybdopterin oxidoreductase Fe4S4 domain|PF00384:Molybdopterin oxidoreductase	-
VU14_RS10260	425.148	468.505	533.447	214.459	211.646	216.265	475.7	214.123	1.15155	8.44177e-07	1.95494e-05	VU14_RS10260	NZ_CP011100.1	2302031	2303548	+	1518	protein_coding	purine permease && PF00860:Permease family	-
VU14_RS05740	127.434	181.281	144.043	85.5032	57.7849	59.6593	150.919	67.6492	1.15128	0.000237999	0.0013994	trpS	NZ_CP011100.1	1218663	1219667	+	1005	protein_coding	tryptophan--tRNA ligase && PF00579:tRNA synthetases class I (W and Y)	-
VU14_RS11310	2724.46	3044.11	2768.56	744.999	881.394	2222.31	2845.71	1282.9	1.15061	0.00483321	0.0138092	prpB	NZ_CP011100.1	2524451	2525338	+	888	protein_coding	methylisocitrate lyase && PF13714:Phosphoenolpyruvate phosphomutase	-
VU14_RS12960	294.418	348.436	286.865	97.4176	100.95	223.723	309.906	140.697	1.15019	0.00189287	0.00654653	folD	NZ_CP011100.1	2906977	2907840	-	864	protein_coding	bifunctional methylenetetrahydrofolate dehydrogenase/methenyltetrahydrofolate cyclohydrolase FolD && PF00763:Tetrahydrofolate dehydrogenase/cyclohydrolase, catalytic domain|PF02882:Tetrahydrofolate dehydrogenase/cyclohydrolase, NAD(P)-binding domain	-
VU14_RS16290	388.895	452.025	400.391	92.5117	100.95	369.142	413.77	187.534	1.14944	0.0189631	0.0416144	VU14_RS16290	NZ_CP011100.1	3652666	3653700	+	1035	protein_coding	OmpA family protein && PF00691:OmpA family|PF01389:OmpA-like transmembrane domain	-
VU14_RS01300	281.235	340.196	250.244	91.8108	73.1014	231.18	290.558	132.031	1.14912	0.00743407	0.0192563	VU14_RS01300	NZ_CP011100.1	300960	301715	-	756	protein_coding	outer membrane protein assembly factor BamD && PF13525:Outer membrane lipoprotein	-
VU14_RS06935	510.836	562.677	435.791	215.16	247.849	217.508	503.101	226.839	1.14824	2.10533e-06	4.04714e-05	VU14_RS06935	NZ_CP011100.1	1497586	1498785	-	1200	protein_coding	cytochrome c && PF13442:Cytochrome C oxidase, cbb3-type, subunit III	-
VU14_RS05125	1791.77	2460.24	2586.67	514.421	724.052	1850.68	2279.56	1029.72	1.14788	0.01005	0.0246121	VU14_RS05125	NZ_CP011100.1	1087493	1088257	+	765	protein_coding	triose-phosphate isomerase && PF00121:Triosephosphate isomerase	-
VU14_RS11335	905.224	1160.67	1046.14	370.748	423.988	612.751	1037.35	469.162	1.14758	5.00033e-05	0.000425835	VU14_RS11335	NZ_CP011100.1	2529736	2531160	+	1425	protein_coding	wax ester/triacylglycerol synthase family O-acyltransferase && PF06974:Protein of unknown function (DUF1298)|PF03007:Wax ester synthase-like Acyl-CoA acyltransferase domain	-
VU14_RS03940	476.781	548.551	527.344	222.168	218.608	262.253	517.559	234.343	1.1462	9.1983e-07	2.06962e-05	mpl	NZ_CP011100.1	835201	836571	+	1371	protein_coding	UDP-N-acetylmuramate:L-alanyl-gamma-D-glutamyl-meso-diaminopimelate ligase && PF02875:Mur ligase family, glutamate ligase domain|PF08245:Mur ligase middle domain|PF01225:Mur ligase family, catalytic domain	-
VU14_RS23625	237.292	334.31	328.369	103.024	112.089	195.136	299.99	136.75	1.14284	0.000649121	0.00293774	VU14_RS23625	NZ_CP011100.1	4617038	4617283	-	246	protein_coding	YecH family protein && -	-
VU14_RS20665	301.009	349.613	355.225	135.263	127.405	196.379	335.282	153.016	1.13977	4.52315e-05	0.000401607	VU14_RS20665	NZ_CP011100.1	4609780	4610898	+	1119	protein_coding	fatty acid desaturase && PF00487:Fatty acid desaturase	-
VU14_RS08650	455.908	479.099	344.238	189.929	159.431	233.666	426.415	194.342	1.13869	4.42416e-05	0.000395478	VU14_RS08650	NZ_CP011100.1	1910014	1911435	-	1422	protein_coding	carbon starvation protein A && PF13722:5TM C-terminal transporter carbon starvation CstA|PF02554:Carbon starvation protein CstA	-
VU14_RS03490	69.2101	85.9318	76.9043	21.7262	18.1013	68.3597	77.3487	36.0624	1.13729	0.0205709	0.0441522	tolQ	NZ_CP011100.1	752834	753523	+	690	protein_coding	protein TolQ && PF01618:MotA/TolQ/ExbB proton channel family	-
VU14_RS01495	246.08	289.579	223.389	67.2812	64.0508	217.508	253.016	116.28	1.13426	0.0142835	0.0326951	nusG	NZ_CP011100.1	337297	337848	+	552	protein_coding	transcription termination/antitermination protein NusG && PF02357:Transcription termination factor nusG|PF00467:KOW motif	KOW
VU14_RS19515	2188.36	2712.15	2357.18	698.744	799.242	1815.88	2419.23	1104.62	1.13243	0.00303687	0.00947695	VU14_RS19515	NZ_CP011100.1	4359619	4360530	-	912	protein_coding	ornithine carbamoyltransferase && PF02729:Aspartate/ornithine carbamoyltransferase, carbamoyl-P binding domain|PF00185:Aspartate/ornithine carbamoyltransferase, Asp/Orn binding domain	-
VU14_RS23765	277.939	300.173	234.375	111.435	95.38	166.549	270.829	124.454	1.13229	0.000203343	0.00124739	VU14_RS23765	NZ_CP011100.1	2248722	2249045	-	324	protein_coding	HI1450 family dsDNA-mimic protein && PF04269:Protein of unknown function, DUF440	-
VU14_RS13870	5299.52	6645	6574.71	2155.8	1903.42	4398.63	6173.08	2819.29	1.13122	0.00149929	0.00552295	VU14_RS13870	NZ_CP011100.1	3103083	3103529	+	447	protein_coding	CBS domain-containing protein && PF00571:CBS domain	CBS
VU14_RS11515	2559.68	2986.43	2775.88	883.066	804.812	2117.91	2773.99	1268.59	1.13	0.00351055	0.0106202	ccoN	NZ_CP011100.1	2572071	2573495	+	1425	protein_coding	cytochrome-c oxidase%2C cbb3-type subunit I && PF00115:Cytochrome C and Quinol oxidase polypeptide I	-
VU14_RS06510	369.121	429.659	343.018	150.682	129.494	244.852	380.599	175.009	1.12907	0.000338882	0.00183675	VU14_RS06510	NZ_CP011100.1	1393500	1393871	-	372	protein_coding	exopolysaccharide biosynthesis protein && PF16358:RcsF lipoprotein	-
VU14_RS09790	2208.13	2433.17	2380.37	725.376	829.875	1663	2340.56	1072.75	1.12705	0.00121276	0.00472225	VU14_RS09790	NZ_CP011100.1	2199306	2200907	-	1602	protein_coding	methylcrotonoyl-CoA carboxylase && PF01039:Carboxyl transferase domain	Carboxyl_trans
VU14_RS10070	37.3515	80.0461	57.3731	16.8203	18.1013	47.2303	58.2569	27.384	1.12643	0.0213858	0.0456293	VU14_RS10070	NZ_CP011100.1	2252556	2252837	+	282	protein_coding	YcgL domain-containing protein && -	-
VU14_RS03915	51.6329	68.2746	84.2285	29.4355	18.7975	47.2303	68.0454	31.8211	1.125	0.00687113	0.0180228	VU14_RS03915	NZ_CP011100.1	831966	832256	-	291	protein_coding	hypothetical protein && -	-
VU14_RS09715	715.171	808.701	753.174	166.801	203.292	677.382	759.015	349.158	1.12447	0.0190243	0.0416223	VU14_RS09715	NZ_CP011100.1	2180440	2180751	-	312	protein_coding	DUF485 domain-containing protein && PF04341:Protein of unknown function, DUF485	-
VU14_RS18410	905.224	1022.94	953.369	387.568	340.444	600.322	960.512	442.778	1.12064	0.000109238	0.000770462	relA	NZ_CP011100.1	4118179	4120389	-	2211	protein_coding	GTP diphosphokinase && PF13328:HD domain|PF02824:TGS domain|PF13291:ACT domain|PF04607:Region found in RelA / SpoT proteins	-
VU14_RS13620	84.5901	110.652	70.8008	41.3499	36.8988	44.7445	88.681	40.9977	1.12026	0.000656004	0.00295202	VU14_RS13620	NZ_CP011100.1	3048998	3049615	+	618	protein_coding	TPM domain-containing protein && PF04536:TPM domain	-
VU14_RS20685	337.262	384.928	384.522	126.853	83.5445	302.025	368.904	170.808	1.11933	0.0102883	0.0250718	tatA	NZ_CP011100.1	4614827	4614988	-	162	protein_coding	twin-arginine translocase TatA/TatE family subunit && -	-
VU14_RS13975	440.528	488.517	422.363	149.981	133.671	341.798	450.469	208.484	1.11908	0.0033906	0.0103442	VU14_RS13975	NZ_CP011100.1	3125924	3126586	-	663	protein_coding	glutathione S-transferase N-terminal domain-containing protein && PF00043:Glutathione S-transferase, C-terminal domain|PF02798:Glutathione S-transferase, N-terminal domain	GST_N
VU14_RS01045	636.074	682.746	614.014	191.331	194.937	508.347	644.278	298.205	1.11674	0.00517134	0.0145135	rraA	NZ_CP011100.1	237947	238432	-	486	protein_coding	ribonuclease E activity regulator RraA && PF03737:Aldolase/RraA	-
VU14_RS01925	844.803	873.444	836.182	382.662	386.393	410.158	851.476	393.071	1.11606	1.17151e-07	4.12613e-06	uvrA	NZ_CP011100.1	440180	443008	+	2829	protein_coding	excinuclease ABC subunit UvrA && PF00005:ABC transporter	ABC_tran
VU14_RS05110	4706.29	5131.19	4865.72	1487.2	1463.42	3836.84	4901.07	2262.49	1.11591	0.00454042	0.0131529	ftsH	NZ_CP011100.1	1083152	1085101	+	1950	protein_coding	ATP-dependent zinc metalloprotease FtsH && PF01434:Peptidase family M41|PF06480:FtsH Extracellular|PF00004:ATPase family associated with various cellular activities (AAA)	AAA
VU14_RS02295	365.825	460.265	421.143	118.443	158.735	303.268	415.744	193.482	1.11106	0.00269365	0.00860926	ftsA	NZ_CP011100.1	514966	516225	+	1260	protein_coding	cell division protein FtsA && PF02491:SHS2 domain inserted in FTSA|PF14450:Cell division protein FtsA	-
VU14_RS04190	366.923	403.762	386.963	131.058	150.38	258.524	385.883	179.987	1.10868	0.000512234	0.0024707	galU	NZ_CP011100.1	886703	887613	-	911	protein_coding	UTP--glucose-1-phosphate uridylyltransferase GalU && PF00483:Nucleotidyl transferase	-
VU14_RS18395	440.528	477.922	411.377	128.255	115.57	376.6	443.276	206.808	1.10733	0.0119477	0.0283481	eno	NZ_CP011100.1	4114127	4115428	-	1302	protein_coding	phosphopyruvate hydratase && PF00113:Enolase, C-terminal TIM barrel domain|PF03952:Enolase, N-terminal domain	-
VU14_RS09690	1441.33	1535	1489.26	437.328	490.824	1148.44	1488.53	692.198	1.10697	0.0038537	0.0114655	lon	NZ_CP011100.1	2171800	2174154	+	2355	protein_coding	endopeptidase La && PF05362:Lon protease (S16) C-terminal proteolytic domain|PF02190:ATP-dependent protease La (LON) substrate-binding domain|PF00004:ATPase family associated with various cellular activities (AAA)	AAA
VU14_RS22005	1265.56	1392.57	1325.68	468.866	412.153	973.193	1327.94	618.071	1.10597	0.00192854	0.00663165	rhlB	NZ_CP011100.1	4885121	4886410	+	1290	protein_coding	ATP-dependent RNA helicase RhlB && PF00270:DEAD/DEAH box helicase|PF00271:Helicase conserved C-terminal domain	DEAD
VU14_RS19510	5923.51	6075.26	5327.15	1744.41	2039.18	4278.07	5775.31	2687.22	1.10439	0.00233151	0.00768225	VU14_RS19510	NZ_CP011100.1	4358329	4359564	-	1236	protein_coding	argininosuccinate synthase && PF00764:Arginosuccinate synthase	-
VU14_RS05100	307.6	351.967	286.865	96.0159	81.4559	265.981	315.478	147.818	1.10391	0.0117521	0.0279862	yhbY	NZ_CP011100.1	1082083	1082379	-	297	protein_coding	ribosome assembly RNA-binding protein YhbY && -	-
VU14_RS02695	617.398	648.609	527.344	251.604	284.747	299.54	597.784	278.63	1.10313	2.81616e-06	5.02456e-05	VU14_RS02695	NZ_CP011100.1	596086	596958	+	873	protein_coding	4-hydroxy-tetrahydrodipicolinate synthase && PF00701:Dihydrodipicolinate synthetase family	-
VU14_RS14240	97.773	122.423	74.4629	32.2389	25.7595	82.0316	98.2198	46.6767	1.1011	0.016353	0.0366105	VU14_RS14240	NZ_CP011100.1	3193569	3193796	+	228	protein_coding	DUF1414 domain-containing protein && -	-
VU14_RS02015	952.463	1167.73	1104.74	379.158	371.773	756.928	1074.98	502.62	1.09991	0.00111555	0.00444874	VU14_RS02015	NZ_CP011100.1	465627	466172	-	546	protein_coding	ribosome-associated protein && PF04751:Protein of unknown function (DUF615)	-
VU14_RS18295	221.912	257.796	213.623	89.7083	76.5824	160.334	231.11	108.875	1.09919	0.00124654	0.00482059	zntR	NZ_CP011100.1	4092875	4093312	-	438	protein_coding	Zn(2+)-responsive transcriptional regulator && PF09278:MerR, DNA binding|PF00376:MerR family regulatory protein	MerR
VU14_RS08910	135.124	122.423	142.822	58.1702	50.1267	80.7887	133.457	63.0285	1.09858	0.000315598	0.00173338	VU14_RS08910	NZ_CP011100.1	1970286	1970642	-	357	protein_coding	MmcQ/YjbR family DNA-binding protein && PF04237:YjbR	-
VU14_RS09700	261.46	280.161	252.686	126.853	103.038	142.934	264.769	124.275	1.09745	2.39151e-05	0.000250539	ppiD	NZ_CP011100.1	2174819	2176732	+	1914	protein_coding	peptidylprolyl isomerase && PF13624:SurA N-terminal domain|PF13616:PPIC-type PPIASE domain	-
VU14_RS15520	73.6044	55.326	54.9316	23.1279	18.1013	47.2303	61.2873	29.4865	1.09576	0.0100482	0.0246121	VU14_RS15520	NZ_CP011100.1	3479404	3479934	-	531	protein_coding	DsbE family thiol:disulfide interchange protein && PF08534:Redoxin	-
VU14_RS13630	325.178	390.813	289.307	99.5201	119.747	254.795	335.099	158.021	1.09395	0.00440652	0.0128119	VU14_RS13630	NZ_CP011100.1	3050300	3051058	+	759	protein_coding	flagellar motor protein && PF01618:MotA/TolQ/ExbB proton channel family	-
VU14_RS03595	291.122	359.03	296.631	154.887	128.102	161.577	315.594	148.189	1.09378	1.89523e-05	0.000210227	nadA	NZ_CP011100.1	761931	763004	+	1074	protein_coding	quinolinate synthase NadA && PF02445:Quinolinate synthetase A protein	-
VU14_RS13645	537.202	630.952	574.951	221.467	170.57	428.802	581.035	273.613	1.09209	0.00268826	0.00859895	VU14_RS13645	NZ_CP011100.1	3052604	3053278	+	675	protein_coding	NADH-quinone oxidoreductase subunit B && PF01058:NADH ubiquinone oxidoreductase, 20 Kd subunit	-
VU14_RS20150	627.285	622.712	654.297	291.552	302.153	300.783	634.765	298.162	1.09029	3.52562e-07	9.4976e-06	VU14_RS20150	NZ_CP011100.1	4496558	4497721	+	1164	protein_coding	hypothetical protein && PF07219:HemY protein N-terminus	HemY_N
VU14_RS17035	179.067	229.544	184.326	64.4778	60.5698	156.606	197.646	93.8845	1.08959	0.00675804	0.0178011	VU14_RS17035	NZ_CP011100.1	3819122	3819964	+	843	protein_coding	outer membrane protein && PF03502:Nucleoside-specific channel-forming protein, Tsx	-
VU14_RS20860	956.857	1139.48	810.547	269.125	284.747	815.344	968.961	456.406	1.08947	0.0118996	0.0282509	rpsE	NZ_CP011100.1	4649965	4650465	-	501	protein_coding	30S ribosomal protein S5 && PF00333:Ribosomal protein S5, N-terminal domain|PF03719:Ribosomal protein S5, C-terminal domain	-
VU14_RS08270	284.53	309.59	351.563	121.947	98.1648	227.451	315.228	149.188	1.08904	0.00215647	0.00724216	VU14_RS08270	NZ_CP011100.1	1820863	1821150	+	288	protein_coding	hypothetical protein && -	-
VU14_RS19975	280.136	337.842	306.397	156.99	163.608	111.861	308.125	144.153	1.08837	5.65312e-05	0.000467356	VU14_RS19975	NZ_CP011100.1	4458818	4460290	+	1473	protein_coding	C69 family dipeptidase && PF03577:Peptidase family C69	-
VU14_RS11625	1028.26	922.884	965.576	280.338	348.798	746.985	972.242	458.707	1.08723	0.00401672	0.0118614	cobB	NZ_CP011100.1	2593128	2593901	-	774	protein_coding	NAD-dependent protein deacylase && PF02146:Sir2 family	SIR2
VU14_RS11440	704.185	688.632	726.318	230.578	257.595	514.562	706.379	334.245	1.08438	0.00172401	0.00614701	VU14_RS11440	NZ_CP011100.1	2548345	2550324	+	1980	protein_coding	Lon protease family protein && PF13654:AAA domain|PF05362:Lon protease (S16) C-terminal proteolytic domain	-
VU14_RS02760	114.252	144.789	135.498	42.7516	36.8988	109.375	131.513	63.0086	1.08387	0.0115869	0.0276578	VU14_RS02760	NZ_CP011100.1	609691	609963	-	273	protein_coding	oxidative damage protection protein && -	-
VU14_RS06080	171.377	229.544	186.768	86.2041	82.1521	110.618	195.896	92.9915	1.08335	0.000127156	0.000872302	VU14_RS06080	NZ_CP011100.1	1289911	1291110	+	1200	protein_coding	tyrosine--tRNA ligase && PF00579:tRNA synthetases class I (W and Y)	-
VU14_RS08955	697.594	800.461	710.449	339.91	389.178	311.969	736.168	347.019	1.08304	2.81094e-06	5.02456e-05	VU14_RS08955	NZ_CP011100.1	1978153	1980945	+	2793	protein_coding	FAD-binding oxidoreductase && PF13183:4Fe-4S dicluster domain|PF01565:FAD binding domain|PF02913:FAD linked oxidases, C-terminal domain	FAD_binding_4
VU14_RS11220	296.615	356.676	335.693	106.529	87.7217	275.924	329.661	156.725	1.08232	0.0109825	0.0264541	rpmF	NZ_CP011100.1	2507027	2507194	+	168	protein_coding	50S ribosomal protein L32 && -	-
VU14_RS15075	1873.07	1549.13	2003.17	732.384	734.495	1098.73	1808.46	855.202	1.08202	7.56248e-05	0.000586055	nifJ	NZ_CP011100.1	3374864	3378439	-	3576	protein_coding	pyruvate:ferredoxin (flavodoxin) oxidoreductase && PF01855:Pyruvate flavodoxin/ferredoxin oxidoreductase, thiamine diP-bdg|PF17147:Pyruvate:ferredoxin oxidoreductase core domain II|PF12838:4Fe-4S dicluster domain|PF10371:Domain of unknown function|PF02775:Thiamine pyrophosphate enzyme, C-terminal TPP binding domain|PF01558:Pyruvate ferredoxin/flavodoxin oxidoreductase	-
VU14_RS06745	2031.26	2263.66	2109.38	747.803	748.419	1533.74	2134.76	1009.99	1.08137	0.00130825	0.00496709	recN	NZ_CP011100.1	1448776	1450440	-	1665	protein_coding	DNA repair protein RecN && PF02463:RecF/RecN/SMC N terminal domain	SMC_N
VU14_RS02585	287.826	380.219	335.693	188.528	188.671	94.4606	334.579	157.22	1.08128	0.00112224	0.00446236	treC	NZ_CP011100.1	577558	579219	+	1662	protein_coding	alpha%2Calpha-phosphotrehalase && PF00128:Alpha amylase, catalytic domain|PF16657:Maltogenic Amylase, C-terminal domain	-
VU14_RS11340	311.995	377.865	297.852	135.964	162.912	169.035	329.237	155.97	1.08069	2.33274e-05	0.000246338	VU14_RS11340	NZ_CP011100.1	2531258	2532058	-	801	protein_coding	hypothetical protein && -	-
VU14_RS09740	533.906	545.02	546.875	232.681	253.418	284.625	541.934	256.908	1.07968	1.96014e-06	3.86176e-05	VU14_RS09740	NZ_CP011100.1	2186921	2188420	-	1500	protein_coding	alanine:cation symporter family protein && PF01235:Sodium:alanine symporter family	-
VU14_RS20910	339.459	337.842	306.397	98.8193	81.4559	288.353	327.899	156.21	1.07943	0.0168162	0.0374673	rplP	NZ_CP011100.1	4653957	4654370	-	414	protein_coding	50S ribosomal protein L16 && PF00252:Ribosomal protein L16p/L10e	-
VU14_RS13640	253.77	293.11	279.541	103.024	62.6584	228.694	275.474	131.459	1.07796	0.0131248	0.0304478	VU14_RS13640	NZ_CP011100.1	3052170	3052574	+	405	protein_coding	NADH-quinone oxidoreductase subunit A && PF00507:NADH-ubiquinone/plastoquinone oxidoreductase, chain 3	-
VU14_RS18855	224.109	313.121	283.203	143.673	107.912	137.962	273.478	129.849	1.07629	0.000102362	0.000733914	prfC	NZ_CP011100.1	4216933	4218522	-	1590	protein_coding	peptide chain release factor 3 && PF16658:Class II release factor RF3, C-terminal domain|PF03144:Elongation factor Tu domain 2|PF00009:Elongation factor Tu GTP binding domain	GTP_EFTU
VU14_RS19710	304.305	354.322	305.176	117.742	105.823	237.394	321.267	153.653	1.07412	0.00252174	0.00819203	VU14_RS19710	NZ_CP011100.1	4401720	4402502	-	783	protein_coding	LuxR family transcriptional regulator && PF00196:Bacterial regulatory proteins, luxR family|PF03472:Autoinducer binding domain	Autoind_bind
VU14_RS11315	2502.55	2415.51	2194.82	664.402	854.939	1863.11	2370.96	1127.48	1.07378	0.00543101	0.0150255	prpC	NZ_CP011100.1	2525347	2526474	+	1128	protein_coding	2-methylcitrate synthase && PF00285:Citrate synthase, C-terminal domain	Citrate_synt
VU14_RS12515	330.67	341.373	333.252	168.904	162.216	145.42	335.099	158.846	1.07358	4.24743e-06	6.83733e-05	VU14_RS12515	NZ_CP011100.1	2807233	2808993	+	1761	protein_coding	30S ribosomal protein S12 methylthiotransferase accessory factor YcaO && PF02624:YcaO cyclodehydratase, ATP-ad Mg2+-binding	-
VU14_RS01040	43.9429	56.5031	46.3867	25.2305	22.2785	22.3723	48.9443	23.2937	1.06657	0.00322581	0.00997985	VU14_RS01040	NZ_CP011100.1	237002	237676	+	675	protein_coding	7-cyano-7-deazaguanine/7-aminomethyl-7-deazaguanine transporter && PF02592:Putative vitamin uptake transporter	-
VU14_RS16145	488.865	568.563	375.977	190.63	183.798	313.212	477.801	229.213	1.06555	0.000790924	0.00339703	ribB	NZ_CP011100.1	3618469	3619122	-	654	protein_coding	3%2C4-dihydroxy-2-butanone-4-phosphate synthase && PF00926:3,4-dihydroxy-2-butanone 4-phosphate synthase	DHBP_synthase
VU14_RS20865	339.459	383.75	272.217	103.725	83.5445	292.082	331.809	159.784	1.06342	0.0191087	0.0416917	rplR	NZ_CP011100.1	4650480	4650833	-	354	protein_coding	50S ribosomal protein L18 && PF00861:Ribosomal L18 of archaea, bacteria, mitoch. and chloroplast	-
VU14_RS12900	51.6329	67.0975	53.7109	29.4355	23.6709	29.8297	57.4804	27.6454	1.06305	0.00239812	0.00783936	lolA	NZ_CP011100.1	2894272	2894880	-	609	protein_coding	outer membrane lipoprotein chaperone LolA && PF03548:Outer membrane lipoprotein carrier protein LolA	-
VU14_RS09825	361.431	429.659	438.232	184.323	184.494	221.237	409.774	196.684	1.06234	1.32637e-05	0.000160135	VU14_RS09825	NZ_CP011100.1	2208168	2208929	+	762	protein_coding	SDR family oxidoreductase && PF00106:short chain dehydrogenase	adh_short
VU14_RS00235	732.748	739.249	742.188	325.893	334.178	402.701	738.062	354.257	1.06162	2.55949e-06	4.71423e-05	gyrB	NZ_CP011100.1	50098	52509	+	2412	protein_coding	DNA topoisomerase (ATP-hydrolyzing) subunit B && PF02518:Histidine kinase-, DNA gyrase B-, and HSP90-like ATPase|PF01751:Toprim domain|PF00986:DNA gyrase B subunit, carboxyl terminus|PF00204:DNA gyrase B	DNA_gyraseB
VU14_RS13735	372.416	433.191	307.617	178.015	182.405	172.764	371.075	177.728	1.0614	2.87446e-05	0.000286722	hisS	NZ_CP011100.1	3077299	3078576	-	1278	protein_coding	histidine--tRNA ligase && PF03129:Anticodon binding domain|PF13393:Histidyl-tRNA synthetase	HGTP_anticodon
VU14_RS07580	1149.11	1256.02	1247.56	438.029	423.292	892.404	1217.56	584.575	1.06133	0.00179006	0.0063096	ppk1	NZ_CP011100.1	1645673	1647742	-	2070	protein_coding	polyphosphate kinase 1 && PF13090:Polyphosphate kinase C-terminal domain|PF02503:Polyphosphate kinase middle domain|PF13089:Polyphosphate kinase N-terminal domain	-
VU14_RS15265	341.656	347.259	351.563	189.929	181.013	125.533	346.826	165.492	1.06028	6.80506e-05	0.000536937	rihA	NZ_CP011100.1	3420479	3421414	-	936	protein_coding	pyrimidine-specific ribonucleoside hydrolase RihA && PF01156:Inosine-uridine preferring nucleoside hydrolase	-
VU14_RS19140	592.131	845.193	749.512	182.921	224.178	646.31	728.945	351.136	1.0579	0.0199711	0.0431454	rpsP	NZ_CP011100.1	4277979	4278227	-	249	protein_coding	30S ribosomal protein S16 && -	-
VU14_RS10195	3426.45	3740.98	3283.69	1127.66	1155.7	2744.33	3483.71	1675.9	1.05667	0.00486781	0.013868	ygeW	NZ_CP011100.1	2282599	2283786	+	1188	protein_coding	knotted carbamoyltransferase YgeW && PF00185:Aspartate/ornithine carbamoyltransferase, Asp/Orn binding domain|PF02729:Aspartate/ornithine carbamoyltransferase, carbamoyl-P binding domain	-
VU14_RS00060	125.237	153.029	147.705	89.7083	71.709	41.0158	141.991	67.4777	1.05637	0.00213871	0.00720177	VU14_RS00060	NZ_CP011100.1	12709	13482	-	774	protein_coding	DeoR family transcriptional regulator && PF00455:DeoR C terminal sensor domain|PF08220:DeoR-like helix-turn-helix domain	DeoR
VU14_RS14655	227.405	310.767	290.527	101.623	103.734	196.379	276.233	133.912	1.05491	0.00200379	0.00684197	narL	NZ_CP011100.1	3282015	3282653	+	639	protein_coding	two-component system response regulator NarL && PF00072:Response regulator receiver domain|PF00196:Bacterial regulatory proteins, luxR family	Response_reg
VU14_RS02240	542.695	623.889	579.834	227.775	206.773	410.158	582.139	281.569	1.05343	0.00108972	0.00437655	rsmH	NZ_CP011100.1	502234	503172	+	939	protein_coding	16S rRNA (cytosine(1402)-N(4))-methyltransferase RsmH && PF01795:MraW methylase family	-
VU14_RS04415	296.615	371.979	312.5	120.546	118.355	237.394	327.031	158.765	1.05197	0.00211187	0.00714265	orn	NZ_CP011100.1	948995	949540	+	546	protein_coding	oligoribonuclease && PF00929:Exonuclease	Exonuc_X-T
VU14_RS02090	2021.37	2262.48	2164.31	705.752	773.483	1634.42	2149.39	1037.88	1.05185	0.00308992	0.00959691	hpf	NZ_CP011100.1	477298	477585	+	288	protein_coding	ribosome hibernation promoting factor && -	-
VU14_RS14230	1116.15	1213.64	1090.09	379.158	421.9	853.874	1139.96	551.644	1.05013	0.00257484	0.00833037	malE	NZ_CP011100.1	3190869	3192050	-	1182	protein_coding	maltose/maltodextrin ABC transporter substrate-binding protein MalE && PF13416:Bacterial extracellular solute-binding protein	-
VU14_RS17475	109.857	142.435	129.395	62.3753	57.7849	64.631	127.229	61.5971	1.04903	0.00021788	0.0013108	VU14_RS17475	NZ_CP011100.1	3911053	3911394	+	342	protein_coding	DUF2956 domain-containing protein && PF11169:Protein of unknown function (DUF2956)	-
VU14_RS22080	212.025	263.681	277.1	107.93	98.1648	160.334	250.935	122.143	1.04826	0.000473588	0.00232105	VU14_RS22080	NZ_CP011100.1	4901060	4902325	-	1266	protein_coding	cytosine deaminase && PF07969:Amidohydrolase family	-
VU14_RS03100	405.373	460.265	446.777	216.561	217.216	200.107	437.472	211.295	1.04805	4.05681e-06	6.6111e-05	VU14_RS03100	NZ_CP011100.1	674260	675858	+	1599	protein_coding	BCCT family transporter && PF02028:BCCT, betaine/carnitine/choline family transporter	-
VU14_RS12885	648.158	761.615	631.104	246.698	256.899	487.218	680.292	330.272	1.04727	0.00147728	0.00546733	serS	NZ_CP011100.1	2891147	2892442	-	1296	protein_coding	serine--tRNA ligase && PF00587:tRNA synthetase class II core domain (G, H, P, S and T)|PF02403:Seryl-tRNA synthetase N-terminal domain	tRNA-synt_2b
VU14_RS16305	450.415	514.414	440.674	267.022	236.013	176.492	468.501	226.509	1.04358	7.77067e-05	0.000595931	VU14_RS16305	NZ_CP011100.1	3656541	3658235	-	1695	protein_coding	NAD-dependent malic enzyme && PF00390:Malic enzyme, N-terminal domain|PF03949:Malic enzyme, NAD binding domain	Malic_M
VU14_RS14715	114.252	165.978	120.85	44.8542	50.8229	101.918	133.693	65.865	1.04094	0.0067704	0.0178026	rnhA	NZ_CP011100.1	3296606	3297070	+	465	protein_coding	ribonuclease HI && PF00075:RNase H	RnaseH
VU14_RS17890	751.424	926.416	805.664	266.322	261.077	684.84	827.835	404.079	1.03859	0.00914436	0.0227175	hflX	NZ_CP011100.1	3997726	3999012	-	1287	protein_coding	GTPase HflX && PF01926:50S ribosome-binding GTPase|PF16360:GTP-binding GTPase Middle Region|PF13167:GTP-binding GTPase N-terminal	-
VU14_RS01305	538.301	610.94	546.875	227.074	201.899	400.215	565.372	276.396	1.03811	0.001201	0.00469031	rluD	NZ_CP011100.1	301833	302813	+	981	protein_coding	23S rRNA pseudouridine(1911/1915/1917) synthase RluD && PF01479:S4 domain|PF00849:RNA pseudouridylate synthase	S4
VU14_RS02250	739.34	815.764	793.457	348.321	384.305	412.644	782.854	381.756	1.03754	2.65317e-06	4.84173e-05	VU14_RS02250	NZ_CP011100.1	503487	505241	+	1755	protein_coding	peptidoglycan glycosyltransferase FtsI && PF03717:Penicillin-binding Protein dimerisation domain|PF00905:Penicillin binding protein transpeptidase domain	-
VU14_RS09390	226.306	261.327	209.961	89.0075	70.3166	183.95	232.531	114.425	1.03597	0.00699869	0.0182454	VU14_RS09390	NZ_CP011100.1	2087779	2088141	+	363	protein_coding	DUF2750 domain-containing protein && PF11042:Protein of unknown function (DUF2750)	-
VU14_RS21730	2109.26	2337.82	2449.95	936.33	841.014	1592.16	2299.01	1123.17	1.03484	0.000747943	0.00326555	VU14_RS21730	NZ_CP011100.1	4821396	4823972	+	2577	protein_coding	bifunctional acetate--CoA ligase family protein/GNAT family N-acetyltransferase && PF13549:ATP-grasp domain|PF00583:Acetyltransferase (GNAT) family|PF13380:CoA binding domain|PF13607:Succinyl-CoA ligase like flavodoxin domain	Acetyltransf_1
VU14_RS20850	2319.09	2609.74	1838.38	674.214	629.368	2003.56	2255.73	1102.38	1.03436	0.0194385	0.042234	secY	NZ_CP011100.1	4648002	4649330	-	1329	protein_coding	preprotein translocase subunit SecY && PF00344:SecY translocase	-
VU14_RS04200	437.232	329.602	311.279	161.195	150.38	217.508	359.371	176.361	1.03324	0.000288096	0.00163916	cysQ	NZ_CP011100.1	888198	888968	+	771	protein_coding	3'(2')%2C5'-bisphosphate nucleotidase CysQ && PF00459:Inositol monophosphatase family	-
VU14_RS16965	36.2529	47.0859	50.0488	14.0169	21.5823	31.0726	44.4626	22.2239	1.03292	0.0131945	0.0305737	nqrM	NZ_CP011100.1	3806693	3806917	-	225	protein_coding	(Na+)-NQR maturation NqrM && -	-
VU14_RS11320	1945.57	1942.29	1490.48	588.01	682.976	1364.71	1792.78	878.565	1.03079	0.00406694	0.0120008	VU14_RS11320	NZ_CP011100.1	2526604	2528049	+	1446	protein_coding	bifunctional 2-methylcitrate dehydratase/aconitate hydratase && PF03972:MmgE/PrpD family	-
VU14_RS11965	572.357	585.043	557.861	254.407	272.216	315.697	571.754	280.773	1.02901	6.57619e-06	9.60948e-05	VU14_RS11965	NZ_CP011100.1	2669610	2670866	+	1257	protein_coding	M20 family metallo-hydrolase && PF01546:Peptidase family M20/M25/M40|PF07687:Peptidase dimerisation domain	Peptidase_M20
VU14_RS13575	237.292	294.287	214.844	154.887	131.583	77.06	248.808	121.177	1.0284	0.00181153	0.00634275	ltaE	NZ_CP011100.1	3042238	3043257	-	1020	protein_coding	low-specificity L-threonine aldolase && PF01212:Beta-eliminating lyase	Beta_elim_lyase
VU14_RS19155	73.6044	97.7033	83.0078	51.1618	41.076	31.0726	84.7718	41.1035	1.02657	0.00217108	0.00727368	VU14_RS19155	NZ_CP011100.1	4280906	4282186	+	1281	protein_coding	CNNM domain-containing protein && PF01595:Domain of unknown function DUF21|PF03471:Transporter associated domain	-
VU14_RS12910	911.816	1020.59	794.678	290.851	259.684	791.729	909.027	447.421	1.02617	0.0156586	0.0353322	lrp	NZ_CP011100.1	2897682	2898173	-	492	protein_coding	leucine-responsive transcriptional regulator Lrp && PF13412:Winged helix-turn-helix DNA-binding|PF01037:Lrp/AsnC ligand binding domain	AsnC_trans_reg
VU14_RS00050	1469.89	1824.58	1645.51	595.018	510.318	1323.69	1646.66	809.676	1.02607	0.00693697	0.0181323	VU14_RS00050	NZ_CP011100.1	9980	10756	+	777	protein_coding	LuxR family transcriptional regulator && PF03472:Autoinducer binding domain|PF00196:Bacterial regulatory proteins, luxR family	Autoind_bind
VU14_RS03655	65.9144	80.0461	47.6074	25.2305	29.2406	42.2587	64.5226	32.2432	1.02461	0.00650157	0.0172793	VU14_RS03655	NZ_CP011100.1	776673	776900	+	228	protein_coding	hypothetical protein && -	-
VU14_RS14180	96.6744	92.9947	80.5664	50.4609	31.3292	52.2019	90.0785	44.664	1.02428	0.00216585	0.00726228	arsC	NZ_CP011100.1	3181134	3181484	-	351	protein_coding	arsenate reductase (glutaredoxin) && PF03960:ArsC family	-
VU14_RS03435	210.926	216.595	222.168	74.9905	94.6837	152.877	216.563	107.517	1.02316	0.00169189	0.00606875	VU14_RS03435	NZ_CP011100.1	741061	741690	+	630	protein_coding	TIGR04219 family outer membrane beta-barrel protein && -	-
VU14_RS23200	260.362	297.819	334.473	109.332	108.608	224.965	297.551	147.635	1.02106	0.00374333	0.0112045	VU14_RS23200	NZ_CP011100.1	4797188	4797358	+	171	protein_coding	hypothetical protein && -	-
VU14_RS11075	143.913	150.675	130.615	58.8711	66.8356	85.7603	141.734	70.489	1.02053	0.000402049	0.00207577	VU14_RS11075	NZ_CP011100.1	2468800	2469870	+	1071	protein_coding	transcriptional regulator && PF00196:Bacterial regulatory proteins, luxR family	GerE
VU14_RS02865	752.523	937.01	839.844	387.568	405.191	456.145	843.125	416.301	1.01953	9.86871e-06	0.000129036	hldE	NZ_CP011100.1	629602	631029	+	1428	protein_coding	bifunctional D-glycero-beta-D-manno-heptose-7-phosphate kinase/D-glycero-beta-D-manno-heptose 1-phosphate adenylyltransferase HldE && PF01467:Cytidylyltransferase-like|PF00294:pfkB family carbohydrate kinase	PfkB
VU14_RS09510	2282.83	2555.59	2329.1	648.983	942.66	1951.36	2389.18	1181	1.0178	0.00951128	0.0234379	VU14_RS09510	NZ_CP011100.1	2123610	2124359	+	750	protein_coding	electron transfer flavoprotein subunit beta/FixA family protein && PF01012:Electron transfer flavoprotein domain	-
VU14_RS15500	834.915	845.193	699.463	227.074	242.975	708.455	793.19	392.835	1.01772	0.0190115	0.0416223	sodB	NZ_CP011100.1	3476039	3476623	+	585	protein_coding	superoxide dismutase [Fe] && PF00081:Iron/manganese superoxide dismutases, alpha-hairpin domain|PF02777:Iron/manganese superoxide dismutases, C-terminal domain	-
VU14_RS06660	3314.39	3105.32	3612.06	1150.79	1347.85	2465.92	3343.92	1654.85	1.01581	0.00215802	0.00724216	VU14_RS06660	NZ_CP011100.1	1430595	1432058	-	1464	protein_coding	NAD-dependent succinate-semialdehyde dehydrogenase && PF00171:Aldehyde dehydrogenase family	Aldedh
VU14_RS05360	120.843	113.006	119.629	49.7601	51.5191	75.8171	117.826	59.0321	1.01486	0.000853302	0.0036112	VU14_RS05360	NZ_CP011100.1	1138533	1138796	-	264	protein_coding	DUF493 family protein YbeD && -	-
VU14_RS00465	254.869	267.213	231.934	93.2125	87.7217	196.379	251.338	125.771	1.01116	0.0051236	0.0144207	ftnA	NZ_CP011100.1	103083	103607	+	525	protein_coding	non-heme ferritin && PF00210:Ferritin-like domain	Ferritin
VU14_RS02185	1026.07	1143.01	1035.16	300.663	378.735	914.777	1068.08	531.392	1.01011	0.0133273	0.0307912	petA	NZ_CP011100.1	492763	493353	+	591	protein_coding	ubiquinol-cytochrome c reductase iron-sulfur subunit && PF00355:Rieske [2Fe-2S] domain|PF10399:Ubiquitinol-cytochrome C reductase Fe-S subunit TAT signal	-
VU14_RS18050	522.921	583.866	621.338	238.288	206.773	416.373	576.041	287.144	1.00968	0.00179122	0.0063096	VU14_RS18050	NZ_CP011100.1	4034258	4034758	+	501	protein_coding	YfbU family protein && PF03887:YfbU domain	-
VU14_RS14770	32389.2	38948.3	34724.1	12482.8	12127.9	28165.4	35353.9	17592	1.00704	0.00573697	0.0156895	raiA	NZ_CP011100.1	3309249	3309587	+	339	protein_coding	ribosome-associated translation inhibitor RaiA && PF02482:Sigma 54 modulation protein / S30EA ribosomal protein	-
VU14_RS20625	1733.55	1869.31	1712.65	656.693	652.343	1341.09	1771.84	883.376	1.00602	0.00276962	0.00880938	rpoH	NZ_CP011100.1	4602447	4603301	-	855	protein_coding	RNA polymerase sigma factor RpoH && PF04542:Sigma-70 region 2|PF00140:Sigma-70 factor, region 1.2|PF04545:Sigma-70, region 4	Sigma70_r2
VU14_RS10365	395.486	477.922	397.949	184.323	184.494	267.224	423.786	212.014	1.00502	0.000218308	0.0013108	hisG	NZ_CP011100.1	2333495	2334391	-	897	protein_coding	ATP phosphoribosyltransferase && PF08029:HisG, C-terminal domain|PF01634:ATP phosphoribosyltransferase	-
VU14_RS03195	1100.77	1296.04	1402.59	514.421	485.95	897.376	1266.47	632.582	1.00385	0.00131553	0.00498993	pepA	NZ_CP011100.1	693472	694980	-	1509	protein_coding	leucyl aminopeptidase && PF02789:Cytosol aminopeptidase family, N-terminal domain|PF00883:Cytosol aminopeptidase family, catalytic domain	-
VU14_RS17795	1298.51	1313.7	1168.21	474.473	468.545	947.092	1260.14	630.037	1.00271	0.00259602	0.00838348	surA	NZ_CP011100.1	3978137	3979435	+	1299	protein_coding	peptidylprolyl isomerase SurA && PF00639:PPIC-type PPIASE domain|PF09312:SurA N-terminal domain	-
VU14_RS11485	32.9572	47.0859	28.0762	13.3161	16.0127	26.101	36.0398	18.4766	1.00208	0.0235197	0.0493577	VU14_RS11485	NZ_CP011100.1	2564943	2565164	-	222	protein_coding	DUF2835 domain-containing protein && -	-
VU14_RS18155	92.2801	131.841	100.098	37.8457	51.5191	74.5742	108.073	54.6463	1.00186	0.00453534	0.0131478	VU14_RS18155	NZ_CP011100.1	4059484	4059936	-	453	protein_coding	pullulanase && -	-
VU14_RS11655	177.969	268.39	238.037	91.8108	100.95	151.634	228.132	114.798	0.999989	0.0016161	0.00587135	pheS	NZ_CP011100.1	2602552	2603535	-	984	protein_coding	phenylalanine--tRNA ligase subunit alpha && PF01409:tRNA synthetases class II core domain (F)|PF02912:Aminoacyl tRNA synthetase class II, N-terminal domain	tRNA-synt_2d
VU14_RS20835	1265.56	1520.88	1213.38	428.217	414.241	1160.87	1333.27	667.777	0.999886	0.0153798	0.0348024	rpsD	NZ_CP011100.1	4646301	4646921	-	621	protein_coding	30S ribosomal protein S4 && PF00163:Ribosomal protein S4/S9 N-terminal domain|PF01479:S4 domain	S4
VU14_RS21465	118.646	170.687	109.863	53.9651	53.6077	94.4606	133.065	67.3445	0.999161	0.00477002	0.013678	ebgR	NZ_CP011100.1	4771112	4772077	-	966	protein_coding	transcriptional regulator EbgR && PF13377:Periplasmic binding protein-like domain|PF00356:Bacterial regulatory proteins, lacI family	LacI
VU14_RS08755	236.193	235.43	205.078	87.6058	86.3293	167.792	225.567	113.909	0.998928	0.00297228	0.00933404	hinT	NZ_CP011100.1	1936448	1936798	+	351	protein_coding	purine nucleoside phosphoramidase && PF01230:HIT domain	HIT
VU14_RS05365	215.32	255.441	197.754	100.221	87.7217	149.148	222.838	112.364	0.99891	0.00106653	0.00430698	VU14_RS05365	NZ_CP011100.1	1139089	1140279	-	1191	protein_coding	D-alanyl-D-alanine carboxypeptidase && PF00768:D-alanyl-D-alanine carboxypeptidase|PF07943:Penicillin-binding protein 5, C-terminal domain	-
VU14_RS13635	274.643	322.539	308.838	118.443	100.95	237.394	302.007	152.262	0.997965	0.00578288	0.0157498	VU14_RS13635	NZ_CP011100.1	3051036	3051911	+	876	protein_coding	flagellar motor protein MotB && PF00691:OmpA family|PF13677:Membrane MotB of proton-channel complex MotA/MotB	-
VU14_RS23700	582.244	559.145	582.275	227.074	229.747	410.158	574.555	288.993	0.996932	0.00117969	0.00462531	VU14_RS23700	NZ_CP011100.1	1647818	1648330	-	513	protein_coding	glycine cleavage system protein R && PF13740:ACT domain	-
VU14_RS09500	102.167	115.361	85.4492	41.3499	41.076	72.0884	100.992	51.5048	0.994235	0.00409879	0.0120768	corA	NZ_CP011100.1	2120374	2121321	-	948	protein_coding	magnesium/cobalt transporter CorA && PF01544:CorA-like Mg2+ transporter protein	-
VU14_RS15160	70.3087	75.3375	79.3457	29.4355	26.4558	59.6593	74.9973	38.5169	0.993731	0.0105052	0.0254283	VU14_RS15160	NZ_CP011100.1	3398970	3399284	+	315	protein_coding	hypothetical protein && -	-
VU14_RS17950	230.7	198.938	173.34	100.922	92.5951	110.618	200.993	101.378	0.992551	0.000209113	0.00127105	VU14_RS17950	NZ_CP011100.1	4010274	4010927	+	654	protein_coding	ABC transporter permease && PF00528:Binding-protein-dependent transport system inner membrane component	BPD_transp_1
VU14_RS07415	262.559	224.835	240.479	101.623	124.621	141.691	242.624	122.645	0.990759	0.00017939	0.00112759	VU14_RS07415	NZ_CP011100.1	1612156	1612713	+	558	protein_coding	hypothetical protein && -	-
VU14_RS13700	341.656	317.83	364.99	188.528	167.785	159.092	341.492	171.801	0.988407	3.40782e-05	0.00032518	nuoN	NZ_CP011100.1	3065871	3067334	+	1464	protein_coding	NADH-quinone oxidoreductase subunit NuoN && PF00361:Proton-conducting membrane transporter	-
VU14_RS15285	147.209	137.726	90.332	44.1533	52.2153	95.7035	125.089	64.024	0.985787	0.010083	0.0246473	VU14_RS15285	NZ_CP011100.1	3424877	3425215	+	339	protein_coding	outer membrane protein assembly factor BamE && PF04355:SmpA / OmlA family	-
VU14_RS14150	2183.96	2343.7	2078.86	741.495	802.027	1795.99	2202.17	1113.17	0.98573	0.00740384	0.0192005	VU14_RS14150	NZ_CP011100.1	3175093	3175863	-	771	protein_coding	ABC transporter ATP-binding protein && PF00005:ABC transporter	ABC_tran
VU14_RS20130	1587.44	1602.1	1605.22	595.018	586.9	1244.15	1598.25	808.688	0.984901	0.00397806	0.0117648	VU14_RS20130	NZ_CP011100.1	4490959	4493493	-	2535	protein_coding	class I adenylate cyclase && PF01295:Adenylate cyclase, class-I|PF12633:Adenylate cyclase NT domain	-
VU14_RS16795	407.571	407.293	312.5	161.895	155.253	256.038	375.788	191.062	0.983141	0.00110496	0.00442429	frr	NZ_CP011100.1	3771422	3771979	-	558	protein_coding	ribosome recycling factor && PF01765:Ribosome recycling factor	-
VU14_RS14600	56.0272	64.7432	70.8008	44.1533	25.7595	26.101	63.8571	32.0046	0.981862	0.00767388	0.0197971	moaC	NZ_CP011100.1	3271428	3271952	-	525	protein_coding	cyclic pyranopterin monophosphate synthase MoaC && PF01967:MoaC family	-
VU14_RS12235	462.499	432.013	373.535	162.596	148.291	335.584	422.683	215.491	0.979341	0.00634193	0.0169346	sstT	NZ_CP011100.1	2721286	2722536	-	1251	protein_coding	serine/threonine transporter SstT && PF00375:Sodium:dicarboxylate symporter family	SDF
VU14_RS17855	798.663	806.347	751.953	313.979	288.925	596.593	785.654	399.832	0.978599	0.00304575	0.00949698	cgtA	NZ_CP011100.1	3992014	3993216	-	1203	protein_coding	Obg family GTPase CgtA && PF01926:50S ribosome-binding GTPase|PF01018:GTP1/OBG	-
VU14_RS07950	384.501	384.928	367.432	166.101	199.811	212.536	378.953	192.816	0.97808	4.48673e-05	0.000399268	VU14_RS07950	NZ_CP011100.1	1730084	1731460	+	1377	protein_coding	cysteine--tRNA ligase && PF09190:DALR domain|PF01406:tRNA synthetases class I (C) catalytic domain	tRNA-synt_1e
VU14_RS19695	1924.7	2049.42	2108.15	665.804	692.723	1735.09	2027.42	1031.21	0.976882	0.0121893	0.0287149	VU14_RS19695	NZ_CP011100.1	4398237	4398713	+	477	protein_coding	glycine zipper 2TM domain-containing protein && PF05433:Glycine zipper 2TM domain	-
VU14_RS09530	210.926	198.938	218.506	114.939	123.924	78.3029	209.457	105.722	0.975891	0.000574762	0.00268403	aroG	NZ_CP011100.1	2128367	2129422	+	1056	protein_coding	3-deoxy-7-phosphoheptulonate synthase AroG && PF00793:DAHP synthetase I family	-
VU14_RS05020	522.921	646.254	618.897	275.433	313.988	320.669	596.024	303.363	0.975289	3.22e-05	0.000314069	VU14_RS05020	NZ_CP011100.1	1066148	1067257	+	1110	protein_coding	bifunctional 3%2C4-dihydroxy-2-butanone-4-phosphate synthase/GTP cyclohydrolase II && PF00926:3,4-dihydroxy-2-butanone 4-phosphate synthase|PF00925:GTP cyclohydrolase II	DHBP_synthase
VU14_RS17120	217.517	240.138	257.568	109.332	119.051	136.719	238.408	121.701	0.975021	0.000127453	0.000872302	galE	NZ_CP011100.1	3836501	3837526	-	1026	protein_coding	UDP-glucose 4-epimerase GalE && PF16363:GDP-mannose 4,6 dehydratase	-
VU14_RS23825	428.443	542.665	584.717	199.04	194.241	401.458	518.609	264.913	0.974648	0.00536125	0.0149086	zapB	NZ_CP011100.1	4782647	4782856	-	210	protein_coding	cell division protein ZapB && -	-
VU14_RS08115	2645.36	2574.42	2609.86	965.065	1181.46	1841.98	2609.88	1329.5	0.974285	0.00106535	0.00430698	carB	NZ_CP011100.1	1763340	1766576	+	3237	protein_coding	carbamoyl-phosphate synthase large subunit && PF02142:MGS-like domain|PF02786:Carbamoyl-phosphate synthase L chain, ATP binding domain|PF02787:Carbamoyl-phosphate synthetase large chain, oligomerisation domain	CPSase_L_D2
VU14_RS02005	400.979	449.671	482.178	162.596	130.19	390.272	444.276	227.686	0.971056	0.0178797	0.039533	VU14_RS02005	NZ_CP011100.1	461924	462241	+	318	protein_coding	DUF496 family protein && PF04363:Protein of unknown function (DUF496)	-
VU14_RS06945	57.1258	51.7945	64.6973	38.5465	18.1013	32.3155	57.8725	29.6544	0.970987	0.0128782	0.0299846	cyoA	NZ_CP011100.1	1501317	1502387	+	1071	protein_coding	cytochrome o ubiquinol oxidase subunit II && PF06481:COX Aromatic Rich Motif	-
VU14_RS20485	337.262	367.27	344.238	135.263	146.899	256.038	349.59	179.4	0.970984	0.0020886	0.00708728	VU14_RS20485	NZ_CP011100.1	4570326	4571366	-	1041	protein_coding	rod shape-determining protein && PF06723:MreB/Mbl protein	-
VU14_RS06760	450.415	525.008	527.344	206.049	209.557	354.227	500.922	256.611	0.970723	0.00125008	0.00482486	dnaK	NZ_CP011100.1	1452584	1454512	+	1929	protein_coding	molecular chaperone DnaK && PF00012:Hsp70 protein	HSP70
VU14_RS04340	743.734	779.272	765.381	363.038	388.482	417.615	762.796	389.712	0.970243	6.90907e-06	9.91302e-05	VU14_RS04340	NZ_CP011100.1	936143	937420	-	1278	protein_coding	alpha/beta hydrolase && PF00561:alpha/beta hydrolase fold	Abhydrolase_1
VU14_RS18965	308.699	357.853	277.1	183.622	151.076	146.663	314.551	160.454	0.968482	0.00016972	0.00108732	VU14_RS18965	NZ_CP011100.1	4242073	4242933	-	861	protein_coding	DMT family transporter && PF00892:EamA-like transporter family	DUF6
VU14_RS07910	4200.94	4980.51	4779.05	1684.13	1769.05	3691.42	4653.5	2381.54	0.967104	0.00548836	0.0151415	VU14_RS07910	NZ_CP011100.1	1722479	1724593	-	2115	protein_coding	OmcA/MtrC family decaheme c-type cytochrome && -	-
VU14_RS00750	493.259	484.985	395.508	205.348	199.114	302.025	457.917	235.496	0.965118	0.000535859	0.00255355	VU14_RS00750	NZ_CP011100.1	175410	176273	-	864	protein_coding	YicC family protein && PF03755:YicC-like family, N-terminal region|PF08340:Domain of unknown function (DUF1732)	-
VU14_RS22065	302.108	289.579	274.658	149.28	119.051	177.735	288.781	148.689	0.964429	0.000283526	0.00162249	VU14_RS22065	NZ_CP011100.1	4899160	4899768	-	609	protein_coding	SCP2 sterol-binding domain-containing protein && PF02036:SCP-2 sterol transfer family	-
VU14_RS04825	365.825	423.773	356.445	189.929	155.253	244.852	382.015	196.678	0.963662	0.000446004	0.00222721	prfB	NZ_CP011100.1	1025530	1026628	-	1099	protein_coding	- && PF03462:PCRF domain|PF00472:RF-1 domain	-
VU14_RS13755	324.079	379.042	289.307	127.554	146.899	237.394	330.809	170.616	0.963478	0.00234735	0.0077141	trmG/rlmN	NZ_CP011100.1	3081573	3082676	-	1104	protein_coding	bifunctional tRNA (adenosine(37)-C2)-methyltransferase TrmG/ribosomal RNA large subunit methyltransferase RlmN && PF04055:Radical SAM superfamily	Radical_SAM
VU14_RS18030	288.925	348.436	316.162	117.742	126.709	248.581	317.841	164.344	0.960819	0.00543728	0.0150255	bamC	NZ_CP011100.1	4030539	4031663	-	1125	protein_coding	outer membrane protein assembly factor BamC && PF06804:NlpB/DapX lipoprotein	-
VU14_RS21115	666.834	740.426	742.188	285.244	269.431	555.578	716.483	370.084	0.957397	0.00417302	0.0122409	VU14_RS21115	NZ_CP011100.1	4693647	4694228	+	582	protein_coding	DUF4124 domain-containing protein && PF13511:Domain of unknown function (DUF4124)	-
VU14_RS04800	694.298	457.911	417.481	261.416	270.823	278.41	523.23	270.216	0.954372	0.000779437	0.00336137	VU14_RS04800	NZ_CP011100.1	1018535	1019341	-	807	protein_coding	phosphoadenylyl-sulfate reductase && PF01507:Phosphoadenosine phosphosulfate reductase family	-
VU14_RS19205	1155.7	1290.15	1136.47	470.969	428.862	953.307	1194.11	617.712	0.953568	0.00603178	0.0162599	argR	NZ_CP011100.1	4289311	4289781	+	471	protein_coding	transcriptional regulator ArgR && PF01316:Arginine repressor, DNA binding domain|PF02863:Arginine repressor, C-terminal domain	Arg_repressor_C
VU14_RS09805	2967.25	3101.79	3040.77	979.783	1166.84	2561.62	3036.6	1569.41	0.953266	0.0110208	0.0264982	VU14_RS09805	NZ_CP011100.1	2203875	2205032	+	1158	protein_coding	acyl-CoA dehydrogenase family protein && PF02771:Acyl-CoA dehydrogenase, N-terminal domain|PF02770:Acyl-CoA dehydrogenase, middle domain|PF00441:Acyl-CoA dehydrogenase, C-terminal domain	-
VU14_RS16790	230.7	319.007	197.754	104.426	117.658	166.549	249.154	129.545	0.951365	0.00279819	0.00887219	uppS	NZ_CP011100.1	3770573	3771349	-	777	protein_coding	di-trans%2Cpoly-cis-decaprenylcistransferase && PF01255:Putative undecaprenyl diphosphate synthase	Prenyltransf
VU14_RS11150	461.401	437.899	396.729	196.237	211.646	264.738	432.009	224.207	0.951044	0.000134087	0.000896933	VU14_RS11150	NZ_CP011100.1	2489126	2489761	-	636	protein_coding	glutathione S-transferase family protein && PF02798:Glutathione S-transferase, N-terminal domain|PF00043:Glutathione S-transferase, C-terminal domain	GST_N
VU14_RS17760	494.358	563.854	552.979	231.279	300.76	303.268	537.064	278.436	0.949467	0.00010148	0.000731985	ettA	NZ_CP011100.1	3969122	3970789	+	1668	protein_coding	energy-dependent translational throttle protein EttA && PF12848:ABC transporter|PF00005:ABC transporter	ABC_tran
VU14_RS07930	299.91	386.105	408.936	154.887	157.342	258.524	364.984	190.251	0.946626	0.0021572	0.00724216	nrfD	NZ_CP011100.1	1726945	1727898	+	954	protein_coding	cytochrome c nitrite reductase subunit NrfD && PF03916:Polysulphide reductase, NrfD	-
VU14_RS04300	547.089	559.145	518.799	241.792	270.823	333.098	541.678	281.904	0.946133	0.0001022	0.000733914	VU14_RS04300	NZ_CP011100.1	925807	926988	-	1182	protein_coding	PLP-dependent aminotransferase family protein && PF00155:Aminotransferase class I and II	Aminotran_1_2
VU14_RS03860	607.511	474.391	330.811	259.313	276.393	196.379	470.904	244.028	0.945976	0.00239932	0.00783936	VU14_RS03860	NZ_CP011100.1	819959	821683	+	1725	protein_coding	SLC13 family permease && PF02080:TrkA-C domain|PF03600:Citrate transporter	TrkA_C
VU14_RS05840	190.053	216.595	205.078	90.4091	58.4811	171.521	203.909	106.804	0.945974	0.0163545	0.0366105	VU14_RS05840	NZ_CP011100.1	1241632	1241706	-	75	protein_coding	tRNA-Gln && -	-
VU14_RS02715	259.263	374.333	290.527	140.87	119.051	222.48	308.041	160.8	0.945673	0.00371817	0.0111461	hfq	NZ_CP011100.1	600597	600959	-	363	protein_coding	RNA chaperone Hfq && PF17209:Hfq protein	-
VU14_RS21590	641.567	832.244	789.795	304.868	237.406	638.852	754.535	393.709	0.942261	0.0141616	0.0324724	fliL	NZ_CP011100.1	4796648	4797082	+	435	protein_coding	flagellar basal body-associated protein FliL && PF03748:Flagellar basal body-associated protein FliL	-
VU14_RS12795	486.668	502.642	462.647	281.74	253.418	219.994	483.986	251.717	0.940047	6.26577e-05	0.000500251	tyrR	NZ_CP011100.1	2874067	2875614	-	1548	protein_coding	transcriptional regulator TyrR && PF00158:Sigma-54 interaction domain	Sigma54_activat
VU14_RS19450	785.48	592.106	473.633	309.073	350.191	305.754	617.073	321.673	0.939573	0.000705101	0.00311978	VU14_RS19450	NZ_CP011100.1	4346744	4347811	-	1068	protein_coding	sulfate ABC transporter ATP-binding protein && PF12857:TOBE-like domain|PF00005:ABC transporter	ABC_tran
VU14_RS02265	396.585	386.105	338.135	175.912	132.279	279.653	373.608	195.948	0.938521	0.00412428	0.0121338	mraY	NZ_CP011100.1	508052	509134	+	1083	protein_coding	phospho-N-acetylmuramoyl-pentapeptide-transferase && PF00953:Glycosyl transferase family 4	Glycos_transf_4
VU14_RS05305	325.178	314.299	266.113	108.631	143.418	223.723	301.863	158.591	0.937482	0.00407791	0.0120242	mscL	NZ_CP011100.1	1128931	1129338	-	408	protein_coding	large-conductance mechanosensitive channel protein MscL && PF01741:Large-conductance mechanosensitive channel, MscL	-
VU14_RS16245	418.556	437.899	349.121	206.049	245.064	177.735	401.859	209.616	0.935337	0.000296197	0.00166664	VU14_RS16245	NZ_CP011100.1	3639723	3642152	-	2430	protein_coding	YgiQ family radical SAM protein && PF11842:Domain of unknown function (DUF3362)|PF08497:Radical SAM N-terminal|PF04055:Radical SAM superfamily	Radical_SAM
VU14_RS17440	157.096	209.532	150.147	118.443	89.1141	60.9022	172.258	89.4865	0.933805	0.00512351	0.0144207	VU14_RS17440	NZ_CP011100.1	3901553	3902914	+	1362	protein_coding	tRNA 5-hydroxyuridine modification protein YegQ && PF01136:Peptidase family U32|PF16325:Peptidase family U32 C-terminal domain	-
VU14_RS00305	391.092	400.23	377.197	201.143	178.924	233.666	389.507	204.578	0.933295	0.000103009	0.000734983	gorA	NZ_CP011100.1	66999	68348	-	1350	protein_coding	glutathione-disulfide reductase && PF07992:Pyridine nucleotide-disulphide oxidoreductase|PF02852:Pyridine nucleotide-disulphide oxidoreductase, dimerisation domain	Pyr_redox_2
VU14_RS05200	1488.57	1303.1	1356.2	605.531	685.065	886.19	1382.62	725.595	0.931985	0.000189211	0.00118369	fumC	NZ_CP011100.1	1101414	1102808	-	1395	protein_coding	class II fumarate hydratase && PF00206:Lyase|PF10415:Fumarase C C-terminus	-
VU14_RS05715	180.166	226.012	250.244	120.546	104.431	119.319	218.808	114.765	0.931789	0.000529145	0.00252797	aroB	NZ_CP011100.1	1213521	1214603	+	1083	protein_coding	3-dehydroquinate synthase && PF01761:3-dehydroquinate synthase	-
VU14_RS07815	129.632	175.395	167.236	64.4778	82.8483	101.918	157.421	83.0814	0.931397	0.00224324	0.00743366	VU14_RS07815	NZ_CP011100.1	1700668	1701858	+	1191	protein_coding	aspartate/tyrosine/aromatic aminotransferase && PF00155:Aminotransferase class I and II	Aminotran_1_2
VU14_RS12905	758.015	788.689	705.566	390.371	385.697	407.672	750.757	394.58	0.928745	1.45519e-05	0.000169986	VU14_RS12905	NZ_CP011100.1	2894958	2897480	-	2523	protein_coding	DNA translocase FtsK && PF01580:FtsK/SpoIIIE family|PF13491:4TM region of DNA translocase FtsK/SpoIIIE|PF09397:Ftsk gamma domain	-
VU14_RS16815	158.195	155.384	131.836	77.7939	68.228	89.489	148.471	78.5036	0.927879	0.000826761	0.00352567	map	NZ_CP011100.1	3774954	3775742	+	789	protein_coding	type I methionyl aminopeptidase && PF00557:Metallopeptidase family M24	Peptidase_M24
VU14_RS03495	126.336	141.258	92.7734	44.8542	68.9242	77.06	120.122	63.6128	0.927804	0.00599429	0.0161809	tolR	NZ_CP011100.1	753523	753969	+	447	protein_coding	protein TolR && PF02472:Biopolymer transport protein ExbD/TolR	-
VU14_RS12520	140.617	206.001	177.002	72.888	61.266	144.177	174.54	92.7769	0.926087	0.014747	0.0336202	focA	NZ_CP011100.1	2809374	2810222	+	849	protein_coding	formate transporter FocA && PF01226:Formate/nitrite transporter	-
VU14_RS01110	8817.15	10029.3	10133.1	3818.91	3438.55	8017.97	9659.84	5091.81	0.924138	0.00945891	0.0233379	argS	NZ_CP011100.1	253676	255421	-	1746	protein_coding	arginine--tRNA ligase && PF03485:Arginyl tRNA synthetase N terminal domain|PF05746:DALR anticodon binding domain|PF00750:tRNA synthetases class I (R)	-
VU14_RS20605	452.612	507.351	513.916	215.16	273.608	289.596	491.293	259.455	0.92351	0.000175377	0.00110764	VU14_RS20605	NZ_CP011100.1	4598466	4599410	-	945	protein_coding	formimidoylglutamase && PF00491:Arginase family	-
VU14_RS11480	5883.96	5856.31	5261.23	2127.77	2248.04	4592.53	5667.17	2989.45	0.923311	0.00695864	0.0181769	VU14_RS11480	NZ_CP011100.1	2559826	2564664	-	4839	protein_coding	NAD-glutamate dehydrogenase && PF05088:Bacterial NAD-glutamate dehydrogenase	-
VU14_RS06135	254.869	308.413	246.582	141.571	153.165	131.748	269.955	142.161	0.922341	0.000248189	0.00144748	VU14_RS06135	NZ_CP011100.1	1303027	1303782	-	756	protein_coding	YciK family oxidoreductase && PF00106:short chain dehydrogenase	adh_short
VU14_RS17600	473.485	502.642	538.33	173.81	210.95	418.858	504.819	267.873	0.920008	0.0104929	0.0254139	VU14_RS17600	NZ_CP011100.1	3933483	3933887	-	405	protein_coding	OsmC family protein && PF02566:OsmC-like protein	-
VU14_RS21710	1475.38	1672.73	1717.53	665.103	622.406	1287.65	1621.88	858.386	0.919837	0.00574887	0.0157004	ilvC	NZ_CP011100.1	4817508	4818989	-	1482	protein_coding	ketol-acid reductoisomerase && PF07991:Acetohydroxy acid isomeroreductase, NADPH-binding domain|PF01450:Acetohydroxy acid isomeroreductase, catalytic domain	-
VU14_RS18180	290.023	348.436	260.01	182.22	162.912	128.019	299.49	157.717	0.91973	0.000776743	0.00335431	rapA	NZ_CP011100.1	4066000	4068867	+	2868	protein_coding	RNA polymerase-associated protein RapA && PF00176:SNF2 family N-terminal domain|PF00271:Helicase conserved C-terminal domain|PF12137:RNA polymerase recycling family C-terminal	SNF2_N
VU14_RS08070	366.923	343.727	297.852	177.314	181.013	175.249	336.167	177.859	0.918371	0.000112699	0.000789223	VU14_RS08070	NZ_CP011100.1	1754090	1755154	-	1065	protein_coding	3-deoxy-7-phosphoheptulonate synthase && PF00793:DAHP synthetase I family	-
VU14_RS14325	239.489	262.504	257.568	163.297	125.317	111.861	253.187	133.492	0.917479	0.000619084	0.00283747	glpK	NZ_CP011100.1	3216245	3217747	+	1503	protein_coding	glycerol kinase GlpK && PF00370:FGGY family of carbohydrate kinases, N-terminal domain|PF02782:FGGY family of carbohydrate kinases, C-terminal domain	FGGY_N
VU14_RS12760	4924.9	5221.83	5036.62	1843.23	1963.99	4242.03	5061.12	2683.08	0.916184	0.00997417	0.0245023	VU14_RS12760	NZ_CP011100.1	2867389	2869053	-	1665	protein_coding	AMP-binding protein && PF00501:AMP-binding enzyme	AMP-binding
VU14_RS18535	1039.25	884.038	977.783	405.79	443.482	692.297	967.024	513.856	0.91518	0.00145089	0.00541009	nadB	NZ_CP011100.1	4145638	4147245	+	1608	protein_coding	L-aspartate oxidase && PF00890:FAD binding domain|PF02910:Fumarate reductase flavoprotein C-term	-
VU14_RS20785	1059.02	1195.98	1110.84	384.064	402.406	1001.78	1121.95	596.083	0.915118	0.0191453	0.0417256	VU14_RS20785	NZ_CP011100.1	4636381	4637367	+	987	protein_coding	WYL domain-containing protein && PF13280:WYL domain	-
VU14_RS07715	180.166	142.435	137.939	66.5804	83.5445	95.7035	153.513	81.9428	0.914792	0.00179587	0.00631584	VU14_RS07715	NZ_CP011100.1	1678042	1678785	-	744	protein_coding	amino acid ABC transporter ATP-binding protein && PF00005:ABC transporter	ABC_tran
VU14_RS16750	159.293	165.978	126.953	84.8024	74.4938	80.7887	150.741	80.0283	0.914734	0.000903723	0.00379506	lpxA	NZ_CP011100.1	3761572	3762363	-	792	protein_coding	acyl-ACP--UDP-N-acetylglucosamine O-acyltransferase && PF13720:Udp N-acetylglucosamine O-acyltransferase; Domain 2|PF00132:Bacterial transferase hexapeptide (six repeats)	Hexapep
VU14_RS18635	817.338	886.393	935.059	381.961	405.191	616.48	879.597	467.877	0.913817	0.000961729	0.00397127	VU14_RS18635	NZ_CP011100.1	4167285	4168535	+	1251	protein_coding	methyl-accepting chemotaxis protein && PF00015:Methyl-accepting chemotaxis protein (MCP) signalling domain	-
VU14_RS18930	431.739	457.911	427.246	198.339	208.861	294.568	438.965	233.923	0.913755	0.000518712	0.002494	VU14_RS18930	NZ_CP011100.1	4236677	4237417	-	741	protein_coding	ferredoxin--NADP reductase && PF00175:Oxidoreductase NAD-binding domain	NAD_binding_1
VU14_RS07235	368.022	394.345	333.252	185.023	162.912	236.152	365.206	194.696	0.913268	0.000486058	0.00236461	rluB	NZ_CP011100.1	1558115	1559038	+	924	protein_coding	23S rRNA pseudouridine(2605) synthase RluB && PF00849:RNA pseudouridylate synthase|PF01479:S4 domain	S4
VU14_RS13845	172.476	173.041	198.975	92.5117	75.8862	123.047	181.497	97.1484	0.912548	0.00181384	0.00634524	secF	NZ_CP011100.1	3097381	3098328	-	948	protein_coding	protein translocase subunit SecF && PF02355:Protein export membrane protein|PF07549:SecD/SecF GG Motif	-
VU14_RS20650	118.646	127.132	135.498	57.4694	64.747	82.0316	127.092	68.0827	0.912233	0.00160707	0.00584388	VU14_RS20650	NZ_CP011100.1	4608274	4608585	+	312	protein_coding	DUF1145 domain-containing protein && PF06611:Protein of unknown function (DUF1145)	-
VU14_RS05680	495.456	655.672	501.709	337.107	291.013	248.581	550.946	292.234	0.91208	0.000489561	0.00237873	VU14_RS05680	NZ_CP011100.1	1205045	1207534	-	2490	protein_coding	PBP1A family penicillin-binding protein && PF00912:Transglycosylase|PF17092:Penicillin-binding protein OB-like domain|PF00905:Penicillin binding protein transpeptidase domain	-
VU14_RS14445	1022.77	1120.65	1163.33	459.755	394.748	906.076	1102.25	586.86	0.912079	0.00897355	0.0224068	VU14_RS14445	NZ_CP011100.1	3240088	3240456	-	369	protein_coding	VOC family protein && PF00903:Glyoxalase/Bleomycin resistance protein/Dioxygenase superfamily	Glyoxalase
VU14_RS20135	666.834	680.392	684.815	327.295	339.051	416.373	677.347	360.906	0.911098	7.54156e-05	0.000586055	hemC	NZ_CP011100.1	4493817	4494746	+	930	protein_coding	hydroxymethylbilane synthase && PF01379:Porphobilinogen deaminase, dipyromethane cofactor binding domain|PF03900:Porphobilinogen deaminase, C-terminal domain	-
VU14_RS12080	317.488	389.636	378.418	202.545	220	152.877	361.847	191.807	0.910123	0.000589855	0.00273836	VU14_RS12080	NZ_CP011100.1	2687985	2689370	+	1386	protein_coding	DEAD/DEAH box helicase && PF00270:DEAD/DEAH box helicase|PF00271:Helicase conserved C-terminal domain	DEAD
VU14_RS07380	461.401	486.162	522.461	256.51	206.773	321.912	490.008	261.731	0.909048	0.000602491	0.00277508	astE	NZ_CP011100.1	1606351	1607376	+	1026	protein_coding	succinylglutamate desuccinylase && PF04952:Succinylglutamate desuccinylase / Aspartoacylase family	-
VU14_RS03625	152.702	143.612	122.07	78.4948	64.747	80.7887	139.461	74.6768	0.906729	0.00121569	0.0047266	msrB	NZ_CP011100.1	772046	772438	+	393	protein_coding	peptide-methionine (R)-S-oxide reductase MsrB && PF01641:SelR domain	-
VU14_RS09800	5331.37	5425.48	5449.22	1706.56	2172.16	4772.75	5402.02	2883.82	0.906073	0.018429	0.0405889	VU14_RS09800	NZ_CP011100.1	2202298	2203809	+	1512	protein_coding	CoA-acylating methylmalonate-semialdehyde dehydrogenase && PF00171:Aldehyde dehydrogenase family	Aldedh
VU14_RS11845	212.025	256.618	229.492	79.1956	110	186.435	232.712	125.21	0.905176	0.010486	0.0254139	VU14_RS11845	NZ_CP011100.1	2643662	2644060	-	399	protein_coding	GFA family protein && PF04828:Glutathione-dependent formaldehyde-activating enzyme	-
VU14_RS02040	206.532	213.064	187.988	79.1956	85.6331	162.82	202.528	109.216	0.904686	0.00829981	0.0210613	mlaC	NZ_CP011100.1	469494	470126	-	633	protein_coding	phospholipid-binding protein MlaC && PF05494:MlaC protein	-
VU14_RS18550	304.305	320.184	313.721	163.297	195.633	140.448	312.737	166.46	0.904579	0.00034935	0.00187456	ygfZ	NZ_CP011100.1	4148135	4149040	+	906	protein_coding	tRNA-modifying protein YgfZ && PF01571:Aminomethyltransferase folate-binding domain	GCV_T
VU14_RS04170	598.722	667.443	633.545	255.108	259.684	503.376	633.237	339.389	0.904562	0.00567625	0.0155665	VU14_RS04170	NZ_CP011100.1	882108	882962	-	855	protein_coding	ATP-binding protein && PF01695:IstB-like ATP binding protein	-
VU14_RS18985	4730.46	5053.5	5136.72	1951.16	1956.33	4069.26	4973.56	2658.92	0.904062	0.00767243	0.0197971	rnr	NZ_CP011100.1	4244982	4247375	-	2394	protein_coding	ribonuclease R && PF08461:Ribonuclease R winged-helix domain|PF00773:RNB domain|PF08206:Ribonuclease B OB domain|PF00575:S1 RNA binding domain	RNB
VU14_RS02085	849.197	845.193	795.899	315.381	306.33	714.669	830.096	445.46	0.901682	0.0136079	0.0313532	VU14_RS02085	NZ_CP011100.1	475837	477276	+	1440	protein_coding	RNA polymerase factor sigma-54 && PF00309:Sigma-54 factor, Activator interacting domain (AID)|PF04963:Sigma-54 factor, core binding domain|PF04552:Sigma-54, DNA binding domain	Sigma54_DBD
VU14_RS21005	1120.54	1148.9	926.514	398.081	388.482	928.449	1065.32	571.67	0.90087	0.0165831	0.0370223	nfuA	NZ_CP011100.1	4668245	4668823	+	579	protein_coding	Fe-S biogenesis protein NfuA && PF01106:NifU-like domain|PF01521:Iron-sulphur cluster biosynthesis	-
VU14_RS11160	324.079	364.916	321.045	164.699	155.253	223.723	336.68	181.225	0.900136	0.000653055	0.00294717	apbC	NZ_CP011100.1	2492200	2493282	+	1083	protein_coding	iron-sulfur cluster carrier protein ApbC && PF10609:NUBPL iron-transfer P-loop NTPase	-
VU14_RS09680	1999.4	2335.46	2467.04	767.426	859.116	2032.15	2267.3	1219.56	0.895897	0.0211867	0.045302	clpP	NZ_CP011100.1	2169614	2170237	+	624	protein_coding	ATP-dependent Clp endopeptidase proteolytic subunit ClpP && PF00574:Clp protease	-
VU14_RS08695	138.42	123.601	124.512	76.3922	61.9622	69.6026	128.844	69.319	0.895141	0.00120266	0.00469215	oppC	NZ_CP011100.1	1923135	1924046	+	912	protein_coding	oligopeptide ABC transporter permease OppC && PF12911:N-terminal TM domain of oligopeptide transport permease C|PF00528:Binding-protein-dependent transport system inner membrane component	BPD_transp_1
VU14_RS02685	1015.08	1141.83	1169.43	421.209	402.406	969.464	1108.78	597.693	0.894181	0.0163336	0.0366051	glgC	NZ_CP011100.1	593410	594627	-	1218	protein_coding	glucose-1-phosphate adenylyltransferase && PF00483:Nucleotidyl transferase	-
VU14_RS05205	731.65	794.575	823.975	339.91	391.267	538.177	783.4	423.118	0.891842	0.000820176	0.00350745	pepE	NZ_CP011100.1	1102882	1103610	-	729	protein_coding	dipeptidase PepE && PF03575:Peptidase family S51	-
VU14_RS12735	354.839	391.99	301.514	138.067	124.621	305.754	349.448	189.48	0.891218	0.0189892	0.0416144	VU14_RS12735	NZ_CP011100.1	2862748	2863254	+	507	protein_coding	hypothetical protein && -	-
VU14_RS11650	567.962	553.26	537.109	264.219	256.203	376.6	552.777	299.007	0.891174	0.000604048	0.0027782	pheT	NZ_CP011100.1	2600152	2602539	-	2388	protein_coding	phenylalanine--tRNA ligase subunit beta && PF01588:Putative tRNA binding domain|PF03147:Ferredoxin-fold anticodon binding domain|PF03484:tRNA synthetase B5 domain|PF03483:B3/4 domain	-
VU14_RS07460	709.678	712.175	720.215	288.048	322.342	548.12	714.023	386.17	0.890858	0.00378246	0.011279	VU14_RS07460	NZ_CP011100.1	1621588	1622784	-	1197	protein_coding	HD-GYP domain-containing protein && PF13487:HD domain|PF11871:Domain of unknown function (DUF3391)	-
VU14_RS08550	118.646	140.081	134.277	72.1871	55.6963	85.7603	131.001	71.2146	0.890047	0.0027443	0.00874292	gloA	NZ_CP011100.1	1889268	1889681	-	414	protein_coding	lactoylglutathione lyase && PF00903:Glyoxalase/Bleomycin resistance protein/Dioxygenase superfamily	Glyoxalase
VU14_RS00845	218.616	235.43	177.002	98.1185	114.874	129.262	210.349	114.085	0.888523	0.00113551	0.00449662	VU14_RS00845	NZ_CP011100.1	194856	195800	+	945	protein_coding	branched-chain amino acid transaminase && PF01063:Amino-transferase class IV	-
VU14_RS20350	83.4915	78.8689	90.332	40.6491	34.8102	63.3881	84.2308	46.2824	0.887233	0.0093403	0.0230884	VU14_RS20350	NZ_CP011100.1	4541023	4541286	+	264	protein_coding	hypothetical protein && -	-
VU14_RS14645	424.049	493.225	423.584	213.758	185.19	329.369	446.953	242.773	0.886435	0.00290906	0.00915729	moaA	NZ_CP011100.1	3279101	3280096	-	996	protein_coding	GTP 3'%2C8-cyclase MoaA && PF06463:Molybdenum Cofactor Synthesis C|PF04055:Radical SAM superfamily|PF13353:4Fe-4S single cluster domain	Radical_SAM
VU14_RS08355	181.265	260.15	203.857	100.221	80.0635	171.521	215.091	117.268	0.886197	0.012054	0.0284809	VU14_RS08355	NZ_CP011100.1	1841929	1842792	+	864	protein_coding	acetyl-CoA carboxylase%2C carboxyltransferase subunit beta && PF01039:Carboxyl transferase domain	Carboxyl_trans
VU14_RS12630	695.397	828.712	675.049	291.552	284.051	617.723	733.053	397.775	0.885965	0.0123895	0.0291173	fabB	NZ_CP011100.1	2838121	2839332	-	1212	protein_coding	beta-ketoacyl-ACP synthase I && PF00109:Beta-ketoacyl synthase, N-terminal domain|PF02801:Beta-ketoacyl synthase, C-terminal domain	ketoacyl-synt
VU14_RS20970	74.703	75.3375	58.5938	44.1533	36.8988	31.0726	69.5447	37.3749	0.883889	0.00794821	0.0203248	greB	NZ_CP011100.1	4662052	4662525	+	474	protein_coding	transcription elongation factor GreB && PF01272:Transcription elongation factor, GreA/GreB, C-term|PF03449:Transcription elongation factor, N-terminal	-
VU14_RS09780	1559.97	1487.92	1477.05	609.736	715.698	1131.04	1508.31	818.825	0.883253	0.00280281	0.00887219	VU14_RS09780	NZ_CP011100.1	2196496	2198460	-	1965	protein_coding	methylcrotonoyl-CoA carboxylase && PF02785:Biotin carboxylase C-terminal domain|PF00364:Biotin-requiring enzyme|PF00289:Biotin carboxylase, N-terminal domain|PF02786:Carbamoyl-phosphate synthase L chain, ATP binding domain	CPSase_L_D2
VU14_RS11185	280.136	281.338	299.072	135.964	139.241	193.893	286.849	156.366	0.882951	0.000852881	0.0036112	rluC	NZ_CP011100.1	2500856	2501839	+	984	protein_coding	23S rRNA pseudouridine(955/2504/2580) synthase RluC && PF00849:RNA pseudouridylate synthase|PF01479:S4 domain	S4
VU14_RS02200	440.528	427.305	371.094	161.195	158.735	355.47	412.975	225.133	0.88242	0.015177	0.034422	sspA	NZ_CP011100.1	495392	496021	+	630	protein_coding	stringent starvation protein A && PF00043:Glutathione S-transferase, C-terminal domain|PF13417:Glutathione S-transferase, N-terminal domain	GST_C
VU14_RS03760	81.2944	113.006	163.574	75.6914	51.5191	67.1168	119.292	64.7757	0.880704	0.0136252	0.0313696	VU14_RS03760	NZ_CP011100.1	799271	799741	+	471	protein_coding	YhcH/YjgK/YiaL family protein && PF04074:Domain of unknown function (DUF386)	-
VU14_RS20750	52.7315	55.326	61.0352	36.444	24.3671	31.0726	56.3642	30.6279	0.880493	0.011843	0.0281502	VU14_RS20750	NZ_CP011100.1	4630422	4630853	-	432	protein_coding	DUF411 domain-containing protein && PF04214:Protein of unknown function, DUF	-
VU14_RS14005	263.658	333.133	322.266	126.152	128.798	247.338	306.352	167.429	0.880325	0.00922239	0.0228826	mtnN	NZ_CP011100.1	3132589	3133281	+	693	protein_coding	5'-methylthioadenosine/S-adenosylhomocysteine nucleosidase && PF01048:Phosphorylase superfamily	-
VU14_RS18495	155.997	157.738	151.367	58.8711	62.6584	134.234	155.034	85.2543	0.880281	0.0175475	0.0388418	era	NZ_CP011100.1	4138297	4139196	-	900	protein_coding	GTPase Era && PF07650:KH domain|PF01926:50S ribosome-binding GTPase	-
VU14_RS21595	255.968	360.207	386.963	142.973	119.051	285.868	334.379	182.63	0.879958	0.0204	0.0438566	VU14_RS21595	NZ_CP011100.1	4797372	4797707	-	336	protein_coding	DUF2799 domain-containing protein && PF10973:Protein of unknown function (DUF2799)	-
VU14_RS12285	372.416	422.596	332.031	187.827	160.127	267.224	375.681	205.059	0.879842	0.00241905	0.00789082	uvrB	NZ_CP011100.1	2734592	2736604	-	2013	protein_coding	excinuclease ABC subunit UvrB && PF04851:Type III restriction enzyme, res subunit|PF12344:Ultra-violet resistance protein B|PF00271:Helicase conserved C-terminal domain|PF02151:UvrB/uvrC motif	Helicase_C
VU14_RS01220	185.659	251.91	225.83	111.435	121.836	128.019	221.133	120.43	0.878711	0.0008577	0.00362099	VU14_RS01220	NZ_CP011100.1	282057	282548	-	492	protein_coding	arginine repressor && PF02863:Arginine repressor, C-terminal domain|PF01316:Arginine repressor, DNA binding domain	Arg_repressor_C
VU14_RS16930	261.46	335.487	238.037	138.067	148.988	169.035	278.328	152.03	0.876071	0.00107433	0.00433231	rlmM	NZ_CP011100.1	3799658	3800752	-	1095	protein_coding	23S rRNA (cytidine(2498)-2'-O)-methyltransferase RlmM && PF01728:FtsJ-like methyltransferase	-
VU14_RS10030	259.263	314.299	262.451	147.178	141.329	169.035	278.671	152.514	0.873478	0.000476297	0.00233144	VU14_RS10030	NZ_CP011100.1	2247274	2248368	+	1095	protein_coding	nucleotide-binding protein && PF13509:S1 domain	-
VU14_RS17005	96.6744	155.384	120.85	65.1787	63.3546	75.8171	124.303	68.1168	0.872798	0.00470785	0.0135291	VU14_RS17005	NZ_CP011100.1	3814235	3814543	-	309	protein_coding	BolA/IbaG family iron-sulfur metabolism protein && PF01722:BolA-like protein	-
VU14_RS00230	263.658	370.802	297.852	140.87	117.658	254.795	310.77	171.108	0.869072	0.0134884	0.0311272	recF	NZ_CP011100.1	48998	50101	+	1104	protein_coding	DNA replication/repair protein RecF && PF02463:RecF/RecN/SMC N terminal domain	SMC_N
VU14_RS20640	231.799	286.047	285.645	124.751	142.026	175.249	267.83	147.342	0.867925	0.00122981	0.0047652	ftsY	NZ_CP011100.1	4605466	4607295	-	1830	protein_coding	signal recognition particle-docking protein FtsY && PF02881:SRP54-type protein, helical bundle domain|PF00448:SRP54-type protein, GTPase domain	-
VU14_RS13690	537.202	599.169	512.695	297.159	304.937	302.025	549.689	301.374	0.867137	9.34377e-05	0.000683943	nuoL	NZ_CP011100.1	3062363	3064210	+	1848	protein_coding	NADH-quinone oxidoreductase subunit L && PF00662:NADH-Ubiquinone oxidoreductase (complex I), chain 5 N-terminus|PF00361:Proton-conducting membrane transporter	-
VU14_RS18200	290.023	297.819	303.955	135.263	150.38	206.322	297.266	163.988	0.8657	0.0013345	0.00504259	groL	NZ_CP011100.1	4072502	4074136	-	1635	protein_coding	chaperonin GroEL && PF00118:TCP-1/cpn60 chaperonin family	-
VU14_RS01355	808.55	968.793	892.334	384.064	359.937	724.612	889.892	489.538	0.865436	0.00854538	0.0215128	VU14_RS01355	NZ_CP011100.1	311742	312257	-	516	protein_coding	2-amino-4-hydroxy-6-hydroxymethyldihydropteridine diphosphokinase && PF01288:7,8-dihydro-6-hydroxymethylpterin-pyrophosphokinase (HPPK)	-
VU14_RS21385	503.146	503.82	465.088	295.056	255.507	257.281	490.685	269.281	0.864675	0.000132412	0.000890238	uvrD	NZ_CP011100.1	4748581	4750752	-	2172	protein_coding	DNA helicase II && PF00580:UvrD/REP helicase N-terminal domain|PF13361:UvrD-like helicase C-terminal domain	UvrD-helicase
VU14_RS21530	453.711	576.803	518.799	236.185	233.925	384.057	516.437	284.722	0.86394	0.00343223	0.010439	cysE	NZ_CP011100.1	4784405	4785184	-	780	protein_coding	serine O-acetyltransferase && PF00132:Bacterial transferase hexapeptide (six repeats)|PF06426:Serine acetyltransferase, N-terminal	Hexapep
VU14_RS09915	233.996	280.161	263.672	127.554	139.937	161.577	259.276	143.023	0.862827	0.00065061	0.00294111	VU14_RS09915	NZ_CP011100.1	2230117	2231112	+	996	protein_coding	lipid A biosynthesis acyltransferase && PF03279:Bacterial lipid A biosynthesis acyltransferase	-
VU14_RS20145	244.982	275.453	261.231	148.579	149.684	130.505	260.555	142.923	0.862553	0.000359668	0.00191244	VU14_RS20145	NZ_CP011100.1	4495474	4496547	+	1074	protein_coding	uroporphyrinogen-III C-methyltransferase && PF04375:HemX, putative uroporphyrinogen-III C-methyltransferase	-
VU14_RS11455	311.995	376.687	318.604	168.904	175.443	212.536	335.762	185.628	0.859313	0.00058518	0.00272305	VU14_RS11455	NZ_CP011100.1	2553035	2554957	-	1923	protein_coding	ABC transporter ATP-binding protein && PF16326:ABC transporter C-terminal domain|PF12848:ABC transporter|PF00005:ABC transporter	ABC_tran
VU14_RS02170	212.025	237.784	299.072	128.255	106.519	180.221	249.627	138.332	0.859293	0.00519044	0.0145465	VU14_RS02170	NZ_CP011100.1	490270	491364	+	1095	protein_coding	cell division protein ZapE && PF03969:AFG1-like ATPase	AFG1_ATPase
VU14_RS14720	297.713	347.259	399.17	163.998	132.279	282.139	348.047	192.805	0.859285	0.0117148	0.0279294	VU14_RS14720	NZ_CP011100.1	3297122	3297844	-	723	protein_coding	methyltransferase domain-containing protein && PF08241:Methyltransferase domain	Methyltransf_11
VU14_RS12915	202.137	206.001	220.947	89.0075	94.6837	166.549	209.695	116.747	0.857271	0.00776607	0.0199699	trxB	NZ_CP011100.1	2899162	2900112	+	951	protein_coding	thioredoxin-disulfide reductase && PF07992:Pyridine nucleotide-disulphide oxidoreductase	Pyr_redox_2
VU14_RS17510	548.188	699.226	540.772	227.074	238.798	524.505	596.062	330.126	0.857137	0.0205353	0.0441236	VU14_RS17510	NZ_CP011100.1	3916674	3917312	-	639	protein_coding	peptidylprolyl isomerase && PF00254:FKBP-type peptidyl-prolyl cis-trans isomerase	FKBP_C
VU14_RS04865	680.017	734.541	670.166	344.115	402.406	406.429	694.908	384.317	0.855579	0.000126662	0.000870804	sppA	NZ_CP011100.1	1035296	1037140	-	1845	protein_coding	signal peptide peptidase SppA && PF01343:Peptidase family S49	Peptidase_S49
VU14_RS06885	116.449	136.549	108.643	61.6745	64.747	74.5742	120.547	66.9985	0.854581	0.00262508	0.00845458	xthA	NZ_CP011100.1	1487756	1488562	-	807	protein_coding	exodeoxyribonuclease III && PF03372:Endonuclease/Exonuclease/phosphatase family	Exo_endo_phos
VU14_RS00825	176.87	220.127	156.25	93.2125	72.4052	142.934	184.416	102.851	0.854413	0.0111532	0.0267839	VU14_RS00825	NZ_CP011100.1	190016	190930	-	915	protein_coding	acyltransferase && PF01553:Acyltransferase	Acyltransferase
VU14_RS10170	2356.44	2370.78	2302.25	854.331	1118.8	1920.29	2343.15	1297.81	0.853599	0.00997124	0.0245023	fadJ	NZ_CP011100.1	2274614	2276761	+	2148	protein_coding	fatty acid oxidation complex subunit alpha FadJ && PF00378:Enoyl-CoA hydratase/isomerase|PF00725:3-hydroxyacyl-CoA dehydrogenase, C-terminal domain|PF02737:3-hydroxyacyl-CoA dehydrogenase, NAD binding domain	3HCDH_N
VU14_RS13810	125.237	171.864	125.732	79.8965	57.7849	98.1893	140.944	78.6236	0.852632	0.00804018	0.0205149	trmJ	NZ_CP011100.1	3091879	3092604	-	726	protein_coding	tRNA (cytosine(32)/uridine(32)-2'-O)-methyltransferase TrmJ && PF00588:SpoU rRNA Methylase family	SpoU_methylase
VU14_RS12585	1711.58	1845.77	1668.7	641.274	761.647	1501.43	1742.02	968.116	0.849186	0.0153365	0.0347242	odhB	NZ_CP011100.1	2827881	2829068	-	1188	protein_coding	2-oxoglutarate dehydrogenase complex dihydrolipoyllysine-residue succinyltransferase && PF00364:Biotin-requiring enzyme|PF00198:2-oxoacid dehydrogenases acyltransferase (catalytic domain)|PF02817:e3 binding domain	Biotin_lipoyl
VU14_RS02465	239.489	284.87	238.037	131.759	115.57	178.978	254.132	142.102	0.846742	0.00262967	0.00845458	plsY	NZ_CP011100.1	556715	557377	+	663	protein_coding	glycerol-3-phosphate 1-O-acyltransferase PlsY && PF02660:Glycerol-3-phosphate acyltransferase	-
VU14_RS13705	2307	2486.14	2269.29	1160.6	1184.24	1595.89	2354.14	1313.58	0.842723	0.000457647	0.00226535	purL	NZ_CP011100.1	3067653	3071558	-	3906	protein_coding	phosphoribosylformylglycinamidine synthase && PF02769:AIR synthase related protein, C-terminal domain|PF13507:CobB/CobQ-like glutamine amidotransferase domain	-
VU14_RS02365	192.25	215.418	161.133	97.4176	87.7217	135.476	189.6	106.872	0.837456	0.00464878	0.0133885	nadC	NZ_CP011100.1	530356	531213	-	858	protein_coding	carboxylating nicotinate-nucleotide diphosphorylase && PF01729:Quinolinate phosphoribosyl transferase, C-terminal domain|PF02749:Quinolinate phosphoribosyl transferase, N-terminal domain	-
VU14_RS01325	217.517	262.504	261.231	166.801	160.823	84.5174	247.084	137.381	0.837276	0.0101269	0.0247088	VU14_RS01325	NZ_CP011100.1	307510	308502	-	993	protein_coding	aspartate--ammonia ligase && PF03590:Aspartate-ammonia ligase	-
VU14_RS03650	204.335	198.938	227.051	101.623	91.8989	162.82	210.108	118.781	0.834267	0.00687231	0.0180228	VU14_RS03650	NZ_CP011100.1	776212	776637	+	426	protein_coding	MarR family transcriptional regulator && PF01047:MarR family	MarR
VU14_RS09535	961.251	987.628	1108.4	470.969	497.786	750.713	1019.09	573.156	0.832799	0.00241601	0.00788738	VU14_RS09535	NZ_CP011100.1	2129529	2131124	-	1596	protein_coding	methyl-accepting chemotaxis protein && PF00672:HAMP domain|PF00015:Methyl-accepting chemotaxis protein (MCP) signalling domain	HAMP
VU14_RS07570	370.219	414.356	372.315	187.126	187.279	278.41	385.63	217.605	0.831663	0.00221032	0.00736772	mgtE	NZ_CP011100.1	1642772	1644115	+	1344	protein_coding	magnesium transporter && PF03448:MgtE intracellular N domain|PF01769:Divalent cation transporter	-
VU14_RS06350	332.868	351.967	355.225	187.126	236.709	159.092	346.687	194.309	0.830333	0.00147323	0.00546042	VU14_RS06350	NZ_CP011100.1	1353413	1354384	+	972	protein_coding	formate dehydrogenase subunit gamma && PF01292:Prokaryotic cytochrome b561	Ni_hydr_CYTB
VU14_RS00415	181.265	174.218	150.147	89.7083	79.3673	118.076	168.543	95.7171	0.827249	0.00377189	0.0112645	VU14_RS00415	NZ_CP011100.1	92550	93263	+	714	protein_coding	3-deoxy-D-manno-octulosonic acid kinase && PF06293:Lipopolysaccharide kinase (Kdo/WaaP) family	-
VU14_RS19665	152.702	158.915	163.574	99.5201	76.5824	91.9748	158.397	89.3591	0.827227	0.00201276	0.00686522	hslO	NZ_CP011100.1	4391683	4392567	+	885	protein_coding	Hsp33 family molecular chaperone HslO && PF01430:Hsp33 protein	-
VU14_RS02725	422.951	484.985	396.729	242.493	216.519	278.41	434.888	245.807	0.82635	0.000753014	0.00328407	pqiB	NZ_CP011100.1	602410	604056	+	1647	protein_coding	intermembrane transport protein PqiB && PF02470:MlaD protein	-
VU14_RS06425	237.292	281.338	319.824	144.374	122.532	208.808	279.485	158.571	0.824954	0.00636506	0.0169735	VU14_RS06425	NZ_CP011100.1	1375207	1375635	+	429	protein_coding	GNAT family N-acetyltransferase && PF13508:Acetyltransferase (GNAT) domain	-
VU14_RS07425	454.809	373.156	341.797	203.946	215.823	242.366	389.921	220.712	0.82403	0.000992565	0.00406607	VU14_RS07425	NZ_CP011100.1	1613314	1615164	-	1851	protein_coding	extracellular solute-binding protein && PF00496:Bacterial extracellular solute-binding proteins, family 5 Middle	-
VU14_RS14725	94.4773	117.715	115.967	72.888	61.266	49.7161	109.386	61.29	0.823656	0.00664236	0.017571	gloB	NZ_CP011100.1	3297916	3298680	+	765	protein_coding	hydroxyacylglutathione hydrolase && PF00753:Metallo-beta-lactamase superfamily|PF16123:Hydroxyacylglutathione hydrolase C-terminus	Lactamase_B
VU14_RS03260	451.514	537.957	437.012	247.399	236.013	325.641	475.494	269.684	0.822264	0.00145521	0.005416	VU14_RS03260	NZ_CP011100.1	708166	709374	+	1209	protein_coding	phosphopentomutase && PF01676:Metalloenzyme superfamily	-
VU14_RS07870	183.462	144.789	141.602	67.2812	70.3166	131.748	156.618	89.7819	0.818611	0.0188366	0.0414405	pgsA	NZ_CP011100.1	1714072	1714626	+	555	protein_coding	CDP-diacylglycerol--glycerol-3-phosphate 3-phosphatidyltransferase && PF01066:CDP-alcohol phosphatidyltransferase	CDP-OH_P_transf
VU14_RS19505	511.935	602.7	513.916	235.484	286.14	405.186	542.85	308.937	0.817603	0.0043627	0.0127313	argH	NZ_CP011100.1	4356516	4357901	-	1386	protein_coding	argininosuccinate lyase && PF00206:Lyase|PF14698:Argininosuccinate lyase C-terminal	-
VU14_RS18025	238.39	262.504	225.83	152.784	114.874	145.42	242.242	137.693	0.817215	0.00166856	0.00600681	VU14_RS18025	NZ_CP011100.1	4029370	4030473	-	1104	protein_coding	phosphoribosylaminoimidazolesuccinocarboxamide synthase && PF01259:SAICAR synthetase	-
VU14_RS19455	417.458	350.79	318.604	204.647	233.228	177.735	362.284	205.204	0.817082	0.00152921	0.00560192	cysW	NZ_CP011100.1	4347834	4348730	-	897	protein_coding	sulfate ABC transporter permease subunit CysW && PF00528:Binding-protein-dependent transport system inner membrane component	BPD_transp_1
VU14_RS19145	892.041	1024.12	1005.86	419.807	415.634	829.016	974.007	554.819	0.814799	0.0139557	0.0320374	ffh	NZ_CP011100.1	4278412	4279788	-	1377	protein_coding	signal recognition particle protein && PF02881:SRP54-type protein, helical bundle domain|PF02978:Signal peptide binding domain|PF00448:SRP54-type protein, GTPase domain	-
VU14_RS05760	892.041	899.341	915.527	407.892	358.545	776.814	902.303	514.417	0.813842	0.0154619	0.0349681	astA	NZ_CP011100.1	1222179	1223198	+	1020	protein_coding	arginine N-succinyltransferase && PF04958:Arginine N-succinyltransferase beta subunit	-
VU14_RS02870	382.303	391.99	366.211	154.887	184.494	313.212	380.168	217.531	0.812489	0.0114105	0.027319	tolC	NZ_CP011100.1	631133	632458	-	1326	protein_coding	outer membrane channel protein TolC && PF02321:Outer membrane efflux protein	OEP
VU14_RS12490	391.092	360.207	333.252	185.724	236.013	197.622	361.517	206.453	0.807314	0.000994942	0.00406607	VU14_RS12490	NZ_CP011100.1	2799513	2800583	+	1071	protein_coding	isopenicillin N synthase family oxygenase && PF03171:2OG-Fe(II) oxygenase superfamily|PF14226:non-haem dioxygenase in morphine synthesis N-terminal	2OG-FeII_Oxy
VU14_RS09775	1075.5	1064.14	1094.97	447.841	547.216	857.603	1078.21	617.553	0.806505	0.0072806	0.0189181	VU14_RS09775	NZ_CP011100.1	2195543	2196499	-	957	protein_coding	hydroxymethylglutaryl-CoA lyase && PF00682:HMGL-like	HMGL-like
VU14_RS11560	2784.88	2995.84	3133.55	1251.71	1180.76	2669.76	2971.42	1700.74	0.80595	0.0225053	0.0475565	uspE	NZ_CP011100.1	2580354	2581298	+	945	protein_coding	universal stress protein UspE && PF00582:Universal stress protein family	Usp
VU14_RS11570	90.083	120.069	111.084	62.3753	64.747	55.9306	107.079	61.0176	0.804953	0.00593811	0.0160601	VU14_RS11570	NZ_CP011100.1	2582359	2583036	-	678	protein_coding	DUF2987 domain-containing protein && PF11205:Protein of unknown function (DUF2987)	-
VU14_RS05775	228.503	277.807	255.127	139.468	114.874	183.95	253.812	146.097	0.804377	0.00460926	0.0132843	VU14_RS05775	NZ_CP011100.1	1225731	1226327	-	597	protein_coding	beta-phosphoglucomutase family hydrolase && PF13419:Haloacid dehalogenase-like hydrolase	-
VU14_RS18565	316.389	310.767	274.658	129.657	132.279	258.524	300.605	173.486	0.802115	0.0174412	0.0386498	VU14_RS18565	NZ_CP011100.1	4150590	4150931	-	342	protein_coding	hypothetical protein && -	-
VU14_RS17870	202.137	263.681	212.402	126.152	129.494	135.476	226.074	130.374	0.79545	0.00194904	0.00668823	ispB	NZ_CP011100.1	3994236	3995207	+	972	protein_coding	octaprenyl diphosphate synthase && PF00348:Polyprenyl synthetase	-
VU14_RS15460	182.363	164.801	169.678	102.324	94.6837	101.918	172.281	99.6418	0.791511	0.00173987	0.00617942	VU14_RS15460	NZ_CP011100.1	3467983	3468492	-	510	protein_coding	N-acetyltransferase && PF13527:Acetyltransferase (GNAT) domain	-
VU14_RS21535	301.009	330.779	299.072	177.314	149.684	213.779	310.287	180.259	0.789012	0.00220771	0.00736524	VU14_RS21535	NZ_CP011100.1	4785193	4786104	-	912	protein_coding	cation diffusion facilitator family transporter && PF01545:Cation efflux family|PF16916:Dimerisation domain of Zinc Transporter	-
VU14_RS14390	172.476	168.332	166.016	90.4091	116.266	85.7603	168.941	97.4785	0.78767	0.0035733	0.010777	VU14_RS14390	NZ_CP011100.1	3228741	3229391	-	651	protein_coding	tellurite resistance TerB family protein && PF04391:Protein of unknown function (DUF533)	-
VU14_RS21505	290.023	321.362	324.707	145.776	128.798	270.953	312.031	181.842	0.787349	0.0198511	0.0429097	VU14_RS21505	NZ_CP011100.1	4778151	4778690	+	540	protein_coding	gamma carbonic anhydrase family protein && PF00132:Bacterial transferase hexapeptide (six repeats)	Hexapep
VU14_RS05190	163.687	191.875	201.416	102.324	98.861	123.047	185.66	108.077	0.786256	0.0030169	0.00943674	VU14_RS05190	NZ_CP011100.1	1100438	1100791	-	354	protein_coding	DsrE/DsrF/TusD sulfur relay family protein && PF02635:DsrE/DsrF-like family	-
VU14_RS11685	359.233	355.499	312.5	168.904	151.772	278.41	342.411	199.696	0.785519	0.0109291	0.0263577	VU14_RS11685	NZ_CP011100.1	2607987	2609042	+	1056	protein_coding	PA0069 family radical SAM protein && PF04055:Radical SAM superfamily	Radical_SAM
VU14_RS09520	299.91	357.853	389.404	178.716	182.405	248.581	349.056	203.234	0.785269	0.00355036	0.0107242	serC	NZ_CP011100.1	2125610	2126698	+	1089	protein_coding	3-phosphoserine/phosphohydroxythreonine transaminase && PF00266:Aminotransferase class-V	Aminotran_5
VU14_RS09580	304.305	340.196	284.424	185.023	183.102	170.278	309.641	179.468	0.785194	0.000936501	0.00389553	guaA	NZ_CP011100.1	2141496	2143085	+	1590	protein_coding	glutamine-hydrolyzing GMP synthase && PF02540:NAD synthase|PF00958:GMP synthase C terminal domain|PF00117:Glutamine amidotransferase class-I	GATase
VU14_RS16540	1535.81	1970.55	1884.77	805.272	753.293	1574.76	1797.04	1044.44	0.784368	0.0212277	0.0453593	zipA	NZ_CP011100.1	3707466	3708578	-	1113	protein_coding	cell division protein ZipA && PF04354:ZipA, C-terminal FtsZ-binding domain	-
VU14_RS17825	487.766	470.859	458.984	286.646	275.001	261.01	472.537	274.219	0.783937	0.00036489	0.00193177	VU14_RS17825	NZ_CP011100.1	3983318	3984307	-	990	protein_coding	luciferase-like monooxygenase && PF00296:Luciferase-like monooxygenase	-
VU14_RS18095	659.144	705.112	543.213	281.74	285.444	546.877	635.823	371.354	0.780079	0.0189538	0.0416144	leuA	NZ_CP011100.1	4045036	4046610	+	1575	protein_coding	2-isopropylmalate synthase && PF00682:HMGL-like|PF08502:LeuA allosteric (dimerisation) domain	HMGL-like
VU14_RS08105	263.658	341.373	285.645	169.605	167.089	182.707	296.892	173.133	0.779616	0.00163087	0.00590875	dapB	NZ_CP011100.1	1760686	1761498	+	813	protein_coding	4-hydroxy-tetrahydrodipicolinate reductase && PF01113:Dihydrodipicolinate reductase, N-terminus|PF05173:Dihydrodipicolinate reductase, C-terminus	DapB_N
VU14_RS08510	609.708	579.157	646.973	342.714	307.026	423.83	611.946	357.857	0.777086	0.0014185	0.00531433	VU14_RS08510	NZ_CP011100.1	1877330	1880389	+	3060	protein_coding	FAD-binding oxidoreductase && PF01565:FAD binding domain|PF13183:4Fe-4S dicluster domain|PF02913:FAD linked oxidases, C-terminal domain	FAD_binding_4
VU14_RS02885	248.277	303.704	300.293	166.801	191.456	137.962	284.092	165.407	0.774835	0.00324326	0.010026	cpdA	NZ_CP011100.1	633879	634697	+	819	protein_coding	3'%2C5'-cyclic-AMP phosphodiesterase && PF00149:Calcineurin-like phosphoesterase	Metallophos
VU14_RS13910	407.571	443.785	407.715	190.63	227.659	320.669	419.69	246.319	0.774316	0.00587358	0.0159311	arsA	NZ_CP011100.1	3110757	3112559	-	1803	protein_coding	arsenical pump-driving ATPase && PF02374:Anion-transporting ATPase	-
VU14_RS16410	647.059	710.998	780.029	320.287	321.646	611.508	712.696	417.814	0.774133	0.0170515	0.0379349	VU14_RS16410	NZ_CP011100.1	3677353	3678159	-	807	protein_coding	M48 family metallopeptidase && PF01435:Peptidase family M48	Peptidase_M48
VU14_RS03280	1166.68	1119.47	1009.52	504.609	584.811	842.688	1098.56	644.036	0.772716	0.00525909	0.0146905	serB	NZ_CP011100.1	713267	714277	+	1011	protein_coding	phosphoserine phosphatase SerB && PF12710:haloacid dehalogenase-like hydrolase	-
VU14_RS21985	1423.75	1479.68	1463.62	630.061	666.267	1264.03	1455.68	853.453	0.772248	0.0171589	0.0381309	ubiD	NZ_CP011100.1	4880590	4882059	-	1470	protein_coding	4-hydroxy-3-polyprenylbenzoate decarboxylase && PF01977:3-octaprenyl-4-hydroxybenzoate carboxy-lyase	-
VU14_RS18150	216.419	300.173	246.582	152.084	159.431	134.234	254.391	148.583	0.772117	0.00340977	0.0103867	VU14_RS18150	NZ_CP011100.1	4057128	4059275	-	2148	protein_coding	adenosylcobalamin-dependent ribonucleoside-diphosphate reductase && PF02867:Ribonucleotide reductase, barrel domain	Ribonuc_red_lgC
VU14_RS08335	380.106	353.145	350.342	219.365	219.304	195.136	361.198	211.268	0.7715	0.000767519	0.00332172	VU14_RS08335	NZ_CP011100.1	1836058	1837188	+	1131	protein_coding	4-phosphoerythronate dehydrogenase && PF11890:Domain of unknown function (DUF3410)|PF02826:D-isomer specific 2-hydroxyacid dehydrogenase, NAD binding domain|PF00389:D-isomer specific 2-hydroxyacid dehydrogenase, catalytic domain	2-Hacid_dh_C
VU14_RS06480	264.756	314.299	270.996	131.058	145.507	224.965	283.35	167.177	0.769374	0.0100652	0.024619	VU14_RS06480	NZ_CP011100.1	1387829	1388671	+	843	protein_coding	MoxR family ATPase && PF00004:ATPase family associated with various cellular activities (AAA)	AAA
VU14_RS04410	402.078	495.579	416.26	244.595	208.165	320.669	437.972	257.81	0.76902	0.00472578	0.0135708	rsgA	NZ_CP011100.1	947869	948948	-	1080	protein_coding	small ribosomal subunit biogenesis GTPase RsgA && PF03193:RsgA GTPase	-
VU14_RS19375	429.542	488.517	541.992	328.697	339.051	186.435	486.684	284.728	0.768579	0.0120503	0.0284809	VU14_RS19375	NZ_CP011100.1	4327589	4329115	-	1527	protein_coding	YjjI family glycine radical enzyme && PF11230:Protein of unknown function (DUF3029)	-
VU14_RS08950	67.013	87.109	59.8145	39.2474	41.076	45.9874	71.3121	42.1036	0.767266	0.0189124	0.0415842	VU14_RS08950	NZ_CP011100.1	1977509	1978153	+	645	protein_coding	lactate utilization protein C && PF02589:LUD domain	-
VU14_RS14955	485.569	568.563	458.984	299.962	298.672	290.839	504.372	296.491	0.766093	0.000849315	0.00360481	aspS	NZ_CP011100.1	3348370	3350136	-	1767	protein_coding	aspartate--tRNA ligase && PF01336:OB-fold nucleic acid binding domain|PF02938:GAD domain|PF00152:tRNA synthetases class II (D, K and N)	tRNA-synt_2
VU14_RS12195	369.121	397.876	349.121	166.101	179.621	314.454	372.039	220.059	0.764594	0.0157154	0.0354401	VU14_RS12195	NZ_CP011100.1	2711460	2713934	-	2475	protein_coding	glycogen/starch/alpha-glucan phosphorylase && PF00343:Carbohydrate phosphorylase	-
VU14_RS13710	196.645	282.516	222.168	150.682	132.279	129.262	233.776	137.408	0.764226	0.00478502	0.0137011	mltF	NZ_CP011100.1	3071708	3073198	+	1491	protein_coding	membrane-bound lytic murein transglycosylase MltF && PF01464:Transglycosylase SLT domain|PF00497:Bacterial extracellular solute-binding proteins, family 3	-
VU14_RS20600	2003.8	2257.77	2165.53	938.433	1129.24	1721.42	2142.37	1263.03	0.76351	0.00897405	0.0224068	VU14_RS20600	NZ_CP011100.1	4596702	4598411	-	1710	protein_coding	urocanate hydratase && PF17391:Urocanase N-terminal domain|PF01175:Urocanase Rossmann-like domain|PF17392:Urocanase C-terminal domain	Urocanase
VU14_RS07840	210.926	249.555	245.361	132.46	141.329	142.934	235.281	138.908	0.760971	0.00189969	0.00655864	msbA	NZ_CP011100.1	1707033	1708802	+	1770	protein_coding	lipid A ABC transporter ATP-binding protein/permease MsbA && PF00664:ABC transporter transmembrane region|PF00005:ABC transporter	ABC_membrane
VU14_RS09135	734.945	780.449	725.098	368.645	351.583	605.294	746.831	441.841	0.760818	0.00900555	0.022443	alr	NZ_CP011100.1	2026953	2028065	-	1113	protein_coding	alanine racemase && PF01168:Alanine racemase, N-terminal domain|PF00842:Alanine racemase, C-terminal domain	Ala_racemase_N
VU14_RS07535	1688.51	1817.52	1700.44	686.128	888.356	1502.67	1735.49	1025.72	0.760234	0.0201452	0.0434742	flgF	NZ_CP011100.1	1634579	1635325	+	747	protein_coding	flagellar basal-body rod protein FlgF && PF00460:Flagella basal body rod protein|PF06429:Flagellar basal body rod FlgEFG protein C-terminal	-
VU14_RS21935	336.163	353.145	321.045	194.835	220	181.464	336.784	198.767	0.758053	0.00133162	0.00503649	VU14_RS21935	NZ_CP011100.1	4870994	4872262	+	1269	protein_coding	high-affinity branched-chain amino acid ABC transporter permease LivM && PF02653:Branched-chain amino acid transport system / permease component|PF11862:Domain of unknown function (DUF3382)	BPD_transp_2
VU14_RS18145	119.744	123.601	166.016	70.7855	68.9242	104.404	136.454	81.3712	0.757234	0.015899	0.0357729	VU14_RS18145	NZ_CP011100.1	4056437	4057117	-	681	protein_coding	NrdJb && -	-
VU14_RS07925	240.587	263.681	273.438	139.468	150.38	172.764	259.235	154.204	0.753563	0.0022413	0.00743366	VU14_RS07925	NZ_CP011100.1	1726228	1726896	+	669	protein_coding	4Fe-4S dicluster domain-containing protein && PF13247:4Fe-4S dicluster domain	-
VU14_RS11450	283.432	344.904	295.41	157.69	150.38	243.609	307.916	183.893	0.750953	0.0101154	0.0246961	VU14_RS11450	NZ_CP011100.1	2551389	2553026	-	1638	protein_coding	DUF3466 family protein && PF11949:Protein of unknown function (DUF3466)	-
VU14_RS20645	181.265	203.647	185.547	89.7083	93.2913	159.092	190.153	114.03	0.750035	0.0173934	0.0385655	rsmD	NZ_CP011100.1	4607406	4608035	+	630	protein_coding	16S rRNA (guanine(966)-N(2))-methyltransferase RsmD && PF03602:Conserved hypothetical protein 95	-
VU14_RS18995	192.25	253.087	167.236	117.041	98.861	150.391	204.191	122.098	0.74929	0.0136804	0.0314603	luxS	NZ_CP011100.1	4248595	4249104	-	510	protein_coding	S-ribosylhomocysteine lyase && PF02664:S-Ribosylhomocysteinase (LuxS)	-
VU14_RS19095	139.519	155.384	134.277	87.6058	71.0128	98.1893	143.06	85.6026	0.748603	0.00733032	0.0190348	lgt	NZ_CP011100.1	4270632	4271456	-	825	protein_coding	prolipoprotein diacylglyceryl transferase && PF01790:Prolipoprotein diacylglyceryl transferase	LGT
VU14_RS12240	247.179	313.121	252.686	168.203	158.735	156.606	270.995	161.181	0.748438	0.00261839	0.00844368	VU14_RS12240	NZ_CP011100.1	2722874	2724802	+	1929	protein_coding	RecQ family ATP-dependent DNA helicase && PF00271:Helicase conserved C-terminal domain|PF16124:RecQ zinc-binding|PF00270:DEAD/DEAH box helicase	Helicase_C
VU14_RS21940	461.401	363.739	310.059	192.032	226.963	258.524	378.399	225.839	0.748185	0.00668589	0.0176625	livG	NZ_CP011100.1	4872259	4873032	+	774	protein_coding	high-affinity branched-chain amino acid ABC transporter ATP-binding protein LivG && PF00005:ABC transporter|PF12399:Branched-chain amino acid ATP-binding cassette transporter	ABC_tran
VU14_RS14760	691.002	707.466	773.926	381.961	393.355	522.019	724.131	432.445	0.746488	0.00234724	0.0077141	VU14_RS14760	NZ_CP011100.1	3304360	3306276	-	1917	protein_coding	transglycosylase SLT domain-containing protein && PF14718:Soluble lytic murein transglycosylase L domain|PF01464:Transglycosylase SLT domain	-
VU14_RS13865	81.2944	113.006	100.098	58.1702	59.8735	57.1735	98.1328	58.4058	0.746094	0.012049	0.0284809	queA	NZ_CP011100.1	3101803	3102870	-	1068	protein_coding	tRNA preQ1(34) S-adenosylmethionine ribosyltransferase-isomerase QueA && PF02547:Queuosine biosynthesis protein	-
VU14_RS07150	469.091	595.637	483.399	304.868	258.988	361.685	516.042	308.514	0.745071	0.00394608	0.011679	VU14_RS07150	NZ_CP011100.1	1539289	1540443	-	1155	protein_coding	YdcF family protein && PF02698:DUF218 domain	-
VU14_RS08600	634.975	627.42	601.807	304.167	299.368	513.319	621.401	372.285	0.743392	0.0115411	0.0275649	VU14_RS08600	NZ_CP011100.1	1898108	1899406	-	1299	protein_coding	methyl-accepting chemotaxis protein && PF00015:Methyl-accepting chemotaxis protein (MCP) signalling domain|PF13426:PAS domain|PF08447:PAS fold	-
VU14_RS11085	483.372	554.437	513.916	305.569	300.76	323.155	517.242	309.828	0.740247	0.00083291	0.00354278	hrpA	NZ_CP011100.1	2470591	2474490	+	3900	protein_coding	ATP-dependent RNA helicase HrpA && PF00271:Helicase conserved C-terminal domain|PF00270:DEAD/DEAH box helicase|PF11898:Domain of unknown function (DUF3418)|PF07717:Oligonucleotide/oligosaccharide-binding (OB)-fold|PF04408:Helicase associated domain (HA2)	DUF1605
VU14_RS02070	123.04	147.144	126.953	70.0846	66.8356	103.161	132.379	80.027	0.739728	0.0144439	0.0330241	lptC	NZ_CP011100.1	473968	474528	+	561	protein_coding	LPS export ABC transporter periplasmic protein LptC && PF06835:Lipopolysaccharide-assembly, LptC-related	-
VU14_RS09905	190.053	242.493	233.154	138.067	144.81	114.347	221.9	132.408	0.739184	0.00508434	0.0143609	VU14_RS09905	NZ_CP011100.1	2227704	2228687	+	984	protein_coding	TDT family transporter && PF03595:Voltage-dependent anion channel	C4dic_mal_tran
VU14_RS00680	231.799	257.796	262.451	150.682	126.709	175.249	250.682	150.88	0.737774	0.0044002	0.0128029	VU14_RS00680	NZ_CP011100.1	154163	155230	-	1068	protein_coding	glycosyltransferase family 9 protein && PF01075:Glycosyltransferase family 9 (heptosyltransferase)	-
VU14_RS19725	586.638	577.98	537.109	376.354	402.406	239.88	567.242	339.547	0.73648	0.00842296	0.021313	VU14_RS19725	NZ_CP011100.1	4404456	4406477	+	2022	protein_coding	exoribonuclease II && PF00773:RNB domain|PF08206:Ribonuclease B OB domain	RNB
VU14_RS00565	140.617	183.635	136.719	102.324	74.4938	100.675	153.657	92.4975	0.736042	0.012245	0.0288289	VU14_RS00565	NZ_CP011100.1	126938	128773	+	1836	protein_coding	TonB-dependent receptor && PF07715:TonB-dependent Receptor Plug Domain|PF00593:TonB dependent receptor	TonB_dep_Rec
VU14_RS07465	224.109	227.19	234.375	145.075	135.76	131.748	228.558	137.528	0.730867	0.00223628	0.00743366	rsuA	NZ_CP011100.1	1622959	1623651	+	693	protein_coding	16S rRNA pseudouridine(516) synthase RsuA && PF01479:S4 domain|PF00849:RNA pseudouridylate synthase	S4
VU14_RS02285	1077.7	1042.95	1032.71	491.994	517.28	894.89	1051.12	634.721	0.730318	0.0155543	0.035117	murC	NZ_CP011100.1	512681	514135	+	1455	protein_coding	UDP-N-acetylmuramate--L-alanine ligase && PF08245:Mur ligase middle domain|PF02875:Mur ligase family, glutamate ligase domain|PF01225:Mur ligase family, catalytic domain	-
VU14_RS21690	309.798	347.259	340.576	178.716	175.443	249.824	332.544	201.328	0.729954	0.005578	0.0153502	VU14_RS21690	NZ_CP011100.1	4814143	4814979	+	837	protein_coding	mechanosensitive ion channel && PF05552:Conserved TM helix|PF00924:Mechanosensitive ion channel	-
VU14_RS11255	98.8716	101.235	107.422	63.777	52.2153	70.8455	102.509	62.2793	0.727507	0.0124656	0.0291921	pabC	NZ_CP011100.1	2512681	2513535	+	855	protein_coding	aminodeoxychorismate lyase && PF01063:Amino-transferase class IV	-
VU14_RS17990	687.707	728.655	686.035	372.149	373.165	529.477	700.799	424.93	0.724997	0.0042795	0.0125254	arcB	NZ_CP011100.1	4022019	4024331	-	2313	protein_coding	aerobic respiration two-component sensor histidine kinase ArcB && PF00512:His Kinase A (phospho-acceptor) domain|PF02518:Histidine kinase-, DNA gyrase B-, and HSP90-like ATPase|PF01627:Hpt domain|PF08448:PAS fold|PF00072:Response regulator receiver domain	HATPase_c
VU14_RS01215	123.04	180.104	192.871	112.836	107.215	78.3029	165.338	99.4515	0.724515	0.0196489	0.0425656	VU14_RS01215	NZ_CP011100.1	280478	281881	+	1404	protein_coding	YfcC family protein && PF03606:C4-dicarboxylate anaerobic carrier	-
VU14_RS04065	1312.79	1294.86	1279.3	604.83	630.065	1121.1	1295.65	785.331	0.72441	0.0181453	0.0400755	VU14_RS04065	NZ_CP011100.1	858558	860138	+	1581	protein_coding	response regulator && PF01966:HD domain|PF00072:Response regulator receiver domain|PF11849:Domain of unknown function (DUF3369)	HD
VU14_RS20745	413.063	449.671	399.17	262.116	298.672	201.35	420.635	254.046	0.723161	0.00515539	0.0144886	VU14_RS20745	NZ_CP011100.1	4628044	4630197	-	2154	protein_coding	oligopeptidase B && PF00326:Prolyl oligopeptidase family|PF02897:Prolyl oligopeptidase, N-terminal beta-propeller domain	-
VU14_RS18100	551.484	441.431	378.418	252.305	287.532	293.325	457.111	277.721	0.720498	0.00533627	0.0148557	leuB	NZ_CP011100.1	4046613	4047698	+	1086	protein_coding	3-isopropylmalate dehydrogenase && PF00180:Isocitrate/isopropylmalate dehydrogenase	-
VU14_RS12920	237.292	283.693	267.334	142.272	138.545	200.107	262.773	160.308	0.720057	0.00834891	0.0211527	VU14_RS12920	NZ_CP011100.1	2900170	2901417	+	1248	protein_coding	response regulator && PF00990:Diguanylate cyclase, GGDEF domain|PF00072:Response regulator receiver domain	GGDEF
VU14_RS03470	152.702	185.989	180.664	114.238	82.8483	119.319	173.118	105.468	0.719881	0.0110825	0.0266303	cydB	NZ_CP011100.1	750766	751902	+	1137	protein_coding	cytochrome d ubiquinol oxidase subunit II && PF02322:Cytochrome bd terminal oxidase subunit II	-
VU14_RS07370	386.698	423.773	375.977	206.75	200.507	316.94	395.483	241.399	0.718106	0.0104901	0.0254139	VU14_RS07370	NZ_CP011100.1	1604452	1605345	-	894	protein_coding	DNA replication terminus site-binding protein && PF05472:DNA replication terminus site-binding protein (Ter protein)	-
VU14_RS06330	147.209	184.812	166.016	112.836	109.304	79.5458	166.012	100.562	0.713821	0.0116107	0.0276979	VU14_RS06330	NZ_CP011100.1	1348983	1349603	+	621	protein_coding	molecular chaperone TorD family protein && PF02613:Nitrate reductase delta subunit	-
VU14_RS05720	444.922	526.185	443.115	259.313	277.785	329.369	471.408	288.823	0.709698	0.00337324	0.0103071	VU14_RS05720	NZ_CP011100.1	1214593	1216200	+	1608	protein_coding	SPOR domain-containing protein && PF05036:Sporulation related domain	-
VU14_RS16905	863.478	977.033	917.969	459.755	449.748	781.786	919.493	563.763	0.708529	0.0169529	0.0377367	VU14_RS16905	NZ_CP011100.1	3793812	3795431	+	1620	protein_coding	GGDEF domain-containing protein && PF00990:Diguanylate cyclase, GGDEF domain	GGDEF
VU14_RS21330	266.953	304.881	285.645	149.981	171.266	206.322	285.826	175.856	0.705884	0.00568915	0.0155802	VU14_RS21330	NZ_CP011100.1	4738441	4739097	+	657	protein_coding	DUF3313 domain-containing protein && PF11769:Protein of unknown function (DUF3313)	-
VU14_RS06570	790.973	746.312	677.49	394.576	408.672	558.063	738.258	453.771	0.705129	0.00538925	0.0149554	thrA	NZ_CP011100.1	1404302	1406761	+	2460	protein_coding	bifunctional aspartate kinase/homoserine dehydrogenase I && PF00742:Homoserine dehydrogenase|PF13840:ACT domain|PF00696:Amino acid kinase family|PF03447:Homoserine dehydrogenase, NAD binding domain|PF01842:ACT domain	AA_kinase
VU14_RS14875	394.388	520.3	439.453	252.305	274.304	305.754	451.38	277.454	0.704023	0.00430359	0.0125773	VU14_RS14875	NZ_CP011100.1	3330035	3331684	-	1650	protein_coding	phosphoglucomutase (alpha-D-glucose-1%2C6-bisphosphate-dependent) && PF00408:Phosphoglucomutase/phosphomannomutase, C-terminal domain|PF02879:Phosphoglucomutase/phosphomannomutase, alpha/beta/alpha domain II|PF02880:Phosphoglucomutase/phosphomannomutase, alpha/beta/alpha domain III|PF02878:Phosphoglucomutase/phosphomannomutase, alpha/beta/alpha domain I	PGM_PMM_III
VU14_RS19535	1328.17	1237.18	1291.5	681.923	692.027	1000.54	1285.62	791.496	0.701674	0.00607115	0.0163327	ppc	NZ_CP011100.1	4363997	4366630	+	2634	protein_coding	phosphoenolpyruvate carboxylase && PF00311:Phosphoenolpyruvate carboxylase	-
VU14_RS21675	433.936	460.265	415.039	287.347	307.026	208.808	436.413	267.727	0.700591	0.00662372	0.0175334	coaBC	NZ_CP011100.1	4811589	4812791	+	1203	protein_coding	bifunctional phosphopantothenoylcysteine decarboxylase/phosphopantothenate--cysteine ligase CoaBC && PF04127:DNA / pantothenate metabolism flavoprotein|PF02441:Flavoprotein	DFP
VU14_RS06940	587.737	602.7	555.42	367.944	354.368	352.984	581.952	358.432	0.698946	0.00112876	0.00447437	VU14_RS06940	NZ_CP011100.1	1498782	1500707	-	1926	protein_coding	NAD(P)-binding protein && PF13450:NAD(P)-binding Rossmann-like domain	-
VU14_RS14950	188.955	217.772	185.547	129.657	114.177	123.047	197.425	122.294	0.69121	0.00607013	0.0163327	VU14_RS14950	NZ_CP011100.1	3347534	3348274	-	741	protein_coding	YebC/PmpR family DNA-binding transcriptional regulator && PF01709:Transcriptional regulator	-
VU14_RS08745	506.442	612.117	574.951	297.86	279.178	476.032	564.504	351.023	0.689531	0.0189756	0.0416144	VU14_RS08745	NZ_CP011100.1	1933225	1934109	+	885	protein_coding	6-carboxytetrahydropterin synthase && PF01242:6-pyruvoyl tetrahydropterin synthase	-
VU14_RS08715	336.163	437.899	351.563	205.348	187.975	308.24	375.208	233.854	0.687601	0.0195876	0.0424559	alr	NZ_CP011100.1	1927471	1928697	-	1227	protein_coding	alanine racemase && PF00842:Alanine racemase, C-terminal domain|PF01168:Alanine racemase, N-terminal domain	Ala_racemase_N
VU14_RS21840	159.293	183.635	141.602	86.2041	92.5951	124.29	161.51	101.03	0.686682	0.0172063	0.0382148	glyQ	NZ_CP011100.1	4848177	4849106	+	930	protein_coding	glycine--tRNA ligase subunit alpha && PF02091:Glycyl-tRNA synthetase alpha subunit	-
VU14_RS03080	703.087	824.004	870.361	394.576	423.292	677.382	799.151	498.417	0.683982	0.0202824	0.0436907	VU14_RS03080	NZ_CP011100.1	671343	672287	-	945	protein_coding	D-2-hydroxyacid dehydrogenase && PF02826:D-isomer specific 2-hydroxyacid dehydrogenase, NAD binding domain	2-Hacid_dh_C
VU14_RS16150	205.433	196.584	175.781	125.451	99.5572	136.719	192.599	120.576	0.681562	0.010973	0.0264475	purU	NZ_CP011100.1	3619581	3620417	+	837	protein_coding	formyltetrahydrofolate deformylase && PF01842:ACT domain|PF00551:Formyl transferase	ACT
VU14_RS13850	185.659	220.127	223.389	128.255	110	156.606	209.725	131.62	0.678515	0.0124749	0.0291965	secD	NZ_CP011100.1	3098338	3100191	-	1854	protein_coding	protein translocase subunit SecD && PF13721:SecD export protein N-terminal TM region|PF02355:Protein export membrane protein|PF07549:SecD/SecF GG Motif	-
VU14_RS03355	380.106	427.305	334.473	232.681	252.026	228.694	380.628	237.8	0.677784	0.0045653	0.013198	srmB	NZ_CP011100.1	727959	729182	+	1224	protein_coding	ATP-dependent RNA helicase SrmB && PF00270:DEAD/DEAH box helicase|PF00271:Helicase conserved C-terminal domain	DEAD
VU14_RS14120	829.423	726.301	753.174	492.695	510.318	442.473	769.632	481.829	0.674525	0.00220177	0.00735162	VU14_RS14120	NZ_CP011100.1	3168011	3170950	+	2940	protein_coding	EAL domain-containing protein && PF01590:GAF domain|PF00563:EAL domain|PF00989:PAS fold|PF00990:Diguanylate cyclase, GGDEF domain	EAL
VU14_RS14435	814.043	803.992	678.711	358.833	447.659	636.366	765.582	480.953	0.673637	0.0202833	0.0436907	gdhA	NZ_CP011100.1	3236835	3238181	+	1347	protein_coding	NADP-specific glutamate dehydrogenase && PF00208:Glutamate/Leucine/Phenylalanine/Valine dehydrogenase|PF02812:Glu/Leu/Phe/Val dehydrogenase, dimerisation domain	-
VU14_RS15440	207.63	280.161	231.934	142.973	140.633	169.035	239.908	150.88	0.672781	0.0104518	0.025392	hflD	NZ_CP011100.1	3460947	3461561	+	615	protein_coding	high frequency lysogenization protein HflD && PF04356:Protein of unknown function (DUF489)	-
VU14_RS00790	424.049	437.899	411.377	253.706	222.089	325.641	424.442	267.145	0.672479	0.00844327	0.0213372	VU14_RS00790	NZ_CP011100.1	184189	185178	+	990	protein_coding	serine/threonine protein kinase && PF01636:Phosphotransferase enzyme family	APH
VU14_RS16945	269.15	295.464	251.465	164.699	156.646	192.65	272.027	171.332	0.671279	0.00645255	0.0171606	VU14_RS16945	NZ_CP011100.1	3801795	3802715	-	921	protein_coding	transcriptional regulator GcvA && PF03466:LysR substrate binding domain|PF00126:Bacterial regulatory helix-turn-helix protein, lysR family	LysR_substrate
VU14_RS10355	330.67	290.756	253.906	147.178	191.456	215.022	291.777	184.552	0.665569	0.014883	0.033836	hisC	NZ_CP011100.1	2331090	2332160	-	1071	protein_coding	histidinol-phosphate transaminase && PF00155:Aminotransferase class I and II	Aminotran_1_2
VU14_RS09525	384.501	389.636	343.018	232.681	221.393	252.309	372.385	235.461	0.663538	0.00400056	0.0118226	aroA	NZ_CP011100.1	2126870	2128153	+	1284	protein_coding	3-phosphoshikimate 1-carboxyvinyltransferase && PF00275:EPSP synthase (3-phosphoshikimate 1-carboxyvinyltransferase)	EPSP_synthase
VU14_RS04010	628.384	562.677	487.061	319.586	329.305	413.887	559.374	354.259	0.662022	0.00812655	0.0207086	pcnB	NZ_CP011100.1	846269	847768	-	1500	protein_coding	polynucleotide adenylyltransferase PcnB && PF01743:Poly A polymerase head domain|PF12627:Probable RNA and SrmB- binding site of polymerase A|PF12626:Polymerase A arginine-rich C-terminus	-
VU14_RS06120	415.261	348.436	413.818	237.587	268.735	241.123	392.505	249.148	0.654933	0.00533831	0.0148557	VU14_RS06120	NZ_CP011100.1	1299505	1300641	-	1137	protein_coding	PatB family C-S lyase && PF00155:Aminotransferase class I and II	Aminotran_1_2
VU14_RS18915	253.77	266.036	261.231	182.921	141.329	172.764	260.345	165.671	0.653526	0.00850458	0.0214386	VU14_RS18915	NZ_CP011100.1	4233765	4234730	-	966	protein_coding	NADP-dependent oxidoreductase && PF13602:Zinc-binding dehydrogenase|PF08240:Alcohol dehydrogenase GroES-like domain	ADH_N
VU14_RS16645	670.13	616.826	548.096	424.012	422.596	319.426	611.684	388.678	0.651764	0.00859175	0.0216158	VU14_RS16645	NZ_CP011100.1	3731915	3733945	+	2031	protein_coding	M13 family metallopeptidase && PF05649:Peptidase family M13|PF01431:Peptidase family M13	-
VU14_RS14880	164.786	155.384	141.602	91.8108	119.051	83.2745	153.924	98.0454	0.644423	0.0218414	0.0463852	seqA	NZ_CP011100.1	3331742	3332251	-	510	protein_coding	replication initiation negative regulator SeqA && PF17206:SeqA protein N-terminal domain|PF03925:SeqA protein C-terminal domain	-
VU14_RS13740	230.7	249.555	236.816	142.272	150.38	167.792	239.024	153.481	0.642628	0.00776023	0.0199679	ispG	NZ_CP011100.1	3078715	3079830	-	1116	protein_coding	flavodoxin-dependent (E)-4-hydroxy-3-methylbut-2-enyl-diphosphate synthase && PF04551:GcpE protein	-
VU14_RS17380	327.375	308.413	242.92	204.647	174.747	183.95	292.903	187.781	0.641386	0.0121794	0.0287086	VU14_RS17380	NZ_CP011100.1	3888911	3890143	-	1233	protein_coding	cysteine desulfurase-like protein && PF00266:Aminotransferase class-V	Aminotran_5
VU14_RS18660	967.843	888.747	1051.03	545.959	652.343	667.439	969.205	621.914	0.640844	0.00493336	0.0140044	VU14_RS18660	NZ_CP011100.1	4173625	4175784	-	2160	protein_coding	AsmA family protein && PF05170:AsmA family	-
VU14_RS14980	261.46	261.327	264.893	144.374	147.595	217.508	262.56	169.826	0.63637	0.020564	0.0441522	VU14_RS14980	NZ_CP011100.1	3354391	3355929	+	1539	protein_coding	inactive transglutaminase family protein && PF14400:Inactive transglutaminase fused to 7 transmembrane helices|PF14402:7 transmembrane helices usually fused to an inactive transglutaminase	-
VU14_RS20025	191.152	185.989	192.871	111.435	108.608	149.148	190.004	123.064	0.635156	0.0172298	0.0382456	VU14_RS20025	NZ_CP011100.1	4470607	4471077	-	471	protein_coding	Lrp/AsnC family transcriptional regulator && PF13412:Winged helix-turn-helix DNA-binding|PF01037:Lrp/AsnC ligand binding domain	AsnC_trans_reg
VU14_RS17560	777.79	794.575	815.43	440.131	535.381	568.007	795.932	514.506	0.630788	0.00577941	0.0157498	arnA	NZ_CP011100.1	3926106	3928097	+	1992	protein_coding	bifunctional UDP-4-amino-4-deoxy-L-arabinose formyltransferase/UDP-glucuronic acid oxidase ArnA && PF01370:NAD dependent epimerase/dehydratase family|PF02911:Formyl transferase, C-terminal domain|PF00551:Formyl transferase	Epimerase
VU14_RS13490	126.336	145.966	115.967	80.5973	84.9369	85.7603	129.423	83.7648	0.62918	0.0203036	0.043697	lapB	NZ_CP011100.1	3025867	3027033	-	1167	protein_coding	lipopolysaccharide assembly protein LapB && -	-
VU14_RS01425	1443.52	1538.53	1525.88	769.529	870.951	1282.68	1502.65	974.385	0.626482	0.022204	0.0470958	VU14_RS01425	NZ_CP011100.1	325817	327784	+	1968	protein_coding	DNA topoisomerase III && PF01751:Toprim domain|PF01131:DNA topoisomerase	Topoisom_bac
VU14_RS05290	837.113	728.655	767.822	448.542	461.583	607.78	777.863	505.968	0.622963	0.010761	0.0259996	VU14_RS05290	NZ_CP011100.1	1125563	1126963	-	1401	protein_coding	TldD/PmbA family protein && PF01523:Putative modulator of DNA gyrase	-
VU14_RS13445	335.065	323.716	275.879	210.254	179.621	218.751	311.553	202.875	0.621557	0.01145	0.027397	VU14_RS13445	NZ_CP011100.1	3018936	3020516	-	1581	protein_coding	Na+/H+ antiporter NhaC family protein && PF03553:Na+/H+ antiporter family	-
VU14_RS21180	172.476	180.104	179.443	114.939	116.962	115.59	177.341	115.83	0.614236	0.0123459	0.0290318	purE	NZ_CP011100.1	4706342	4706845	-	504	protein_coding	5-(carboxyamino)imidazole ribonucleotide mutase && PF00731:AIR carboxylase	-
VU14_RS06895	439.429	472.037	426.025	276.133	339.051	257.281	445.83	290.822	0.613942	0.0109947	0.026462	VU14_RS06895	NZ_CP011100.1	1489691	1491337	-	1647	protein_coding	response regulator && PF00072:Response regulator receiver domain|PF14559:Tetratricopeptide repeat	Response_reg
VU14_RS17225	290.023	370.802	340.576	195.536	199.114	262.253	333.8	218.968	0.612627	0.0194426	0.042234	pheA	NZ_CP011100.1	3854598	3855770	+	1173	protein_coding	prephenate dehydratase && PF00800:Prephenate dehydratase|PF01817:Chorismate mutase type II	-
VU14_RS19650	543.794	566.208	504.15	334.304	339.051	385.3	538.051	352.885	0.610487	0.00639297	0.0170365	exeD	NZ_CP011100.1	4388058	4390091	-	2034	protein_coding	GspD family T2SS secretin variant ExeD && PF03958:Bacterial type II/III secretion system short domain|PF00263:Bacterial type II and III secretion system protein	-
VU14_RS05455	698.692	703.935	695.801	439.431	491.52	444.959	699.476	458.637	0.608407	0.00437496	0.0127452	VU14_RS05455	NZ_CP011100.1	1158416	1159579	+	1164	protein_coding	FAD-dependent monooxygenase && PF01494:FAD binding domain	FAD_binding_3
VU14_RS20160	217.517	287.224	272.217	162.596	162.912	185.193	258.986	170.234	0.607576	0.0171138	0.0380519	glpX	NZ_CP011100.1	4498289	4499299	-	1011	protein_coding	class II fructose-bisphosphatase && PF03320:Bacterial fructose-1,6-bisphosphatase, glpX-encoded	-
VU14_RS22060	375.712	422.596	334.473	250.903	247.849	246.095	377.594	248.282	0.604774	0.00998615	0.0245165	ubiB	NZ_CP011100.1	4897520	4899160	-	1641	protein_coding	ubiquinone biosynthesis regulatory protein kinase UbiB && PF03109:ABC1 family	ABC1
VU14_RS11805	184.56	216.595	159.912	126.853	114.874	128.019	187.023	123.249	0.603504	0.0223562	0.0473582	VU14_RS11805	NZ_CP011100.1	2635643	2637043	-	1401	protein_coding	DEAD/DEAH box helicase && PF00271:Helicase conserved C-terminal domain|PF00270:DEAD/DEAH box helicase	DEAD
VU14_RS04470	243.883	250.733	211.182	160.494	154.557	149.148	235.266	154.733	0.603487	0.012939	0.0300872	gltX	NZ_CP011100.1	954293	955708	+	1416	protein_coding	glutamate--tRNA ligase && PF00749:tRNA synthetases class I (E and Q), catalytic domain	-
VU14_RS14190	458.105	430.836	377.197	280.338	295.887	258.524	422.046	278.25	0.599683	0.0100902	0.0246498	VU14_RS14190	NZ_CP011100.1	3182147	3183580	-	1434	protein_coding	M48 family metalloprotease && PF14559:Tetratricopeptide repeat|PF01435:Peptidase family M48	Peptidase_M48
VU14_RS18645	845.901	836.953	845.947	548.762	639.812	495.918	842.934	561.497	0.584677	0.00979647	0.0240957	glnE	NZ_CP011100.1	4169199	4172072	+	2874	protein_coding	bifunctional [glutamate--ammonia ligase]-adenylyl-L-tyrosine phosphorylase/[glutamate--ammonia-ligase] adenylyltransferase && PF08335:GlnD PII-uridylyltransferase|PF03710:Glutamate-ammonia ligase adenylyltransferase	-
VU14_RS14765	583.342	519.122	541.992	344.115	394.748	380.328	548.152	373.064	0.555657	0.0124592	0.0291921	VU14_RS14765	NZ_CP011100.1	3306361	3308877	-	2517	protein_coding	EAL domain-containing protein && PF00563:EAL domain|PF13426:PAS domain|PF00990:Diguanylate cyclase, GGDEF domain	EAL
VU14_RS03610	585.539	654.495	716.553	447.14	421.9	464.846	652.196	444.628	0.553185	0.0137518	0.0316061	malQ	NZ_CP011100.1	765399	767588	+	2190	protein_coding	4-alpha-glucanotransferase && PF02446:4-alpha-glucanotransferase	-
VU14_RS16625	150.505	145.966	141.602	244.595	213.735	198.864	146.024	219.065	-0.587394	0.0183257	0.0404063	VU14_RS16625	NZ_CP011100.1	3726176	3727321	+	1146	protein_coding	patatin-like phospholipase family protein && PF01734:Patatin-like phospholipase	-
VU14_RS18870	259.263	204.824	239.258	386.867	391.267	285.868	234.448	354.667	-0.599792	0.0228645	0.0481731	viaA	NZ_CP011100.1	4221877	4223331	-	1455	protein_coding	ATPase RavA stimulator ViaA && PF05762:VWA domain containing CoxE-like protein	-
VU14_RS11640	307.6	263.681	303.955	466.063	445.571	418.858	291.746	443.497	-0.604991	0.0080402	0.0205149	VU14_RS11640	NZ_CP011100.1	2595838	2599797	-	3960	protein_coding	transporter substrate-binding domain-containing protein && PF00072:Response regulator receiver domain|PF02518:Histidine kinase-, DNA gyrase B-, and HSP90-like ATPase|PF01627:Hpt domain|PF00512:His Kinase A (phospho-acceptor) domain|PF00497:Bacterial extracellular solute-binding proteins, family 3	HATPase_c
VU14_RS17965	243.883	214.241	284.424	373.551	394.748	360.442	247.516	376.247	-0.605201	0.012626	0.0295153	VU14_RS17965	NZ_CP011100.1	4012470	4014446	-	1977	protein_coding	methyl-accepting chemotaxis protein && PF00015:Methyl-accepting chemotaxis protein (MCP) signalling domain|PF00672:HAMP domain	HAMP
VU14_RS04840	147.209	141.258	119.629	229.177	211.646	178.978	136.032	206.6	-0.605575	0.0211242	0.0451927	ansA	NZ_CP011100.1	1030651	1031658	+	1008	protein_coding	asparaginase && PF00710:Asparaginase, N-terminal	-
VU14_RS12335	160.392	177.749	161.133	224.271	275.697	262.253	166.425	254.073	-0.60972	0.0136101	0.0313532	VU14_RS12335	NZ_CP011100.1	2747920	2749587	-	1668	protein_coding	methyl-accepting chemotaxis protein && PF17200:Single Cache domain 2|PF00015:Methyl-accepting chemotaxis protein (MCP) signalling domain|PF00672:HAMP domain	HAMP
VU14_RS16435	350.445	274.276	296.631	405.79	494.305	508.347	307.117	469.481	-0.610792	0.0136755	0.0314603	VU14_RS16435	NZ_CP011100.1	3682306	3683460	-	1155	protein_coding	CoA transferase && PF02515:CoA-transferase family III	CoA_transf_3
VU14_RS03750	305.403	267.213	268.555	439.431	472.026	387.786	280.39	433.081	-0.628445	0.00748993	0.0193857	cueO	NZ_CP011100.1	796044	797693	+	1650	protein_coding	multicopper oxidase CueO && PF07731:Multicopper oxidase|PF07732:Multicopper oxidase	-
VU14_RS05510	82.393	76.5146	95.2149	131.058	142.722	118.076	84.7075	130.619	-0.629159	0.0228701	0.0481731	VU14_RS05510	NZ_CP011100.1	1168389	1169141	-	753	protein_coding	DUF3530 family protein && PF12048:Protein of unknown function (DUF3530)	-
VU14_RS01940	231.799	190.698	222.168	311.877	328.608	360.442	214.888	333.642	-0.632918	0.00833447	0.0211296	VU14_RS01940	NZ_CP011100.1	446113	448092	+	1980	protein_coding	methyl-accepting chemotaxis protein && PF00015:Methyl-accepting chemotaxis protein (MCP) signalling domain|PF12729:Four helix bundle sensory module for signal transduction	-
VU14_RS18895	268.052	283.693	305.176	433.824	410.064	507.104	285.64	450.331	-0.655236	0.00538902	0.0149554	VU14_RS18895	NZ_CP011100.1	4226969	4228759	+	1791	protein_coding	long-chain fatty acid--CoA ligase && PF00501:AMP-binding enzyme	AMP-binding
VU14_RS20585	77.9987	75.3375	85.4492	140.169	139.937	98.1893	79.5951	126.099	-0.6718	0.0226632	0.0478391	VU14_RS20585	NZ_CP011100.1	4592213	4593748	+	1536	protein_coding	EAL domain-containing protein && PF00563:EAL domain	EAL
VU14_RS01780	357.036	301.35	338.135	554.369	653.736	377.843	332.174	528.649	-0.672653	0.019133	0.0417217	recB	NZ_CP011100.1	400026	403634	+	3609	protein_coding	exodeoxyribonuclease V subunit beta && PF00580:UvrD/REP helicase N-terminal domain|PF12705:PD-(D/E)XK nuclease superfamily|PF13361:UvrD-like helicase C-terminal domain	UvrD-helicase
VU14_RS05825	208.729	202.47	173.34	346.919	369.684	216.265	194.846	310.956	-0.678046	0.0227957	0.0480675	VU14_RS05825	NZ_CP011100.1	1239352	1241184	+	1833	protein_coding	SLC13 family permease && PF03600:Citrate transporter|PF02080:TrkA-C domain	TrkA_C
VU14_RS12755	94.4773	74.1603	85.4492	140.87	155.95	108.133	84.6956	134.984	-0.678062	0.0212364	0.0453593	cdd	NZ_CP011100.1	2866422	2867303	+	882	protein_coding	cytidine deaminase && PF08211:Cytidine and deoxycytidylate deaminase zinc-binding region|PF00383:Cytidine and deoxycytidylate deaminase zinc-binding region	-
VU14_RS02805	193.349	127.132	157.471	252.305	302.153	210.051	159.317	254.836	-0.679849	0.019727	0.0427113	VU14_RS02805	NZ_CP011100.1	618329	619222	+	894	protein_coding	LysR family transcriptional regulator && PF03466:LysR substrate binding domain|PF00126:Bacterial regulatory helix-turn-helix protein, lysR family	LysR_substrate
VU14_RS04155	126.336	110.652	106.201	187.827	182.405	181.464	114.396	183.899	-0.684312	0.00680051	0.01787	VU14_RS04155	NZ_CP011100.1	878798	879933	+	1136	protein_coding	ABC transporter permease && PF12698:ABC-2 family transporter protein	-
VU14_RS19945	261.46	210.71	264.893	439.431	479.685	275.924	245.688	398.347	-0.700303	0.0194819	0.0422963	sgrR	NZ_CP011100.1	4451432	4453165	-	1734	protein_coding	HTH-type transcriptional regulator SgrR && PF00496:Bacterial extracellular solute-binding proteins, family 5 Middle|PF12793:Sugar transport-related sRNA regulator N-term	-
VU14_RS17905	235.095	167.155	190.43	351.825	357.153	253.552	197.56	320.843	-0.701945	0.0124648	0.0291921	mutL	NZ_CP011100.1	4000420	4002288	-	1869	protein_coding	DNA mismatch repair endonuclease MutL && PF08676:MutL C terminal dimerisation domain|PF01119:DNA mismatch repair protein, C-terminal domain|PF13589:Histidine kinase-, DNA gyrase B-, and HSP90-like ATPase	-
VU14_RS06515	251.573	210.71	229.492	400.183	471.33	252.309	230.592	374.608	-0.703245	0.0214058	0.0456473	cydC	NZ_CP011100.1	1394125	1395870	-	1746	protein_coding	cysteine/glutathione ABC transporter ATP-binding protein/permease CydC && PF00664:ABC transporter transmembrane region|PF00005:ABC transporter	ABC_tran
VU14_RS21050	186.757	145.966	175.781	318.184	323.735	185.193	169.502	275.704	-0.70609	0.023251	0.0488456	VU14_RS21050	NZ_CP011100.1	4676707	4678503	-	1797	protein_coding	phosphogluconate dehydratase && PF00920:Dehydratase family	ILVD_EDD
VU14_RS08630	123.04	134.195	83.0078	186.425	204.684	164.063	113.414	185.057	-0.707823	0.0164393	0.0367586	dacB	NZ_CP011100.1	1904901	1906337	-	1437	protein_coding	D-alanyl-D-alanine carboxypeptidase/D-alanyl-D-alanine-endopeptidase && PF02113:D-Ala-D-Ala carboxypeptidase 3 (S13) family	-
VU14_RS16405	71.4072	75.3375	70.8008	103.725	146.203	106.89	72.5152	118.939	-0.717586	0.0159214	0.0358027	VU14_RS16405	NZ_CP011100.1	3676859	3677365	-	507	protein_coding	GNAT family N-acetyltransferase && PF00583:Acetyltransferase (GNAT) family	Acetyltransf_1
VU14_RS12860	67.013	62.3889	57.3731	94.6142	105.823	108.133	62.2583	102.857	-0.720836	0.0117528	0.0279862	VU14_RS12860	NZ_CP011100.1	2885993	2886991	+	999	protein_coding	ATP-binding cassette domain-containing protein && PF00005:ABC transporter|PF08352:Oligopeptide/dipeptide transporter, C-terminal region	ABC_tran
VU14_RS14285	70.3087	67.0975	81.7871	137.366	121.836	100.675	73.0644	119.959	-0.722033	0.0134156	0.0309771	hdfR	NZ_CP011100.1	3206051	3206926	+	876	protein_coding	HTH-type transcriptional regulator HdfR && PF03466:LysR substrate binding domain|PF00126:Bacterial regulatory helix-turn-helix protein, lysR family	LysR_substrate
VU14_RS16365	90.083	71.8061	123.291	140.169	187.279	142.934	95.06	156.794	-0.725237	0.0218296	0.0463852	yfcD	NZ_CP011100.1	3670782	3671285	-	504	protein_coding	NUDIX hydrolase YfcD && PF00293:NUDIX domain	NUDIX
VU14_RS21415	131.829	156.561	164.795	224.271	270.823	256.038	151.061	250.377	-0.72938	0.00418449	0.0122654	VU14_RS21415	NZ_CP011100.1	4757153	4758280	+	1128	protein_coding	S-(hydroxymethyl)glutathione dehydrogenase/class III alcohol dehydrogenase && PF00107:Zinc-binding dehydrogenase|PF08240:Alcohol dehydrogenase GroES-like domain	ADH_N
VU14_RS18235	129.632	145.966	118.408	232.681	243.671	176.492	131.335	217.615	-0.73267	0.00719322	0.0187033	mdtH	NZ_CP011100.1	4081250	4082443	-	1194	protein_coding	multidrug efflux MFS transporter MdtH && PF07690:Major Facilitator Superfamily	MFS_1
VU14_RS05655	104.364	82.4004	126.953	183.622	177.532	160.334	104.573	173.829	-0.735959	0.00938803	0.0231774	VU14_RS05655	NZ_CP011100.1	1199451	1200350	-	900	protein_coding	LysR family transcriptional regulator && PF00126:Bacterial regulatory helix-turn-helix protein, lysR family|PF03466:LysR substrate binding domain	LysR_substrate
VU14_RS18960	177.969	127.132	128.174	278.236	258.988	186.435	144.425	241.22	-0.742807	0.0122916	0.0289215	VU14_RS18960	NZ_CP011100.1	4241116	4241952	-	837	protein_coding	DMT family transporter && PF00892:EamA-like transporter family	DUF6
VU14_RS07470	106.562	94.1719	111.084	216.561	190.76	113.104	103.939	173.475	-0.746026	0.0221135	0.046929	VU14_RS07470	NZ_CP011100.1	1623663	1624568	-	906	protein_coding	DMT family transporter && PF00892:EamA-like transporter family	DUF6
VU14_RS20005	213.123	164.801	218.506	390.371	394.051	215.022	198.81	333.148	-0.748504	0.0200193	0.0432259	VU14_RS20005	NZ_CP011100.1	4464112	4465731	-	1620	protein_coding	glycosidase && PF00128:Alpha amylase, catalytic domain	-
VU14_RS19275	93.3787	91.8176	80.5664	152.084	187.279	105.647	88.5876	148.336	-0.750407	0.0173507	0.0384922	VU14_RS19275	NZ_CP011100.1	4302997	4304112	-	1116	protein_coding	helix-turn-helix domain-containing protein && PF13556:PucR C-terminal helix-turn-helix domain|PF05651:Putative sugar diacid recognition	Diacid_rec
VU14_RS20355	74.703	81.2232	81.7871	143.673	160.127	94.4606	79.2378	132.754	-0.753292	0.0160889	0.0361384	VU14_RS20355	NZ_CP011100.1	4541394	4542239	+	846	protein_coding	zinc metallopeptidase && PF04228:Putative neutral zinc metallopeptidase	-
VU14_RS18240	149.406	122.423	139.16	236.886	249.937	206.322	136.997	231.048	-0.75627	0.00300606	0.00941029	VU14_RS18240	NZ_CP011100.1	4082652	4083551	+	900	protein_coding	LysR family transcriptional regulator && PF03466:LysR substrate binding domain|PF00126:Bacterial regulatory helix-turn-helix protein, lysR family	LysR_substrate
VU14_RS16345	136.223	84.7547	97.6563	168.203	182.405	190.164	106.211	180.258	-0.759956	0.00904201	0.0225056	VU14_RS16345	NZ_CP011100.1	3666882	3668033	+	1152	protein_coding	type III PLP-dependent enzyme && PF00278:Pyridoxal-dependent decarboxylase, C-terminal sheet domain|PF02784:Pyridoxal-dependent decarboxylase, pyridoxal binding domain	-
VU14_RS03710	195.546	144.789	187.988	325.893	330.001	238.637	176.108	298.177	-0.762661	0.00594142	0.0160601	VU14_RS03710	NZ_CP011100.1	787054	788679	-	1626	protein_coding	hypothetical protein && -	-
VU14_RS11105	191.152	173.041	141.602	247.399	240.19	374.114	168.598	287.234	-0.763457	0.0103326	0.0251335	VU14_RS11105	NZ_CP011100.1	2479190	2480191	+	1002	protein_coding	response regulator && PF01966:HD domain|PF00072:Response regulator receiver domain	Response_reg
VU14_RS20480	80.1958	50.6174	64.6973	117.041	119.747	94.4606	65.1702	110.416	-0.763934	0.0144944	0.0331014	mreC	NZ_CP011100.1	4569378	4570283	-	906	protein_coding	rod shape-determining protein MreC && PF04085:rod shape-determining protein MreC	-
VU14_RS12440	106.562	88.2861	115.967	175.212	201.203	150.391	103.605	175.602	-0.765403	0.0061016	0.0164035	VU14_RS12440	NZ_CP011100.1	2786019	2787146	-	1128	protein_coding	HPP family protein && PF04982:HPP family|PF00571:CBS domain	CBS
VU14_RS17050	67.013	61.2117	62.2559	108.631	138.545	74.5742	63.4935	107.25	-0.765444	0.0218428	0.0463852	VU14_RS17050	NZ_CP011100.1	3821888	3822463	+	576	protein_coding	DJ-1/PfpI family protein && PF01965:DJ-1/PfpI family	DJ-1_PfpI
VU14_RS08175	94.4773	69.4518	123.291	169.605	198.418	119.319	95.74	162.447	-0.768886	0.0230407	0.0484294	VU14_RS08175	NZ_CP011100.1	1779575	1780582	-	1008	protein_coding	questin oxidase family protein && PF14027:Protein of unknown function (DUF4243)	-
VU14_RS21635	87.8858	77.6918	80.5664	155.588	153.861	108.133	82.048	139.194	-0.769023	0.00862898	0.0216819	VU14_RS21635	NZ_CP011100.1	4805103	4805891	+	789	protein_coding	glycosyltransferase family 2 protein && PF00535:Glycosyl transferase family 2	Glycos_transf_2
VU14_RS07995	108.759	90.6404	119.629	222.168	187.279	132.991	106.343	180.813	-0.771753	0.012004	0.0284408	VU14_RS07995	NZ_CP011100.1	1740842	1741849	-	1008	protein_coding	DUF4401 domain-containing protein && PF14351:Domain of unknown function (DUF4401)	-
VU14_RS14505	96.6744	82.4004	92.7734	185.724	175.443	100.675	90.6161	153.948	-0.772126	0.0182451	0.0402511	pepT	NZ_CP011100.1	3252525	3253748	+	1224	protein_coding	peptidase T && PF07687:Peptidase dimerisation domain|PF01546:Peptidase family M20/M25/M40	Peptidase_M20
VU14_RS22020	102.167	90.6404	107.422	171.006	206.076	134.234	100.077	170.439	-0.773819	0.00772594	0.0198925	VU14_RS22020	NZ_CP011100.1	4888259	4889005	-	747	protein_coding	class I SAM-dependent methyltransferase && PF04445:Putative SAM-dependent methyltransferase	-
VU14_RS20500	51.6329	54.1488	48.8281	89.0075	93.9875	80.7887	51.5366	87.9279	-0.77447	0.00911722	0.0226643	mshO	NZ_CP011100.1	4575705	4576526	-	822	protein_coding	MSHA fimbrial biogenesis protein MshO && -	-
VU14_RS20955	64.8158	61.2117	70.8008	118.443	124.621	91.9748	65.6094	111.679	-0.774788	0.00860183	0.0216275	VU14_RS20955	NZ_CP011100.1	4658839	4659753	+	915	protein_coding	DMT family transporter && PF00892:EamA-like transporter family	DUF6
VU14_RS21220	129.632	148.321	130.615	260.715	272.216	164.063	136.189	232.331	-0.775955	0.00925382	0.0229175	trkA	NZ_CP011100.1	4713279	4714655	+	1377	protein_coding	Trk system potassium transporter TrkA && PF02254:TrkA-N domain|PF02080:TrkA-C domain	TrkA_C
VU14_RS13815	67.013	71.8061	86.6699	126.152	106.519	155.363	75.163	129.345	-0.777935	0.00976658	0.0240371	VU14_RS13815	NZ_CP011100.1	3092784	3093200	+	417	protein_coding	hypothetical protein && -	-
VU14_RS14800	56.0272	40.023	50.0488	77.7939	105.823	65.8739	48.6997	83.1636	-0.779086	0.022501	0.0475565	VU14_RS14800	NZ_CP011100.1	3316885	3317259	+	375	protein_coding	hypothetical protein && -	-
VU14_RS20545	138.42	83.5775	118.408	216.561	232.532	135.476	113.469	194.857	-0.784512	0.0190536	0.0416634	mshM	NZ_CP011100.1	4583512	4584402	-	891	protein_coding	MSHA fimbrial biogenesis protein MshM && PF13401:AAA domain	-
VU14_RS09995	127.434	95.349	118.408	236.886	220.697	128.019	113.731	195.201	-0.785002	0.0165958	0.037025	purT	NZ_CP011100.1	2241837	2243015	-	1179	protein_coding	formate-dependent phosphoribosylglycinamide formyltransferase && PF02222:ATP-grasp domain	-
VU14_RS20360	71.4072	56.5031	53.7109	125.451	116.266	69.6026	60.5404	103.773	-0.785846	0.0223817	0.0473712	aphA	NZ_CP011100.1	4542300	4543010	-	711	protein_coding	acid phosphatase AphA && PF03767:HAD superfamily, subfamily IIIB (Acid phosphatase)	-
VU14_RS01640	132.927	101.235	129.395	246.698	216.519	162.82	121.186	208.679	-0.788392	0.00676099	0.0178011	VU14_RS01640	NZ_CP011100.1	370329	371222	-	894	protein_coding	LysR family transcriptional regulator && PF00126:Bacterial regulatory helix-turn-helix protein, lysR family|PF03466:LysR substrate binding domain	HTH_1
VU14_RS19965	90.083	55.326	80.5664	149.28	130.886	109.375	75.3251	129.847	-0.78916	0.0121554	0.0286861	VU14_RS19965	NZ_CP011100.1	4457123	4457704	+	582	protein_coding	hypothetical protein && -	-
VU14_RS09185	82.393	69.4518	89.1113	155.588	174.747	84.5174	80.3187	138.284	-0.792516	0.0238021	0.0497657	hybO	NZ_CP011100.1	2039242	2040375	+	1134	protein_coding	hydrogenase 2 small subunit && PF14720:NiFe/NiFeSe hydrogenase small subunit C-terminal|PF01058:NADH ubiquinone oxidoreductase, 20 Kd subunit	-
VU14_RS03590	215.32	158.915	194.092	325.893	351.583	306.997	189.442	328.158	-0.79327	0.00163669	0.00591209	VU14_RS03590	NZ_CP011100.1	759685	761790	-	2106	protein_coding	methyl-accepting chemotaxis protein && PF02743:Cache domain|PF00015:Methyl-accepting chemotaxis protein (MCP) signalling domain	Cache_1
VU14_RS18885	39.5486	52.9717	36.6211	74.2897	80.7597	68.3597	43.0471	74.4697	-0.794805	0.0145738	0.0332444	rimI	NZ_CP011100.1	4225750	4226199	+	450	protein_coding	ribosomal protein S18-alanine N-acetyltransferase && PF00583:Acetyltransferase (GNAT) family	Acetyltransf_1
VU14_RS04040	227.405	170.687	200.195	395.277	388.482	252.309	199.429	345.356	-0.795181	0.00633921	0.0169346	mrcB	NZ_CP011100.1	853671	855992	+	2322	protein_coding	penicillin-binding protein 1B && PF00912:Transglycosylase|PF00905:Penicillin binding protein transpeptidase domain|PF14814:Bifunctional transglycosylase second domain	-
VU14_RS17645	106.562	95.349	92.7734	200.442	201.899	106.89	98.228	169.744	-0.79595	0.0165727	0.0370223	VU14_RS17645	NZ_CP011100.1	3947894	3949033	-	1140	protein_coding	3-phenylpropionate MFS transporter && PF12832:MFS_1 like family	-
VU14_RS09880	76.9001	45.9088	70.8008	114.939	140.633	79.5458	64.5366	111.706	-0.798414	0.023895	0.0499184	VU14_RS09880	NZ_CP011100.1	2222712	2223467	-	756	protein_coding	SDR family oxidoreductase && PF13561:Enoyl-(Acyl carrier protein) reductase	-
VU14_RS01680	49.4358	41.2002	46.3867	89.7083	76.5824	72.0884	45.6742	79.4597	-0.802648	0.0102085	0.0248927	VU14_RS01680	NZ_CP011100.1	379035	379351	+	317	protein_coding	YnjH family protein && PF07383:Protein of unknown function (DUF1496)	-
VU14_RS18255	43.9429	43.5545	42.7246	86.2041	80.0635	59.6593	43.4073	75.309	-0.804708	0.0133219	0.0307912	rimJ	NZ_CP011100.1	4086278	4086829	+	552	protein_coding	ribosomal protein S5-alanine N-acetyltransferase && PF13302:Acetyltransferase (GNAT) domain	-
VU14_RS07975	131.829	102.412	123.291	217.262	245.76	161.577	119.177	208.2	-0.809227	0.00515881	0.0144886	VU14_RS07975	NZ_CP011100.1	1737609	1738622	+	1014	protein_coding	GGDEF domain-containing protein && PF13492:GAF domain|PF00990:Diguanylate cyclase, GGDEF domain	GGDEF
VU14_RS20730	74.703	57.6803	63.4766	107.229	112.089	125.533	65.2866	114.951	-0.810997	0.00489213	0.0139273	VU14_RS20730	NZ_CP011100.1	4622856	4623482	-	627	protein_coding	lysoplasmalogenase && PF07947:YhhN family	YhhN
VU14_RS21405	175.772	105.943	130.615	243.194	285.444	193.893	137.443	240.843	-0.811238	0.00850506	0.0214386	VU14_RS21405	NZ_CP011100.1	4755103	4756068	+	966	protein_coding	ABC transporter permease && PF02653:Branched-chain amino acid transport system / permease component	BPD_transp_2
VU14_RS15465	199.94	151.852	194.092	301.364	398.925	256.038	181.961	318.776	-0.811475	0.00479857	0.01373	VU14_RS15465	NZ_CP011100.1	3468525	3470141	-	1617	protein_coding	GNAT family N-acetyltransferase && PF13302:Acetyltransferase (GNAT) domain	-
VU14_RS20725	99.9701	94.1719	101.318	214.459	190.064	111.861	98.4868	172.128	-0.812627	0.0124286	0.0291744	VU14_RS20725	NZ_CP011100.1	4621212	4622765	+	1554	protein_coding	DHA2 family efflux MFS transporter permease subunit && PF07690:Major Facilitator Superfamily	MFS_1
VU14_RS01335	54.9286	85.9318	58.5938	138.067	102.342	109.375	66.4847	116.595	-0.813114	0.0113357	0.0271892	VU14_RS01335	NZ_CP011100.1	309127	309891	-	765	protein_coding	transporter substrate-binding domain-containing protein && PF00497:Bacterial extracellular solute-binding proteins, family 3	-
VU14_RS05640	83.4915	57.6803	87.8906	157.69	154.557	88.2461	76.3542	133.498	-0.813815	0.0192264	0.0418333	VU14_RS05640	NZ_CP011100.1	1196705	1197529	-	825	protein_coding	M23 family metallopeptidase && PF01551:Peptidase family M23	Peptidase_M23
VU14_RS20575	101.069	69.4518	103.76	195.536	169.178	115.59	91.4268	160.101	-0.814174	0.0127748	0.0298103	VU14_RS20575	NZ_CP011100.1	4588752	4589663	+	912	protein_coding	pyridoxal-phosphate dependent enzyme && PF00291:Pyridoxal-phosphate dependent enzyme	PALP
VU14_RS15215	92.2801	67.0975	83.0078	148.579	176.14	100.675	80.7951	141.798	-0.818	0.0119761	0.0283984	VU14_RS15215	NZ_CP011100.1	3410063	3410752	+	690	protein_coding	M15 family metallopeptidase && PF02557:D-alanyl-D-alanine carboxypeptidase	-
VU14_RS02450	77.9987	41.2002	84.2285	113.537	144.114	100.675	67.8091	119.442	-0.820594	0.0209342	0.0448348	VU14_RS02450	NZ_CP011100.1	555054	555536	-	483	protein_coding	YbaK/EbsC family protein && PF04073:Aminoacyl-tRNA editing domain	-
VU14_RS01625	107.66	88.2861	93.9942	154.887	203.988	152.877	96.6468	170.584	-0.821787	0.00350904	0.0106202	VU14_RS01625	NZ_CP011100.1	366318	367034	+	717	protein_coding	HPr family phosphocarrier protein && PF03610:PTS system fructose IIA component|PF00381:PTS HPr component phosphorylation site	EIIA-man
VU14_RS18440	142.814	105.943	131.836	264.92	281.266	124.29	126.865	223.492	-0.822177	0.0234202	0.0491749	kbaZ	NZ_CP011100.1	4127459	4128772	+	1314	protein_coding	tagatose-bisphosphate aldolase subunit KbaZ && PF08013:Tagatose 6 phosphate kinase	-
VU14_RS19835	207.63	174.218	198.975	365.141	434.431	224.965	193.608	341.513	-0.822394	0.00876861	0.021977	VU14_RS19835	NZ_CP011100.1	4426431	4427777	+	1347	protein_coding	isochorismate synthase && PF00425:chorismate binding enzyme	-
VU14_RS06640	92.2801	77.6918	103.76	196.237	167.785	118.076	91.2439	160.699	-0.823265	0.00824897	0.0209666	VU14_RS06640	NZ_CP011100.1	1425605	1426948	-	1344	protein_coding	APC family permease && PF13520:Amino acid permease	-
VU14_RS17655	96.6744	96.5262	106.201	201.844	224.874	100.675	99.8006	175.798	-0.824261	0.0198174	0.0428835	VU14_RS17655	NZ_CP011100.1	3951604	3952572	+	969	protein_coding	ChaN family lipoprotein && PF04187:Haem-binding uptake, Tiki superfamily, ChaN	-
VU14_RS18065	128.533	167.155	150.147	283.843	279.874	223.723	148.612	262.48	-0.824373	0.00176291	0.00625547	pta	NZ_CP011100.1	4036811	4038982	+	2172	protein_coding	phosphate acetyltransferase && PF01515:Phosphate acetyl/butaryl transferase|PF13500:AAA domain|PF07085:DRTGG domain	DRTGG
VU14_RS20370	140.617	97.7033	126.953	230.578	236.013	178.978	121.758	215.19	-0.824556	0.00364876	0.0109755	VU14_RS20370	NZ_CP011100.1	4543611	4544303	-	693	protein_coding	helix-turn-helix domain-containing protein && PF12833:Helix-turn-helix domain	-
VU14_RS21335	65.9144	60.0346	62.2559	121.947	123.924	85.7603	62.7349	110.544	-0.825151	0.0067348	0.017768	VU14_RS21335	NZ_CP011100.1	4739193	4739705	+	513	protein_coding	cupin domain-containing protein && PF07883:Cupin domain	Cupin_2
VU14_RS05925	58.2244	85.9318	76.9043	135.964	158.038	95.7035	73.6868	129.902	-0.826587	0.0114073	0.027319	VU14_RS05925	NZ_CP011100.1	1253270	1254070	+	801	protein_coding	tetratricopeptide repeat protein && PF13369:Transglutaminase-like superfamily|PF13371:Tetratricopeptide repeat	-
VU14_RS23670	54.9286	62.3889	34.1797	94.6142	100.253	73.3313	50.4991	89.3996	-0.828321	0.0163016	0.0365541	VU14_RS23670	NZ_CP011100.1	1060147	1060551	-	405	protein_coding	GFA family protein && PF04828:Glutathione-dependent formaldehyde-activating enzyme	-
VU14_RS04915	155.997	170.687	177.002	345.517	307.026	241.123	167.895	297.889	-0.831057	0.00163777	0.00591209	VU14_RS04915	NZ_CP011100.1	1046090	1047517	-	1428	protein_coding	PTS transporter subunit EIIC && PF00367:phosphotransferase system, EIIB|PF02378:Phosphotransferase system, EIIC	-
VU14_RS18670	319.685	190.698	163.574	348.321	492.912	359.199	224.652	400.144	-0.832503	0.0126804	0.0296076	VU14_RS18670	NZ_CP011100.1	4178371	4179582	+	1212	protein_coding	threonine synthase && PF00291:Pyridoxal-phosphate dependent enzyme	PALP
VU14_RS20670	113.153	87.109	147.705	238.288	247.152	131.748	115.989	205.729	-0.832596	0.0180076	0.0397936	VU14_RS20670	NZ_CP011100.1	4611378	4612628	-	1251	protein_coding	phospholipase D family protein && PF13091:PLD-like domain	-
VU14_RS20460	421.852	324.893	404.053	798.264	775.571	473.546	383.599	682.46	-0.832914	0.0048504	0.0138383	VU14_RS20460	NZ_CP011100.1	4562698	4566597	-	3900	protein_coding	TIGR02099 family protein && PF13116:Protein of unknown function|PF13502:AsmA-like C-terminal region	-
VU14_RS00070	127.434	104.766	141.602	224.271	272.216	167.792	124.601	221.426	-0.834293	0.00540443	0.0149871	blrB	NZ_CP011100.1	14315	15736	+	1422	protein_coding	beta-lactam sensor histidine kinase BlrB && PF00512:His Kinase A (phospho-acceptor) domain|PF02518:Histidine kinase-, DNA gyrase B-, and HSP90-like ATPase	HATPase_c
VU14_RS01445	95.5759	77.6918	90.332	179.417	197.722	90.7319	87.8666	155.957	-0.835276	0.0190963	0.0416917	VU14_RS01445	NZ_CP011100.1	329763	331118	-	1356	protein_coding	TrkH family potassium uptake protein && PF02386:Cation transport protein	-
VU14_RS16120	65.9144	61.2117	43.9453	126.152	116.266	62.1451	57.0238	101.521	-0.840733	0.0236181	0.0494593	rlmF	NZ_CP011100.1	3614424	3615380	-	957	protein_coding	23S rRNA (adenine(1618)-N(6))-methyltransferase RlmF && PF05971:Protein of unknown function (DUF890)	-
VU14_RS16300	199.94	133.018	129.395	252.305	283.355	294.568	154.118	276.743	-0.841877	0.00305791	0.00951437	VU14_RS16300	NZ_CP011100.1	3655345	3656400	+	1056	protein_coding	OmpA family protein && PF00691:OmpA family|PF01389:OmpA-like transmembrane domain	-
VU14_RS06365	31.8586	30.6059	28.0762	66.5804	55.6963	38.53	30.1802	53.6022	-0.842202	0.0239003	0.0499184	VU14_RS06365	NZ_CP011100.1	1357611	1357952	-	342	protein_coding	antigen && PF16998:17 kDa outer membrane surface antigen	-
VU14_RS21400	64.8158	60.0346	69.5801	149.28	127.405	69.6026	64.8102	115.429	-0.842985	0.0184988	0.04072	VU14_RS21400	NZ_CP011100.1	4753930	4755045	+	1116	protein_coding	ABC transporter permease && PF02653:Branched-chain amino acid transport system / permease component	BPD_transp_2
VU14_RS11860	99.9701	87.109	75.6836	183.622	194.937	90.7319	87.5876	156.43	-0.843469	0.018984	0.0416144	VU14_RS11860	NZ_CP011100.1	2646791	2648020	-	1230	protein_coding	methyltransferase && PF13679:Methyltransferase domain	-
VU14_RS14965	63.7172	51.7945	58.5938	98.8193	124.621	88.2461	58.0352	103.895	-0.84522	0.00604848	0.0162939	cmoA	NZ_CP011100.1	3351823	3352572	+	750	protein_coding	carboxy-S-adenosyl-L-methionine synthase CmoA && PF13649:Methyltransferase domain	-
VU14_RS04015	99.9701	55.326	93.9942	163.998	168.481	114.347	83.0968	148.942	-0.846314	0.0121709	0.0287056	gluQRS	NZ_CP011100.1	847913	848821	-	909	protein_coding	tRNA glutamyl-Q(34) synthetase GluQRS && PF00749:tRNA synthetases class I (E and Q), catalytic domain	-
VU14_RS21130	88.9844	89.4633	80.5664	180.818	199.114	83.2745	86.338	154.402	-0.846398	0.0223636	0.0473582	add	NZ_CP011100.1	4696934	4697935	+	1002	protein_coding	adenosine deaminase && PF00962:Adenosine/AMP deaminase	-
VU14_RS07670	23.07	34.1373	39.0625	52.5635	66.1394	53.4448	32.0899	57.3826	-0.846607	0.0198445	0.0429097	VU14_RS07670	NZ_CP011100.1	1669044	1669862	+	819	protein_coding	phosphate ABC transporter ATP-binding protein PstB && PF00005:ABC transporter	ABC_tran
VU14_RS21210	80.1958	84.7547	78.125	164.699	184.494	85.7603	81.0252	144.984	-0.847904	0.0158895	0.0357717	fmt	NZ_CP011100.1	4710838	4711782	+	945	protein_coding	methionyl-tRNA formyltransferase && PF00551:Formyl transferase|PF02911:Formyl transferase, C-terminal domain	-
VU14_RS18785	142.814	110.652	101.318	239.689	279.178	119.319	118.262	212.729	-0.851754	0.0205822	0.0441524	VU14_RS18785	NZ_CP011100.1	4201053	4201922	+	870	protein_coding	LysR family transcriptional regulator && PF03466:LysR substrate binding domain|PF00126:Bacterial regulatory helix-turn-helix protein, lysR family	LysR_substrate
VU14_RS05920	34.0558	25.8973	24.4141	56.7685	51.5191	43.5016	28.1224	50.5964	-0.851982	0.0192073	0.0418147	VU14_RS05920	NZ_CP011100.1	1252875	1253258	+	384	protein_coding	SirB2 family protein && PF04247:Invasion gene expression up-regulator, SirB	SirB
VU14_RS03820	67.013	40.023	48.8281	93.2125	102.342	85.7603	51.9547	93.7716	-0.852373	0.00868564	0.0217967	VU14_RS03820	NZ_CP011100.1	811492	811953	-	462	protein_coding	DUF2390 domain-containing protein && PF09523:Protein of unknown function (DUF2390)	-
VU14_RS09660	70.3087	48.2631	70.8008	145.075	125.317	69.6026	63.1242	113.331	-0.853334	0.0207912	0.0445526	lolE	NZ_CP011100.1	2165363	2166604	+	1242	protein_coding	lipoprotein-releasing ABC transporter permease subunit LolE && PF02687:FtsX-like permease family|PF12704:MacB-like periplasmic core domain	-
VU14_RS14625	91.1816	61.2117	81.7871	148.579	168.481	104.404	78.0601	140.488	-0.85354	0.00814088	0.0207318	napG	NZ_CP011100.1	3274660	3275394	-	735	protein_coding	ferredoxin-type protein NapG && PF12838:4Fe-4S dicluster domain	-
VU14_RS03730	216.419	176.572	183.105	379.158	444.874	216.265	192.032	346.766	-0.855951	0.00907476	0.0225729	VU14_RS03730	NZ_CP011100.1	792151	793527	-	1377	protein_coding	PLP-dependent aminotransferase family protein && PF00392:Bacterial regulatory proteins, gntR family|PF00155:Aminotransferase class I and II	GntR
VU14_RS01100	61.5201	45.9088	61.0352	106.529	123.924	73.3313	56.1547	101.261	-0.859426	0.0104729	0.0254122	hslV	NZ_CP011100.1	252112	252645	-	534	protein_coding	ATP-dependent protease subunit HslV && PF00227:Proteasome subunit	Proteasome
VU14_RS16350	90.083	90.6404	97.6563	188.528	188.671	125.533	92.7932	167.577	-0.859647	0.00338074	0.0103221	VU14_RS16350	NZ_CP011100.1	3668100	3669068	-	969	protein_coding	calcium/sodium antiporter && PF01699:Sodium/calcium exchanger protein	Na_Ca_ex
VU14_RS08360	134.026	88.2861	125.732	226.373	258.988	145.42	116.015	210.26	-0.862458	0.00881197	0.0220717	folC	NZ_CP011100.1	1842795	1844054	+	1260	protein_coding	bifunctional tetrahydrofolate synthase/dihydrofolate synthase && PF02875:Mur ligase family, glutamate ligase domain|PF08245:Mur ligase middle domain	-
VU14_RS12865	65.9144	51.7945	59.8145	125.451	135.76	59.6593	59.1745	106.957	-0.864143	0.0224356	0.04746	VU14_RS12865	NZ_CP011100.1	2887047	2887832	+	786	protein_coding	ATP-binding cassette domain-containing protein && PF00005:ABC transporter	ABC_tran
VU14_RS04500	143.913	131.841	142.822	296.458	293.102	171.521	139.525	253.693	-0.867561	0.00450901	0.0130811	VU14_RS04500	NZ_CP011100.1	956635	958779	-	2145	protein_coding	ExeM/NucH family extracellular endonuclease && -	-
VU14_RS12170	102.167	80.0461	108.643	206.75	201.203	120.562	96.952	176.171	-0.868115	0.00714471	0.0186139	VU14_RS12170	NZ_CP011100.1	2702642	2704393	-	1752	protein_coding	ATP-binding cassette domain-containing protein && PF00005:ABC transporter|PF00664:ABC transporter transmembrane region	ABC_membrane
VU14_RS21010	98.8716	88.2861	108.643	180.818	215.823	141.691	98.6001	179.444	-0.869426	0.00280099	0.00887219	gpsA	NZ_CP011100.1	4668907	4669911	-	1005	protein_coding	NAD(P)H-dependent glycerol-3-phosphate dehydrogenase && PF01210:NAD-dependent glycerol-3-phosphate dehydrogenase N-terminus|PF07479:NAD-dependent glycerol-3-phosphate dehydrogenase C-terminus	NAD_Gly3P_dh_C
VU14_RS20675	120.843	104.766	137.939	271.928	260.38	129.262	121.183	220.524	-0.869689	0.0128456	0.0299402	VU14_RS20675	NZ_CP011100.1	4612860	4614284	-	1425	protein_coding	lytic transglycosylase F && PF00497:Bacterial extracellular solute-binding proteins, family 3|PF01464:Transglycosylase SLT domain	-
VU14_RS17265	102.167	82.4004	100.098	175.912	226.963	115.59	94.8884	172.822	-0.871258	0.00869348	0.0218025	VU14_RS17265	NZ_CP011100.1	3863823	3864650	+	828	protein_coding	SDR family oxidoreductase && PF00106:short chain dehydrogenase	adh_short
VU14_RS08410	195.546	190.698	240.479	431.02	394.051	319.426	208.908	381.499	-0.871677	0.000809451	0.00346908	mprF	NZ_CP011100.1	1853230	1855779	+	2550	protein_coding	bifunctional lysylphosphatidylglycerol flippase/synthetase MprF && PF09924:Uncharacterised conserved protein (DUF2156)|PF03706:Lysylphosphatidylglycerol synthase TM region	-
VU14_RS02025	96.6744	71.8061	81.7871	192.733	174.747	88.2461	83.4225	151.909	-0.871715	0.0161265	0.0361818	murA	NZ_CP011100.1	467694	468950	-	1257	protein_coding	UDP-N-acetylglucosamine 1-carboxyvinyltransferase && PF00275:EPSP synthase (3-phosphoshikimate 1-carboxyvinyltransferase)	EPSP_synthase
VU14_RS14580	54.9286	40.023	41.5039	100.221	98.1648	49.7161	45.4852	82.7006	-0.87321	0.0215066	0.0457882	modB	NZ_CP011100.1	3268974	3269654	-	681	protein_coding	molybdate ABC transporter permease subunit && PF00528:Binding-protein-dependent transport system inner membrane component	BPD_transp_1
VU14_RS06430	171.377	127.132	139.16	298.56	325.823	175.249	145.89	266.544	-0.873382	0.00687818	0.0180262	VU14_RS06430	NZ_CP011100.1	1375737	1376963	+	1227	protein_coding	exonuclease SbcCD subunit D C-terminal domain-containing protein && PF12320:Type 5 capsule protein repressor C-terminal domain|PF00149:Calcineurin-like phosphoesterase	Metallophos
VU14_RS21565	151.603	181.281	183.105	241.091	226.963	481.003	171.996	316.352	-0.874655	0.0135308	0.0312067	VU14_RS21565	NZ_CP011100.1	4791062	4791349	-	288	protein_coding	hypothetical protein && -	-
VU14_RS16180	81.2944	64.7432	79.3457	149.981	164.304	96.9464	75.1278	137.077	-0.875076	0.0063494	0.0169431	VU14_RS16180	NZ_CP011100.1	3626236	3627633	+	1398	protein_coding	alpha-amylase family protein && PF00128:Alpha amylase, catalytic domain	-
VU14_RS02705	115.35	142.435	163.574	256.51	244.368	272.196	140.453	257.691	-0.875754	0.000827989	0.00352567	VU14_RS02705	NZ_CP011100.1	598698	599801	+	1104	protein_coding	HDOD domain-containing protein && PF08668:HDOD domain	-
VU14_RS03630	165.885	129.486	128.174	264.92	316.773	193.893	141.182	258.529	-0.875928	0.00325816	0.0100564	chrA	NZ_CP011100.1	772521	773708	-	1188	protein_coding	chromate efflux transporter && PF02417:Chromate transporter	-
VU14_RS18010	53.8301	25.8973	37.8418	79.1956	83.5445	52.2019	39.1897	71.6473	-0.876818	0.0235602	0.0493903	VU14_RS18010	NZ_CP011100.1	4026913	4027554	-	642	protein_coding	DUF2057 domain-containing protein && PF09829:Uncharacterized protein conserved in bacteria (DUF2057)	-
VU14_RS20045	180.166	111.829	152.588	276.133	336.267	202.593	148.194	271.664	-0.877111	0.00568275	0.0155735	VU14_RS20045	NZ_CP011100.1	4474160	4475317	+	1158	protein_coding	CinA family nicotinamide mononucleotide deamidase-related protein && PF00994:Probable molybdopterin binding domain	-
VU14_RS16685	58.2244	50.6174	58.5938	107.93	117.658	80.7887	55.8118	102.126	-0.87974	0.00457092	0.0132027	VU14_RS16685	NZ_CP011100.1	3741714	3742616	-	903	protein_coding	LysR family transcriptional regulator && PF03466:LysR substrate binding domain|PF00126:Bacterial regulatory helix-turn-helix protein, lysR family	LysR_substrate
VU14_RS06070	112.054	74.1603	80.5664	175.212	194.937	119.319	88.9271	163.156	-0.87975	0.00674789	0.0177907	VU14_RS06070	NZ_CP011100.1	1287237	1288346	-	1110	protein_coding	anhydro-N-acetylmuramic acid kinase && PF03702:Anhydro-N-acetylmuramic acid kinase	-
VU14_RS14750	85.6887	61.2117	80.5664	154.186	187.975	74.5742	75.8223	138.912	-0.881304	0.0230056	0.0484071	VU14_RS14750	NZ_CP011100.1	3302110	3302922	-	813	protein_coding	NAD-dependent epimerase && -	-
VU14_RS05530	64.8158	51.7945	65.918	121.246	137.152	75.8171	60.8428	111.405	-0.881978	0.00923367	0.0228963	VU14_RS05530	NZ_CP011100.1	1171992	1173035	-	1044	protein_coding	GMP reductase && PF00478:IMP dehydrogenase / GMP reductase domain	-
VU14_RS02840	76.9001	68.2746	91.5527	157.69	171.266	105.647	78.9092	144.868	-0.884279	0.00504993	0.0142796	VU14_RS02840	NZ_CP011100.1	624566	625831	-	1266	protein_coding	inorganic phosphate transporter && PF01384:Phosphate transporter family	-
VU14_RS00350	67.013	44.7316	64.6973	89.7083	100.253	137.962	58.814	109.308	-0.885134	0.00771237	0.0198834	VU14_RS00350	NZ_CP011100.1	76217	76726	+	510	protein_coding	RICIN domain-containing protein && PF00652:Ricin-type beta-trefoil lectin domain	Ricin_B_lectin
VU14_RS00280	38.4501	41.2002	41.5039	96.7168	76.5824	48.4732	40.3847	73.9241	-0.885961	0.0157816	0.0355489	VU14_RS00280	NZ_CP011100.1	58863	59546	-	684	protein_coding	response regulator && PF00486:Transcriptional regulatory protein, C terminal|PF00072:Response regulator receiver domain	Response_reg
VU14_RS15990	41.7458	31.783	35.4004	79.1956	74.4938	45.9874	36.3097	66.559	-0.886096	0.0150335	0.0341554	fdhD	NZ_CP011100.1	3588297	3589103	-	807	protein_coding	formate dehydrogenase accessory sulfurtransferase FdhD && PF02634:FdhD/NarQ family	-
VU14_RS07390	573.455	568.563	559.082	665.804	825.002	1656.79	567.033	1049.2	-0.886238	0.0145645	0.0332422	VU14_RS07390	NZ_CP011100.1	1608746	1609732	+	987	protein_coding	alpha-ketoacid dehydrogenase subunit beta && PF02780:Transketolase, C-terminal domain|PF02779:Transketolase, pyrimidine binding domain	-
VU14_RS16460	106.562	91.8176	92.7734	219.365	203.988	113.104	97.0509	178.819	-0.888025	0.00758536	0.0196199	VU14_RS16460	NZ_CP011100.1	3689183	3690082	+	900	protein_coding	DMT family transporter && PF00892:EamA-like transporter family	DUF6
VU14_RS18020	58.2244	45.9088	58.5938	120.546	115.57	63.3881	54.2423	99.8345	-0.890785	0.0124026	0.0291307	VU14_RS18020	NZ_CP011100.1	4028625	4029227	+	603	protein_coding	short chain dehydrogenase && PF13561:Enoyl-(Acyl carrier protein) reductase	-
VU14_RS20530	110.956	82.4004	90.332	206.049	206.076	111.861	94.5628	174.662	-0.891044	0.00820276	0.0208625	mshG	NZ_CP011100.1	4579402	4580622	-	1221	protein_coding	MSHA fimbrial biogenesis protein MshG && PF00482:Type II secretion system (T2SS), protein F	-
VU14_RS04670	126.336	83.5775	135.498	218.664	265.95	154.12	115.137	212.911	-0.89133	0.00697687	0.0182005	VU14_RS04670	NZ_CP011100.1	995484	996197	+	714	protein_coding	beta-ketoacyl synthase chain length factor && PF13723:Beta-ketoacyl synthase, N-terminal domain	-
VU14_RS17205	49.4358	54.1488	58.5938	107.229	102.342	90.7319	54.0595	100.101	-0.894388	0.00236718	0.00775355	VU14_RS17205	NZ_CP011100.1	3851790	3852338	-	549	protein_coding	DUF3157 family protein && PF11355:Protein of unknown function (DUF3157)	-
VU14_RS00035	64.8158	48.2631	46.3867	102.324	121.836	70.8455	53.1552	98.3349	-0.894434	0.00920623	0.0228569	VU14_RS00035	NZ_CP011100.1	7178	7708	-	531	protein_coding	MotA/TolQ/ExbB proton channel family protein && PF01618:MotA/TolQ/ExbB proton channel family	-
VU14_RS19780	30.76	56.5031	42.7246	80.5973	96.0762	63.3881	43.3293	80.0205	-0.895198	0.0129782	0.0301606	VU14_RS19780	NZ_CP011100.1	4417042	4417494	+	453	protein_coding	YaiI/YqxD family protein && PF02639:Uncharacterized BCR, YaiI/YqxD family COG1671	DUF188
VU14_RS08815	170.279	118.892	133.057	278.937	356.456	147.905	140.742	261.1	-0.895435	0.0148331	0.0337775	VU14_RS08815	NZ_CP011100.1	1948492	1950300	+	1809	protein_coding	M3 family oligoendopeptidase && PF01432:Peptidase family M3|PF08439:Oligopeptidase F	Peptidase_M3
VU14_RS12500	216.419	149.498	206.299	405.79	420.507	236.152	190.739	354.15	-0.895871	0.00542241	0.0150255	VU14_RS12500	NZ_CP011100.1	2801932	2804715	-	2784	protein_coding	insulinase family protein && PF00675:Insulinase (Peptidase family M16)|PF05193:Peptidase M16 inactive domain	-
VU14_RS03270	223.01	182.458	213.623	407.192	498.482	244.852	206.364	383.509	-0.897255	0.005479	0.0151303	VU14_RS03270	NZ_CP011100.1	710238	712484	-	2247	protein_coding	PAS domain S-box protein && PF00990:Diguanylate cyclase, GGDEF domain|PF08447:PAS fold|PF00989:PAS fold|PF08448:PAS fold	GGDEF
VU14_RS07890	95.5759	90.6404	106.201	130.357	125.317	292.082	97.4725	182.585	-0.89751	0.0203514	0.043776	VU14_RS07890	NZ_CP011100.1	1715350	1716639	-	1290	protein_coding	methyl-accepting chemotaxis protein && PF00015:Methyl-accepting chemotaxis protein (MCP) signalling domain|PF08447:PAS fold	-
VU14_RS16895	69.2101	63.566	87.8906	172.408	151.772	84.5174	73.5556	136.233	-0.898315	0.011402	0.027319	queF	NZ_CP011100.1	3790468	3791316	+	849	protein_coding	NADPH-dependent 7-cyano-7-deazaguanine reductase QueF && PF14819:Nitrile reductase, 7-cyano-7-deazaguanine-reductase N-term|PF14489:QueF-like protein	-
VU14_RS09600	34.0558	48.2631	39.0625	79.1956	93.2913	52.2019	40.4605	74.8963	-0.901508	0.0128797	0.0299846	VU14_RS09600	NZ_CP011100.1	2148498	2149847	+	1350	protein_coding	leucine-rich repeat-containing serine/threonine-protein kinase && PF07714:Protein tyrosine kinase	Pkinase_Tyr
VU14_RS09455	69.2101	61.2117	56.1524	138.768	145.507	62.1451	62.1914	115.473	-0.902077	0.0183442	0.0404247	VU14_RS09455	NZ_CP011100.1	2110554	2111498	-	945	protein_coding	amonabactin ABC transporter substrate-binding protein && PF01497:Periplasmic binding protein	Peripla_BP_2
VU14_RS12870	43.9429	37.6687	39.0625	102.324	73.1014	48.4732	40.2247	74.6327	-0.903326	0.016645	0.0371139	VU14_RS12870	NZ_CP011100.1	2887987	2888745	-	759	protein_coding	tRNA-(ms[2]io[6]A)-hydroxylase && PF06175:tRNA-(MS[2]IO[6]A)-hydroxylase (MiaE)	-
VU14_RS16655	204.335	208.355	218.506	423.311	481.077	273.439	210.399	392.609	-0.903443	0.00203932	0.00693789	VU14_RS16655	NZ_CP011100.1	3734859	3736598	+	1740	protein_coding	ATP-binding cassette domain-containing protein && PF00005:ABC transporter	ABC_tran
VU14_RS18210	131.829	118.892	120.85	278.937	273.608	140.448	123.857	230.998	-0.904563	0.00670969	0.0177136	VU14_RS18210	NZ_CP011100.1	4074654	4076054	+	1401	protein_coding	MATE family efflux transporter && PF01554:MatE	MatE
VU14_RS01050	145.012	95.349	126.953	236.886	255.507	195.136	122.438	229.176	-0.906555	0.00154555	0.0056409	VU14_RS01050	NZ_CP011100.1	238579	240432	+	1854	protein_coding	HAMP domain-containing methyl-accepting chemotaxis protein && PF00015:Methyl-accepting chemotaxis protein (MCP) signalling domain	-
VU14_RS05385	94.4773	89.4633	90.332	212.356	192.152	108.133	91.4242	170.88	-0.909411	0.00615171	0.0165158	mrdA	NZ_CP011100.1	1143464	1145380	-	1917	protein_coding	penicillin-binding protein 2 && PF00905:Penicillin binding protein transpeptidase domain|PF03717:Penicillin-binding Protein dimerisation domain	-
VU14_RS11595	48.3372	55.326	61.0352	120.546	118.355	68.3597	54.8995	102.42	-0.911446	0.00798125	0.0203908	rbsC	NZ_CP011100.1	2586902	2587867	+	966	protein_coding	ribose ABC transporter permease && PF02653:Branched-chain amino acid transport system / permease component	BPD_transp_2
VU14_RS10415	42.8443	52.9717	50.0488	102.324	116.266	53.4448	48.6216	90.6781	-0.912284	0.0151263	0.0343267	dusC	NZ_CP011100.1	2343709	2344653	-	945	protein_coding	tRNA dihydrouridine(16) synthase DusC && PF01207:Dihydrouridine synthase (Dus)	Dus
VU14_RS00805	107.66	92.9947	117.188	176.613	214.431	207.565	105.947	199.536	-0.912511	0.00059081	0.00273959	VU14_RS00805	NZ_CP011100.1	187280	187915	-	636	protein_coding	nicotinamidase && PF00857:Isochorismatase family	Isochorismatase
VU14_RS02690	64.8158	60.0346	68.3594	140.169	139.241	82.0316	64.4033	120.481	-0.913085	0.00543357	0.0150255	rsmC	NZ_CP011100.1	594777	595805	-	1029	protein_coding	16S rRNA (guanine(1207)-N(2))-methyltransferase RsmC && PF08468:Methyltransferase small domain N-terminal|PF05175:Methyltransferase small domain	-
VU14_RS05500	94.4773	76.5146	68.3594	145.075	166.393	139.205	79.7838	150.224	-0.913292	0.00129786	0.00493712	VU14_RS05500	NZ_CP011100.1	1166783	1167253	+	471	protein_coding	hypothetical protein && -	-
VU14_RS03065	59.3229	57.6803	73.2422	128.255	112.785	116.833	63.4151	119.291	-0.913755	0.00145278	0.00541205	VU14_RS03065	NZ_CP011100.1	667445	668386	-	942	protein_coding	TAXI family TRAP transporter solute-binding subunit && PF16868:NMT1-like family	-
VU14_RS08805	84.5901	81.2232	81.7871	168.203	186.583	109.375	82.5335	154.72	-0.913842	0.00325475	0.0100537	VU14_RS08805	NZ_CP011100.1	1945521	1946438	+	918	protein_coding	DUF808 domain-containing protein && PF05661:Protein of unknown function (DUF808)	-
VU14_RS10145	81.2944	63.566	65.918	161.895	130.886	103.161	70.2595	131.981	-0.914636	0.00332288	0.0102084	VU14_RS10145	NZ_CP011100.1	2269665	2270678	-	1014	protein_coding	VWA domain-containing protein && PF00092:von Willebrand factor type A domain	VWA
VU14_RS07940	28.5629	27.0744	34.1797	65.8795	58.4811	43.5016	29.939	55.9541	-0.915571	0.0115115	0.0275245	VU14_RS07940	NZ_CP011100.1	1728696	1729406	-	711	protein_coding	DUF4269 domain-containing protein && PF14091:Domain of unknown function (DUF4269)	-
VU14_RS16735	175.772	209.532	170.898	405.089	378.735	264.738	185.401	349.521	-0.918051	0.00102644	0.00417749	dnaE	NZ_CP011100.1	3756256	3759735	-	3480	protein_coding	DNA polymerase III subunit alpha && PF01336:OB-fold nucleic acid binding domain|PF02811:PHP domain|PF14579:Helix-hairpin-helix motif|PF07733:Bacterial DNA polymerase III alpha subunit	tRNA_anti
VU14_RS09410	174.673	145.966	119.629	326.594	326.52	177.735	146.756	276.95	-0.919605	0.00571308	0.015635	VU14_RS09410	NZ_CP011100.1	2091948	2093948	-	2001	protein_coding	hypothetical protein && -	-
VU14_RS04550	52.7315	34.1373	41.5039	100.221	91.2027	49.7161	42.7909	80.3799	-0.919837	0.0164223	0.0367414	VU14_RS04550	NZ_CP011100.1	972064	973107	+	1044	protein_coding	ABC transporter permease subunit && PF00528:Binding-protein-dependent transport system inner membrane component	BPD_transp_1
VU14_RS17250	105.463	94.1719	76.9043	185.724	217.912	118.076	92.1797	173.904	-0.920982	0.00512371	0.0144207	VU14_RS17250	NZ_CP011100.1	3858798	3859694	+	897	protein_coding	DMT family transporter && PF00892:EamA-like transporter family	DUF6
VU14_RS06305	92.2801	77.6918	61.0352	151.383	199.114	85.7603	77.0024	145.419	-0.923267	0.0139978	0.0321154	VU14_RS06305	NZ_CP011100.1	1342777	1343643	-	867	protein_coding	helix-turn-helix transcriptional regulator && PF12728:Helix-turn-helix domain|PF12727:PBP superfamily domain	-
VU14_RS05470	60.4215	63.566	93.9942	154.887	134.367	123.047	72.6606	137.434	-0.924893	0.00267666	0.00856879	VU14_RS05470	NZ_CP011100.1	1161097	1162053	+	957	protein_coding	diguanylate cyclase && PF00990:Diguanylate cyclase, GGDEF domain	GGDEF
VU14_RS12360	491.062	386.105	434.57	948.245	939.179	601.565	437.246	829.663	-0.925431	0.000983313	0.00404353	VU14_RS12360	NZ_CP011100.1	2754667	2765355	-	10689	protein_coding	retention module-containing protein && -	-
VU14_RS14370	126.336	67.0975	87.8906	208.852	201.203	123.047	93.7747	177.701	-0.925678	0.00895059	0.0223926	VU14_RS14370	NZ_CP011100.1	3224120	3225691	-	1572	protein_coding	cytochrome ubiquinol oxidase subunit I && PF01654:Cytochrome bd terminal oxidase subunit I	-
VU14_RS12790	54.9286	40.023	50.0488	100.221	99.5572	74.5742	48.3335	91.4508	-0.926447	0.00383994	0.0114332	VU14_RS12790	NZ_CP011100.1	2873321	2873902	-	582	protein_coding	YfiR family protein && PF13689:Domain of unknown function (DUF4154)	-
VU14_RS05595	65.9144	76.5146	74.4629	138.768	155.253	116.833	72.2973	136.951	-0.927622	0.00112855	0.00447437	VU14_RS05595	NZ_CP011100.1	1184374	1185072	+	699	protein_coding	hypothetical protein && -	-
VU14_RS18490	58.2244	36.4916	43.9453	104.426	107.912	49.7161	46.2204	87.3513	-0.92815	0.0194318	0.042234	recO	NZ_CP011100.1	4137589	4138296	-	708	protein_coding	DNA repair protein RecO && PF02565:Recombination protein O C terminal|PF11967:Recombination protein O N terminal	-
VU14_RS20125	120.843	81.2232	106.201	206.75	245.064	134.234	102.756	195.349	-0.931598	0.00485985	0.0138553	VU14_RS20125	NZ_CP011100.1	4490182	4490835	+	654	protein_coding	alpha/beta fold hydrolase && PF02230:Phospholipase/Carboxylesterase	Abhydrolase_2
VU14_RS15040	84.5901	71.8061	72.0215	159.793	169.874	104.404	76.1392	144.69	-0.932804	0.00279899	0.00887219	cysM	NZ_CP011100.1	3366786	3367691	-	906	protein_coding	cysteine synthase CysM && PF00291:Pyridoxal-phosphate dependent enzyme	PALP
VU14_RS18815	72.5058	55.326	75.6836	146.477	150.38	89.489	67.8385	128.782	-0.932856	0.00493111	0.0140044	VU14_RS18815	NZ_CP011100.1	4210453	4211406	+	954	protein_coding	LysR family transcriptional regulator && PF00126:Bacterial regulatory helix-turn-helix protein, lysR family|PF03466:LysR substrate binding domain	LysR_substrate
VU14_RS14565	63.7172	68.2746	63.4766	177.314	125.317	68.3597	65.1561	123.663	-0.933581	0.0152248	0.0345107	moeB	NZ_CP011100.1	3266219	3266974	+	756	protein_coding	molybdopterin-synthase adenylyltransferase MoeB && PF00899:ThiF family	-
VU14_RS11630	62.6187	60.0346	93.9942	124.751	181.709	105.647	72.2158	137.369	-0.934722	0.00690976	0.0180968	VU14_RS11630	NZ_CP011100.1	2593986	2594585	-	600	protein_coding	GNAT family N-acetyltransferase && -	-
VU14_RS03220	138.42	128.309	117.188	276.834	252.026	203.836	127.972	244.232	-0.935326	0.000423398	0.00214889	amt	NZ_CP011100.1	698840	700276	+	1437	protein_coding	ammonium transporter && PF00909:Ammonium Transporter Family	Ammonium_transp
VU14_RS15405	113.153	104.766	117.188	257.211	262.469	119.319	111.702	212.999	-0.937313	0.00827663	0.0210234	VU14_RS15405	NZ_CP011100.1	3452740	3454647	+	1908	protein_coding	fructose-specific PTS transporter subunit EIIC && PF02302:PTS system, Lactose/Cellobiose specific IIB subunit|PF02378:Phosphotransferase system, EIIC|PF00359:Phosphoenolpyruvate-dependent sugar phosphotransferase system, EIIA 2	PTS_EIIA_2
VU14_RS08060	105.463	57.6803	101.318	194.134	207.469	103.161	88.1539	168.255	-0.938048	0.013286	0.0307496	VU14_RS08060	NZ_CP011100.1	1752818	1753603	+	786	protein_coding	ATP-binding cassette domain-containing protein && PF00005:ABC transporter	ABC_tran
VU14_RS21905	72.5058	69.4518	73.2422	146.477	145.507	119.319	71.7333	137.101	-0.939288	0.000698091	0.00309568	VU14_RS21905	NZ_CP011100.1	4863475	4864182	-	708	protein_coding	GntR family transcriptional regulator && PF00392:Bacterial regulatory proteins, gntR family|PF07702:UTRA domain	UTRA
VU14_RS02915	191.152	131.841	196.533	384.064	407.976	203.836	173.175	331.958	-0.942284	0.00641254	0.0170771	VU14_RS02915	NZ_CP011100.1	637556	639565	+	2010	protein_coding	FUSC family protein && PF04632:Fusaric acid resistance protein family	-
VU14_RS00815	70.3087	50.6174	76.9043	130.357	160.823	87.0032	65.9435	126.061	-0.942685	0.00665872	0.0176025	VU14_RS00815	NZ_CP011100.1	188638	189120	+	483	protein_coding	DUF523 domain-containing protein && PF04463:Protein of unknown function (DUF523)	-
VU14_RS15350	147.209	81.2232	64.6973	236.886	215.127	110.618	97.7098	187.544	-0.943268	0.0223038	0.0472822	VU14_RS15350	NZ_CP011100.1	3438392	3440281	+	1890	protein_coding	PTS fructose transporter subunit EIIC && PF02378:Phosphotransferase system, EIIC|PF00359:Phosphoenolpyruvate-dependent sugar phosphotransferase system, EIIA 2|PF02302:PTS system, Lactose/Cellobiose specific IIB subunit	PTS_EIIA_2
VU14_RS01310	73.6044	65.9203	74.4629	147.879	176.14	85.7603	71.3292	136.593	-0.945863	0.00620716	0.0166533	pgeF	NZ_CP011100.1	302932	303669	+	738	protein_coding	peptidoglycan editing factor PgeF && PF02578:Multi-copper polyphenol oxidoreductase laccase	-
VU14_RS09495	52.7315	30.6059	59.8145	101.623	99.5572	73.3313	47.7173	91.5037	-0.946122	0.00795027	0.0203248	VU14_RS09495	NZ_CP011100.1	2119761	2120231	-	471	protein_coding	DUF2919 domain-containing protein && PF11143:Protein of unknown function (DUF2919)	-
VU14_RS14155	42.8443	40.023	47.6074	96.7168	107.912	44.7445	43.4916	83.1243	-0.948372	0.0168224	0.0374673	VU14_RS14155	NZ_CP011100.1	3176397	3177299	+	903	protein_coding	lysine exporter LysO family protein && PF03956:Lysine exporter LysO	-
VU14_RS14415	129.632	77.6918	93.9942	187.126	250.633	142.934	100.439	193.564	-0.949499	0.00495653	0.01405	VU14_RS14415	NZ_CP011100.1	3232407	3233255	-	849	protein_coding	LysR family transcriptional regulator && PF00126:Bacterial regulatory helix-turn-helix protein, lysR family|PF03466:LysR substrate binding domain	LysR_substrate
VU14_RS20085	93.3787	92.9947	90.332	215.16	181.709	135.476	92.2352	177.448	-0.949712	0.00119346	0.00467006	VU14_RS20085	NZ_CP011100.1	4482886	4484412	+	1527	protein_coding	mechanosensitive ion channel && PF00924:Mechanosensitive ion channel|PF00027:Cyclic nucleotide-binding domain	cNMP_binding
VU14_RS08775	135.124	60.0346	75.6836	175.912	209.557	137.962	90.2809	174.477	-0.951436	0.0100273	0.0246023	VU14_RS08775	NZ_CP011100.1	1939272	1940126	+	855	protein_coding	choline kinase family protein && PF01636:Phosphotransferase enzyme family	APH
VU14_RS18615	91.1816	76.5146	64.6973	171.707	181.709	94.4606	77.4645	149.292	-0.952741	0.00613558	0.0164837	nudC	NZ_CP011100.1	4161260	4162039	-	780	protein_coding	NAD(+) diphosphatase && PF09297:NADH pyrophosphatase zinc ribbon domain|PF00293:NUDIX domain	NUDIX
VU14_RS16665	204.335	124.778	155.029	354.628	350.191	231.18	161.381	312	-0.953281	0.00236126	0.00774696	yjeH	NZ_CP011100.1	3737263	3738543	-	1281	protein_coding	L-methionine/branched-chain amino acid transporter && PF13520:Amino acid permease	-
VU14_RS22040	103.266	85.9318	80.5664	190.63	202.595	128.019	89.9214	173.748	-0.955173	0.00176861	0.00627008	VU14_RS22040	NZ_CP011100.1	4895135	4895920	-	786	protein_coding	TatD family hydrolase && PF01026:TatD related DNase	-
VU14_RS17780	64.8158	56.5031	69.5801	135.964	151.076	80.7887	63.633	122.61	-0.955582	0.00490595	0.0139466	VU14_RS17780	NZ_CP011100.1	3973824	3974492	-	669	protein_coding	nucleotidyltransferase family protein && PF00483:Nucleotidyl transferase	-
VU14_RS08415	34.0558	31.783	45.166	73.5888	73.7976	67.1168	37.0016	71.5011	-0.955853	0.00372747	0.0111655	VU14_RS08415	NZ_CP011100.1	1855789	1856475	+	687	protein_coding	virulence factor && PF06057:Bacterial virulence protein (VirJ)	-
VU14_RS08140	113.153	122.423	133.057	270.527	256.899	185.193	122.878	237.539	-0.956097	0.000592158	0.00274263	VU14_RS08140	NZ_CP011100.1	1772373	1773956	+	1584	protein_coding	molecular chaperone TorD && -	-
VU14_RS04285	320.783	185.989	250.244	554.369	621.71	290.839	252.339	488.973	-0.956291	0.00808508	0.0206162	VU14_RS04285	NZ_CP011100.1	920463	922910	+	2448	protein_coding	FtsX-like permease family protein && PF02687:FtsX-like permease family	-
VU14_RS20445	124.139	95.349	102.539	220.767	256.899	145.42	107.342	207.695	-0.956843	0.00239743	0.00783936	tldD	NZ_CP011100.1	4559909	4561357	-	1449	protein_coding	metalloprotease TldD && PF01523:Putative modulator of DNA gyrase	-
VU14_RS15505	74.703	81.2232	78.125	135.263	116.962	205.079	78.0171	152.435	-0.958131	0.00281005	0.00888801	VU14_RS15505	NZ_CP011100.1	3476749	3477561	-	813	protein_coding	VacJ family lipoprotein && PF04333:MlaA lipoprotein	-
VU14_RS03900	102.167	98.8805	64.6973	226.373	207.469	80.7887	88.5817	171.544	-0.959043	0.0214923	0.0457824	VU14_RS03900	NZ_CP011100.1	829420	830667	-	1248	protein_coding	ABC transporter permease && PF12704:MacB-like periplasmic core domain|PF02687:FtsX-like permease family	-
VU14_RS08055	153.8	98.8805	123.291	267.723	295.191	166.549	125.324	243.154	-0.959791	0.00348297	0.0105609	btuC	NZ_CP011100.1	1751824	1752831	+	1008	protein_coding	vitamin B12 ABC transporter permease BtuC && PF01032:FecCD transport family	-
VU14_RS20760	63.7172	48.2631	42.7246	113.537	119.051	67.1168	51.5683	99.9016	-0.961425	0.00692939	0.0181244	VU14_RS20760	NZ_CP011100.1	4631314	4632021	-	708	protein_coding	SDR family oxidoreductase && PF00106:short chain dehydrogenase	adh_short
VU14_RS04660	101.069	96.5262	75.6836	212.356	201.203	116.833	91.0928	176.797	-0.962225	0.00364156	0.0109737	VU14_RS04660	NZ_CP011100.1	993748	994824	-	1077	protein_coding	SAM-dependent methyltransferase && PF00891:O-methyltransferase	-
VU14_RS19315	194.447	107.121	135.498	309.073	390.57	151.634	145.689	283.759	-0.964755	0.0155275	0.0350763	VU14_RS19315	NZ_CP011100.1	4311997	4313217	-	1221	protein_coding	DEAD/DEAH box helicase && PF00271:Helicase conserved C-terminal domain|PF00270:DEAD/DEAH box helicase	DEAD
VU14_RS17360	101.069	127.132	97.6563	224.271	192.152	219.994	108.619	212.139	-0.96487	0.000287707	0.00163916	VU14_RS17360	NZ_CP011100.1	3884271	3886439	+	2169	protein_coding	methyl-accepting chemotaxis protein && PF00015:Methyl-accepting chemotaxis protein (MCP) signalling domain	-
VU14_RS09150	50.5344	40.023	92.7734	135.263	151.076	69.6026	61.1103	118.647	-0.966477	0.023038	0.0484294	VU14_RS09150	NZ_CP011100.1	2031486	2032562	-	1077	protein_coding	chemotaxis response regulator protein-glutamate methylesterase && PF00072:Response regulator receiver domain|PF01339:CheB methylesterase	CheB_methylest
VU14_RS09720	139.519	89.4633	107.422	189.228	184.494	287.111	112.135	220.278	-0.967818	0.00244573	0.00797127	VU14_RS09720	NZ_CP011100.1	2180861	2181487	-	627	protein_coding	3'-5' exonuclease && PF00929:Exonuclease	Exonuc_X-T
VU14_RS05670	134.026	95.349	117.188	197.639	222.089	261.01	115.521	226.912	-0.969902	0.000499184	0.0024181	VU14_RS05670	NZ_CP011100.1	1202276	1203916	+	1641	protein_coding	methyl-accepting chemotaxis protein && PF00672:HAMP domain|PF12729:Four helix bundle sensory module for signal transduction|PF00015:Methyl-accepting chemotaxis protein (MCP) signalling domain	HAMP
VU14_RS21045	87.8858	63.566	59.8145	159.092	171.266	82.0316	70.4221	137.463	-0.971307	0.00843615	0.0213328	VU14_RS21045	NZ_CP011100.1	4676045	4676686	-	642	protein_coding	bifunctional 4-hydroxy-2-oxoglutarate aldolase/2-dehydro-3-deoxy-phosphogluconate aldolase && PF01081:KDPG and KHG aldolase	-
VU14_RS04355	191.152	168.332	146.484	344.115	314.684	334.341	168.656	331.047	-0.971748	7.93271e-05	0.000605271	VU14_RS04355	NZ_CP011100.1	938164	940440	-	2277	protein_coding	immune inhibitor A && PF05547:Immune inhibitor A peptidase M6	-
VU14_RS07830	42.8443	23.543	48.8281	86.2041	88.4179	49.7161	38.4051	74.7794	-0.972247	0.0152807	0.0346176	VU14_RS07830	NZ_CP011100.1	1704055	1704573	-	519	protein_coding	DUF2062 domain-containing protein && PF09835:Uncharacterized protein conserved in bacteria (DUF2062)	-
VU14_RS09425	93.3787	69.4518	100.098	180.818	195.633	137.962	87.6427	171.471	-0.973163	0.00115638	0.00456101	VU14_RS09425	NZ_CP011100.1	2096161	2097822	+	1662	protein_coding	(2%2C3-dihydroxybenzoyl)adenylate synthase && PF13193:AMP-binding enzyme C-terminal domain|PF00501:AMP-binding enzyme	AMP-binding
VU14_RS20440	63.7172	47.0859	41.5039	113.537	121.836	62.1451	50.769	99.1726	-0.973806	0.00896573	0.0224068	VU14_RS20440	NZ_CP011100.1	4559016	4559876	-	861	protein_coding	SIS domain-containing protein && PF01380:SIS domain|PF01418:Helix-turn-helix domain, rpiR family	HTH_6
VU14_RS01115	32.9572	22.3658	26.8555	60.9736	63.3546	36.0442	27.3928	53.4575	-0.977586	0.0130365	0.0302783	VU14_RS01115	NZ_CP011100.1	255735	256301	+	567	protein_coding	LON peptidase substrate-binding domain-containing protein && PF02190:ATP-dependent protease La (LON) substrate-binding domain	-
VU14_RS14465	137.322	105.943	86.6699	248.1	256.203	144.177	109.978	216.16	-0.978443	0.00374711	0.0112074	VU14_RS14465	NZ_CP011100.1	3242986	3244275	-	1290	protein_coding	L-serine ammonia-lyase%2C iron-sulfur-dependent%2C subunit alpha && PF03313:Serine dehydratase alpha chain	-
VU14_RS16875	37.3515	28.2516	42.7246	72.888	69.6204	70.8455	36.1092	71.118	-0.978787	0.00317113	0.00981836	VU14_RS16875	NZ_CP011100.1	3788288	3788524	+	237	protein_coding	DUF2789 domain-containing protein && -	-
VU14_RS18115	95.5759	81.2232	83.0078	172.408	203.988	134.234	86.6023	170.21	-0.979515	0.000827997	0.00352567	VU14_RS18115	NZ_CP011100.1	4049862	4050791	+	930	protein_coding	transglutaminase-like domain-containing protein && -	-
VU14_RS05590	57.1258	61.2117	51.2695	111.435	158.735	62.1451	56.5357	110.771	-0.979872	0.0117984	0.0280778	VU14_RS05590	NZ_CP011100.1	1183639	1184280	-	642	protein_coding	TetR/AcrR family transcriptional regulator && PF00440:Bacterial regulatory proteins, tetR family	TetR_N
VU14_RS09270	37.3515	25.8973	32.959	81.999	67.5318	38.53	32.0692	62.6869	-0.980339	0.01421	0.0325645	selB	NZ_CP011100.1	2057028	2058911	-	1884	protein_coding	selenocysteine-specific translation elongation factor && PF09107:Elongation factor SelB, winged helix|PF00009:Elongation factor Tu GTP binding domain	GTP_EFTU
VU14_RS08515	36.2529	34.1373	46.3867	83.4007	89.1141	55.9306	38.9256	76.1485	-0.980874	0.00514477	0.0144697	VU14_RS08515	NZ_CP011100.1	1880389	1880877	+	489	protein_coding	hypothetical protein && -	-
VU14_RS16420	135.124	118.892	106.201	245.296	277.785	186.435	120.073	236.506	-0.981184	0.000544188	0.00257525	phoR	NZ_CP011100.1	3679674	3680969	-	1296	protein_coding	phosphate regulon sensor histidine kinase PhoR && PF00989:PAS fold|PF11808:Domain of unknown function (DUF3329)|PF02518:Histidine kinase-, DNA gyrase B-, and HSP90-like ATPase|PF00512:His Kinase A (phospho-acceptor) domain	HATPase_c
VU14_RS06200	40.6472	27.0744	40.2832	81.2981	48.7343	84.5174	36.0016	71.5166	-0.982514	0.00934984	0.0230975	VU14_RS06200	NZ_CP011100.1	1320699	1322384	-	1686	protein_coding	ABC transporter substrate-binding protein && PF00496:Bacterial extracellular solute-binding proteins, family 5 Middle	-
VU14_RS19760	38.4501	25.8973	37.8418	67.2812	87.0255	45.9874	34.063	66.7647	-0.982521	0.0104484	0.025392	VU14_RS19760	NZ_CP011100.1	4414486	4415061	+	576	protein_coding	molecular chaperone && PF12339:DNA-J related protein	-
VU14_RS11080	182.363	137.726	169.678	202.545	232.532	536.934	163.256	324.004	-0.984036	0.0142685	0.0326797	VU14_RS11080	NZ_CP011100.1	2469955	2470377	+	423	protein_coding	CBS domain-containing protein && PF00571:CBS domain	CBS
VU14_RS17305	56.0272	58.8574	68.3594	137.366	145.507	77.06	61.0813	119.977	-0.984441	0.00437094	0.0127452	VU14_RS17305	NZ_CP011100.1	3871487	3872149	-	663	protein_coding	class I SAM-dependent methyltransferase && PF13649:Methyltransferase domain	-
VU14_RS20230	127.434	105.943	123.291	268.424	272.216	162.82	118.89	234.487	-0.984851	0.00129249	0.00492799	VU14_RS20230	NZ_CP011100.1	4511657	4512562	-	906	protein_coding	sensor domain-containing diguanylate cyclase && PF00990:Diguanylate cyclase, GGDEF domain|PF08448:PAS fold	GGDEF
VU14_RS02755	52.7315	71.8061	36.6211	138.067	123.228	55.9306	53.7196	105.742	-0.985566	0.0195056	0.0423245	mltC	NZ_CP011100.1	608501	609601	-	1101	protein_coding	membrane-bound lytic murein transglycosylase MltC && PF11873:Domain of unknown function (DUF3393)|PF01464:Transglycosylase SLT domain	-
VU14_RS06725	123.04	111.829	161.133	297.159	297.975	186.435	132.001	260.523	-0.985822	0.0015235	0.00559265	macB	NZ_CP011100.1	1443172	1445115	-	1944	protein_coding	MacB family efflux pump subunit && PF12704:MacB-like periplasmic core domain|PF02687:FtsX-like permease family|PF00005:ABC transporter	ABC_tran
VU14_RS09415	27.4643	16.4801	28.0762	55.3668	55.0001	31.0726	24.0069	47.1465	-0.989227	0.0182326	0.040246	VU14_RS09415	NZ_CP011100.1	2094094	2094645	-	552	protein_coding	lipoprotein && PF07273:Protein of unknown function (DUF1439)	-
VU14_RS12685	65.9144	29.4287	54.9316	101.623	135.76	59.6593	50.0916	99.0139	-0.990075	0.0191046	0.0416917	VU14_RS12685	NZ_CP011100.1	2850013	2850879	-	867	protein_coding	pirin family protein && PF05726:Pirin C-terminal cupin domain|PF02678:Pirin	-
VU14_RS21800	121.942	71.8061	104.98	238.989	214.431	139.205	99.576	197.541	-0.992314	0.00327598	0.0100956	VU14_RS21800	NZ_CP011100.1	4841883	4843121	+	1239	protein_coding	ABC transporter substrate-binding protein && PF01547:Bacterial extracellular solute-binding protein	SBP_bac_1
VU14_RS08350	37.3515	60.0346	31.7383	92.5117	105.823	57.1735	43.0414	85.1694	-0.994243	0.0107467	0.0259811	truA	NZ_CP011100.1	1841000	1841809	+	810	protein_coding	tRNA pseudouridine(38-40) synthase TruA && PF01416:tRNA pseudouridine synthase	-
VU14_RS06090	99.9701	80.0461	53.7109	188.528	186.583	89.489	77.9091	154.866	-0.995931	0.0104704	0.0254122	VU14_RS06090	NZ_CP011100.1	1293854	1294666	-	813	protein_coding	helix-turn-helix transcriptional regulator && PF12833:Helix-turn-helix domain	-
VU14_RS00885	135.124	98.8805	124.512	260.014	300.064	152.877	119.506	237.652	-0.99638	0.00283342	0.00895478	VU14_RS00885	NZ_CP011100.1	206373	207629	+	1257	protein_coding	malate dehydrogenase && PF00390:Malic enzyme, N-terminal domain|PF03949:Malic enzyme, NAD binding domain	Malic_M
VU14_RS21410	113.153	88.2861	111.084	214.459	264.558	142.934	104.174	207.317	-0.998035	0.00192603	0.00663165	VU14_RS21410	NZ_CP011100.1	4756128	4757033	-	906	protein_coding	LysR family transcriptional regulator && PF03466:LysR substrate binding domain|PF00126:Bacterial regulatory helix-turn-helix protein, lysR family	LysR_substrate
VU14_RS17295	239.489	160.092	218.506	446.439	557.659	228.694	206.029	410.931	-0.998731	0.00676533	0.0178011	VU14_RS17295	NZ_CP011100.1	3869436	3870998	+	1563	protein_coding	helix-turn-helix domain-containing protein && PF02805:Metal binding domain of Ada|PF06029:AlkA N-terminal domain|PF12833:Helix-turn-helix domain	AlkA_N
VU14_RS08300	40.6472	50.6174	53.7109	103.725	121.836	62.1451	48.3252	95.902	-1.0013	0.00550495	0.0151702	VU14_RS08300	NZ_CP011100.1	1828916	1829374	-	459	protein_coding	hypothetical protein && -	-
VU14_RS19755	197.743	150.675	174.561	429.619	419.811	195.136	174.326	348.188	-1.00147	0.00466341	0.0134111	VU14_RS19755	NZ_CP011100.1	4412702	4414489	+	1788	protein_coding	sodium:proton antiporter && PF02254:TrkA-N domain|PF00999:Sodium/hydrogen exchanger family	Na_H_Exchanger
VU14_RS17055	184.56	142.435	174.561	379.859	421.9	201.35	167.185	334.37	-1.00361	0.00305845	0.00951437	alsS	NZ_CP011100.1	3822564	3824234	-	1671	protein_coding	acetolactate synthase AlsS && PF02776:Thiamine pyrophosphate enzyme, N-terminal TPP binding domain|PF02775:Thiamine pyrophosphate enzyme, C-terminal TPP binding domain|PF00205:Thiamine pyrophosphate enzyme, central domain	TPP_enzyme_N
VU14_RS07395	740.438	652.14	731.201	764.623	1116.71	2382.65	707.927	1421.33	-1.00449	0.0126357	0.0295206	VU14_RS07395	NZ_CP011100.1	1609729	1610829	+	1101	protein_coding	2-oxo acid dehydrogenase subunit E2 && PF02817:e3 binding domain|PF00364:Biotin-requiring enzyme|PF00198:2-oxoacid dehydrogenases acyltransferase (catalytic domain)	Biotin_lipoyl
VU14_RS05660	31.8586	38.8459	41.5039	67.9821	77.9749	79.5458	37.4028	75.1676	-1.00651	0.00188972	0.00654653	VU14_RS05660	NZ_CP011100.1	1200477	1201337	+	861	protein_coding	MBL fold metallo-hydrolase && -	-
VU14_RS05320	82.393	74.1603	84.2285	183.622	188.671	109.375	80.2606	160.556	-1.00768	0.00160268	0.00583329	VU14_RS05320	NZ_CP011100.1	1132161	1133342	+	1182	protein_coding	MerR family transcriptional regulator && PF13649:Methyltransferase domain|PF13411:MerR HTH family regulatory protein	-
VU14_RS10140	81.2944	50.6174	78.125	147.879	187.975	84.5174	70.0123	140.124	-1.00793	0.00786591	0.0201792	VU14_RS10140	NZ_CP011100.1	2268166	2269665	-	1500	protein_coding	tetratricopeptide repeat protein && PF13519:von Willebrand factor type A domain|PF00515:Tetratricopeptide repeat	TPR_1
VU14_RS07745	50.5344	43.5545	67.1387	116.34	128.798	77.06	53.7425	107.399	-1.00884	0.00342697	0.010431	uhpA	NZ_CP011100.1	1685232	1685822	-	591	protein_coding	transcriptional regulator UhpA && PF00196:Bacterial regulatory proteins, luxR family|PF00072:Response regulator receiver domain	Response_reg
VU14_RS19920	47.2386	51.7945	54.9316	117.041	123.228	67.1168	51.3216	102.462	-1.00909	0.00364403	0.0109737	VU14_RS19920	NZ_CP011100.1	4447833	4448258	-	426	protein_coding	hypothetical protein && -	-
VU14_RS14820	32.9572	43.5545	43.9453	85.5032	90.5065	64.631	40.1523	80.2136	-1.00939	0.00248131	0.00807395	VU14_RS14820	NZ_CP011100.1	3318932	3319513	+	582	protein_coding	carboxymuconolactone decarboxylase family protein && PF02627:Carboxymuconolactone decarboxylase family	CMD
VU14_RS17675	34.0558	22.3658	34.1797	58.1702	75.8862	47.2303	30.2004	60.4289	-1.01012	0.00737162	0.0191295	hutX	NZ_CP011100.1	3954253	3954765	-	513	protein_coding	heme utilization cystosolic carrier protein HutX && PF06228:Haem utilisation ChuX/HutX	-
VU14_RS15165	119.744	67.0975	70.8008	188.528	213.735	115.59	85.8809	172.617	-1.01037	0.00576872	0.0157329	VU14_RS15165	NZ_CP011100.1	3399601	3400512	+	912	protein_coding	LysR family transcriptional regulator && PF00126:Bacterial regulatory helix-turn-helix protein, lysR family|PF03466:LysR substrate binding domain	LysR_substrate
VU14_RS02425	175.772	80.0461	145.264	297.86	317.469	191.407	133.694	268.912	-1.01042	0.0055271	0.0152207	VU14_RS02425	NZ_CP011100.1	549337	550245	-	909	protein_coding	LysR family transcriptional regulator && PF03466:LysR substrate binding domain|PF00126:Bacterial regulatory helix-turn-helix protein, lysR family	LysR_substrate
VU14_RS02635	118.646	74.1603	79.3457	209.553	199.811	137.962	90.7173	182.442	-1.01079	0.0018167	0.00634965	VU14_RS02635	NZ_CP011100.1	587874	588797	-	924	protein_coding	LysR family transcriptional regulator && PF00126:Bacterial regulatory helix-turn-helix protein, lysR family|PF03466:LysR substrate binding domain	LysR_substrate
VU14_RS16525	96.6744	88.2861	114.746	248.8	252.026	100.675	99.9022	200.5	-1.01155	0.00895139	0.0223926	nrdD	NZ_CP011100.1	3701758	3703875	-	2118	protein_coding	anaerobic ribonucleoside-triphosphate reductase && PF13597:Anaerobic ribonucleoside-triphosphate reductase|PF03477:ATP cone domain	-
VU14_RS19605	18.6757	27.0744	14.6484	53.2643	35.5064	32.3155	20.1329	40.3621	-1.01298	0.0190913	0.0416917	exeM	NZ_CP011100.1	4380172	4380663	-	492	protein_coding	GspM family type II secretion system protein ExeM && PF04612:Type II secretion system (T2SS), protein M	-
VU14_RS22245	56.0272	64.7432	57.3731	92.5117	83.5445	186.435	59.3811	120.831	-1.01348	0.00849959	0.0214386	VU14_RS22245	NZ_CP011100.1	529569	530033	-	465	protein_coding	prepilin-type N-terminal cleavage/methylation domain-containing protein && PF07963:Prokaryotic N-terminal methylation motif	-
VU14_RS13990	64.8158	64.7432	72.0215	161.895	148.291	94.4606	67.1935	134.883	-1.01405	0.00157847	0.00575575	VU14_RS13990	NZ_CP011100.1	3128692	3130323	-	1632	protein_coding	methyl-accepting chemotaxis protein && PF00672:HAMP domain|PF00015:Methyl-accepting chemotaxis protein (MCP) signalling domain|PF12729:Four helix bundle sensory module for signal transduction	HAMP
VU14_RS05575	58.2244	56.5031	64.6973	124.751	151.076	84.5174	59.8083	120.115	-1.01522	0.00209292	0.00709587	VU14_RS05575	NZ_CP011100.1	1180675	1181313	+	639	protein_coding	class I SAM-dependent methyltransferase && PF13489:Methyltransferase domain	-
VU14_RS20540	103.266	60.0346	95.2149	191.331	229.747	99.4322	86.1718	173.504	-1.01525	0.00867549	0.021785	mshN	NZ_CP011100.1	4582418	4583515	-	1098	protein_coding	MSHA fimbrial biogenesis protein MshN && PF14559:Tetratricopeptide repeat	-
VU14_RS11780	51.6329	42.3773	56.1524	107.229	124.621	69.6026	50.0542	100.484	-1.01555	0.00328165	0.0101052	fruB	NZ_CP011100.1	2630289	2631389	-	1101	protein_coding	fused PTS fructose transporter subunit IIA/HPr protein && PF00381:PTS HPr component phosphorylation site|PF00359:Phosphoenolpyruvate-dependent sugar phosphotransferase system, EIIA 2	PTS_EIIA_2
VU14_RS04560	74.703	41.2002	69.5801	126.853	135.064	113.104	61.8277	125.007	-1.01741	0.00173509	0.00617395	VU14_RS04560	NZ_CP011100.1	975033	976076	+	1044	protein_coding	ABC transporter ATP-binding protein && PF08352:Oligopeptide/dipeptide transporter, C-terminal region|PF00005:ABC transporter	ABC_tran
VU14_RS18560	17.5772	29.4287	34.1797	64.4778	60.5698	37.2871	27.0619	54.1116	-1.01818	0.0131033	0.0304156	VU14_RS18560	NZ_CP011100.1	4150057	4150494	+	438	protein_coding	PACE efflux transporter && PF05232:Chlorhexidine efflux transporter	-
VU14_RS12805	335.065	343.727	401.611	470.268	472.026	1249.12	360.134	730.471	-1.01825	0.0121336	0.0286518	VU14_RS12805	NZ_CP011100.1	2875870	2876208	-	339	protein_coding	4a-hydroxytetrahydrobiopterin dehydratase && PF01329:Pterin 4 alpha carbinolamine dehydratase	-
VU14_RS03040	96.6744	76.5146	87.8906	193.434	180.317	154.12	87.0266	175.957	-1.0185	0.000203489	0.00124739	VU14_RS03040	NZ_CP011100.1	663108	664025	+	918	protein_coding	LysR family transcriptional regulator && PF00126:Bacterial regulatory helix-turn-helix protein, lysR family|PF03466:LysR substrate binding domain	LysR_substrate
VU14_RS04180	236.193	270.744	286.865	368.645	401.014	842.688	264.601	537.449	-1.0196	0.00505196	0.0142796	VU14_RS04180	NZ_CP011100.1	884049	885019	+	971	protein_coding	response regulator && PF00072:Response regulator receiver domain	Response_reg
VU14_RS01660	150.505	110.652	141.602	296.458	340.444	177.735	134.253	271.546	-1.02034	0.00183722	0.00638751	VU14_RS01660	NZ_CP011100.1	374569	375947	-	1379	protein_coding	phosphatase PAP2 family protein && PF01569:PAP2 superfamily|PF00293:NUDIX domain	NUDIX
VU14_RS19720	119.744	77.6918	97.6563	215.16	260.38	121.804	98.3642	199.115	-1.02216	0.0044306	0.0128725	VU14_RS19720	NZ_CP011100.1	4403456	4404355	+	900	protein_coding	LysR family transcriptional regulator ArgP && PF03466:LysR substrate binding domain|PF00126:Bacterial regulatory helix-turn-helix protein, lysR family	HTH_1
VU14_RS09145	14.2814	17.6572	14.6484	30.8372	32.7216	31.0726	15.529	31.5438	-1.02436	0.0150773	0.034235	VU14_RS09145	NZ_CP011100.1	2030275	2031483	-	1209	protein_coding	EAL domain-containing response regulator && PF00563:EAL domain|PF00072:Response regulator receiver domain	EAL
VU14_RS06315	37.3515	28.2516	30.5176	75.6914	72.4052	45.9874	32.0402	64.6947	-1.02468	0.00526038	0.0146905	VU14_RS06315	NZ_CP011100.1	1345952	1346530	+	579	protein_coding	DUF3305 domain-containing protein && PF11749:Protein of unknown function (DUF3305)	-
VU14_RS17830	416.359	333.133	383.301	721.871	859.116	723.37	377.598	768.119	-1.02476	1.42783e-05	0.000168195	VU14_RS17830	NZ_CP011100.1	3984463	3987435	+	2973	protein_coding	HD domain-containing protein && PF13487:HD domain	-
VU14_RS12305	76.9001	57.6803	57.3731	152.084	154.557	82.0316	63.9845	129.557	-1.02479	0.00369668	0.01109	VU14_RS12305	NZ_CP011100.1	2741242	2742207	+	966	protein_coding	tripartite tricarboxylate transporter substrate binding protein && PF03401:Tripartite tricarboxylate transporter family receptor	-
VU14_RS04565	106.562	81.2232	101.318	217.963	220.697	147.905	96.3677	195.522	-1.02555	0.000588527	0.00273541	VU14_RS04565	NZ_CP011100.1	976073	977074	+	1002	protein_coding	dipeptide ABC transporter ATP-binding protein && PF00005:ABC transporter|PF08352:Oligopeptide/dipeptide transporter, C-terminal region	ABC_tran
VU14_RS20100	83.4915	77.6918	91.5527	203.946	202.595	105.647	84.2454	170.729	-1.02658	0.00253936	0.00822235	xerC	NZ_CP011100.1	4485705	4486628	-	924	protein_coding	tyrosine recombinase XerC && PF00589:Phage integrase family|PF02899:Phage integrase, N-terminal SAM-like domain	Phage_integrase
VU14_RS05380	62.6187	57.6803	54.9316	163.297	119.747	72.0884	58.4102	118.378	-1.02768	0.00510578	0.0144112	rodA	NZ_CP011100.1	1142368	1143471	-	1104	protein_coding	rod shape-determining protein RodA && PF01098:Cell cycle protein	-
VU14_RS01095	60.4215	65.9203	74.4629	147.879	148.988	110.618	66.9349	135.828	-1.02837	0.000481104	0.00234627	hslU	NZ_CP011100.1	250691	252019	-	1329	protein_coding	HslU--HslV peptidase ATPase subunit && PF07724:AAA domain (Cdc48 subfamily)|PF10431:C-terminal, D2-small domain, of ClpB protein|PF00004:ATPase family associated with various cellular activities (AAA)	AAA
VU14_RS17310	108.759	68.2746	76.9043	236.886	191.456	88.2461	84.6459	172.196	-1.02972	0.0109139	0.0263369	VU14_RS17310	NZ_CP011100.1	3872237	3874096	-	1860	protein_coding	U32 family peptidase && PF12392:Collagenase|PF01136:Peptidase family U32	-
VU14_RS11125	14.2814	34.1373	20.752	62.3753	43.8609	33.5584	23.0569	46.5982	-1.03002	0.0218455	0.0463852	VU14_RS11125	NZ_CP011100.1	2483370	2484554	-	1185	protein_coding	acyltransferase && PF01757:Acyltransferase family	-
VU14_RS04730	61.5201	41.2002	46.3867	103.725	140.633	58.4164	49.7023	100.925	-1.03026	0.00925218	0.0229175	VU14_RS04730	NZ_CP011100.1	1006527	1007084	+	558	protein_coding	DUF3261 domain-containing protein && PF11659:Protein of unknown function (DUF3261)	-
VU14_RS07980	37.3515	31.783	45.166	87.6058	78.6711	65.8739	38.1002	77.3836	-1.03041	0.00198398	0.0067846	VU14_RS07980	NZ_CP011100.1	1738680	1739426	-	747	protein_coding	transporter substrate-binding domain-containing protein && PF00497:Bacterial extracellular solute-binding proteins, family 3	-
VU14_RS06705	65.9144	43.5545	45.166	114.939	137.152	62.1451	51.545	104.745	-1.0306	0.00771876	0.019887	VU14_RS06705	NZ_CP011100.1	1439469	1440575	-	1107	protein_coding	3-deoxy-7-phosphoheptulonate synthase && PF00793:DAHP synthetase I family	-
VU14_RS18320	117.547	105.943	118.408	282.441	281.963	131.748	113.966	232.05	-1.03139	0.00333945	0.0102355	VU14_RS18320	NZ_CP011100.1	4098168	4100744	+	2577	protein_coding	alpha amylase C-terminal domain-containing protein && PF00801:PKD domain|PF00128:Alpha amylase, catalytic domain|PF02806:Alpha amylase, C-terminal all-beta domain	-
VU14_RS16925	65.9144	72.9832	56.1524	86.9049	91.2027	223.723	65.0166	133.943	-1.03168	0.014461	0.0330442	VU14_RS16925	NZ_CP011100.1	3799147	3799587	+	441	protein_coding	hypothetical protein && -	-
VU14_RS00160	91.1816	64.7432	53.7109	179.417	162.216	85.7603	69.8786	142.464	-1.03284	0.00624589	0.0167459	VU14_RS00160	NZ_CP011100.1	32307	34415	+	2109	protein_coding	TonB-dependent siderophore receptor && PF00593:TonB dependent receptor|PF07715:TonB-dependent Receptor Plug Domain	TonB_dep_Rec
VU14_RS04325	103.266	94.1719	89.1113	233.382	236.709	114.347	95.5164	194.813	-1.03428	0.00298498	0.00935907	VU14_RS04325	NZ_CP011100.1	930721	932013	+	1293	protein_coding	sulfurtransferase && PF00581:Rhodanese-like domain	Rhodanese
VU14_RS14405	36.2529	40.023	45.166	101.623	105.127	39.7729	40.4807	82.1741	-1.03605	0.0137754	0.0316418	VU14_RS14405	NZ_CP011100.1	3230605	3231072	+	468	protein_coding	GyrI-like domain-containing protein && PF06445:GyrI-like small molecule binding domain	AraC_E_bind
VU14_RS13040	93.3787	81.2232	75.6836	183.622	203.988	124.29	83.4285	170.633	-1.03759	0.000766329	0.0033202	tagH	NZ_CP011100.1	2929060	2930310	-	1251	protein_coding	type VI secretion system-associated FHA domain protein TagH && -	-
VU14_RS19595	71.4072	56.5031	68.3594	152.784	163.608	84.5174	65.4233	133.637	-1.03865	0.00279374	0.00887185	VU14_RS19595	NZ_CP011100.1	4378479	4379294	+	816	protein_coding	helix-turn-helix transcriptional regulator && PF00196:Bacterial regulatory proteins, luxR family	GerE
VU14_RS20030	86.7873	54.1488	87.8906	149.981	200.507	118.076	76.2756	156.188	-1.03879	0.00231107	0.00762652	VU14_RS20030	NZ_CP011100.1	4471237	4471755	+	519	protein_coding	cyclin-dependent kinase inhibitor 3 family protein && PF05706:Cyclin-dependent kinase inhibitor 3 (CDKN3)	-
VU14_RS00460	202.137	136.549	170.898	383.363	411.457	251.066	169.862	348.629	-1.0399	0.000699651	0.00309913	VU14_RS00460	NZ_CP011100.1	101083	102873	-	1791	protein_coding	GGDEF domain-containing protein && PF00990:Diguanylate cyclase, GGDEF domain	GGDEF
VU14_RS07895	134.026	72.9832	137.939	257.911	293.102	156.606	114.983	235.873	-1.04038	0.00436032	0.0127313	VU14_RS07895	NZ_CP011100.1	1717286	1719268	+	1983	protein_coding	methyl-accepting chemotaxis protein && PF00015:Methyl-accepting chemotaxis protein (MCP) signalling domain|PF07238:PilZ domain	-
VU14_RS01245	115.35	101.235	112.305	222.869	222.785	232.423	109.63	226.026	-1.04278	2.58463e-05	0.000265848	VU14_RS01245	NZ_CP011100.1	285551	286921	+	1371	protein_coding	phosphatidylserine decarboxylase family protein && PF02666:Phosphatidylserine decarboxylase|PF12588:Phophatidylserine decarboxylase	-
VU14_RS02575	91.1816	74.1603	97.6563	186.425	222.785	130.505	87.6661	179.905	-1.04312	0.000915918	0.00383531	treR	NZ_CP011100.1	574920	575867	+	948	protein_coding	trehalose operon repressor TreR && PF13377:Periplasmic binding protein-like domain|PF00356:Bacterial regulatory proteins, lacI family	LacI
VU14_RS04745	62.6187	63.566	74.4629	178.716	167.785	64.631	66.8825	137.044	-1.04418	0.0103297	0.0251335	fabG	NZ_CP011100.1	1008729	1009454	+	726	protein_coding	3-ketoacyl-ACP reductase FabG2 && PF13561:Enoyl-(Acyl carrier protein) reductase	-
VU14_RS14000	43.9429	31.783	54.9316	94.6142	95.38	78.3029	43.5525	89.4324	-1.04424	0.00177693	0.00629053	VU14_RS14000	NZ_CP011100.1	3131723	3132481	+	759	protein_coding	transporter substrate-binding domain-containing protein && PF00497:Bacterial extracellular solute-binding proteins, family 3	-
VU14_RS14355	59.3229	34.1373	54.9316	121.947	122.532	59.6593	49.464	101.379	-1.04428	0.00816523	0.0207804	VU14_RS14355	NZ_CP011100.1	3221617	3222789	+	1173	protein_coding	MFS transporter && PF07690:Major Facilitator Superfamily	MFS_1
VU14_RS03480	12.0843	24.7201	14.6484	42.7516	32.7216	29.8297	17.151	35.101	-1.04487	0.0190154	0.0416223	VU14_RS03480	NZ_CP011100.1	752086	752331	+	246	protein_coding	cyd operon YbgE family protein && -	-
VU14_RS00245	65.9144	40.023	51.2695	120.546	119.747	83.2745	52.4023	107.856	-1.04638	0.00188618	0.00654368	VU14_RS00245	NZ_CP011100.1	53070	53774	-	705	protein_coding	YafY family transcriptional regulator && PF13280:WYL domain|PF08279:HTH domain	HTH_11
VU14_RS02515	81.2944	52.9717	47.6074	141.571	155.95	77.06	60.6245	124.86	-1.04774	0.00589555	0.0159688	VU14_RS02515	NZ_CP011100.1	563215	563934	+	720	protein_coding	SDR family NAD(P)-dependent oxidoreductase && PF00106:short chain dehydrogenase	adh_short
VU14_RS02830	306.502	294.287	349.121	489.891	601.52	877.49	316.637	656.3	-1.04953	0.000393731	0.00204616	VU14_RS02830	NZ_CP011100.1	622646	623908	+	1263	protein_coding	DUF1479 domain-containing protein && PF07350:Protein of unknown function (DUF1479)	-
VU14_RS14550	107.66	100.058	101.318	221.467	241.583	175.249	103.012	212.766	-1.05044	0.000102193	0.000733914	VU14_RS14550	NZ_CP011100.1	3261967	3263622	-	1656	protein_coding	methyl-accepting chemotaxis protein && PF12729:Four helix bundle sensory module for signal transduction|PF00672:HAMP domain|PF00015:Methyl-accepting chemotaxis protein (MCP) signalling domain	HAMP
VU14_RS07820	150.505	113.006	126.953	302.065	320.254	185.193	130.155	269.17	-1.05205	0.000755602	0.00328811	VU14_RS07820	NZ_CP011100.1	1701936	1703444	-	1509	protein_coding	DUF853 family protein && PF05872:Bacterial protein of unknown function (DUF853)	-
VU14_RS21320	99.9701	82.4004	96.4356	222.168	220.697	132.991	92.9354	191.952	-1.05229	0.000780268	0.00336137	VU14_RS21320	NZ_CP011100.1	4736601	4737485	+	885	protein_coding	LysR family transcriptional regulator && PF03466:LysR substrate binding domain|PF00126:Bacterial regulatory helix-turn-helix protein, lysR family	LysR_substrate
VU14_RS19830	79.0973	75.3375	76.9043	200.442	186.583	90.7319	77.113	159.252	-1.05397	0.00335942	0.0102887	VU14_RS19830	NZ_CP011100.1	4425318	4426223	-	906	protein_coding	1%2C4-dihydroxy-2-naphthoate polyprenyltransferase && PF01040:UbiA prenyltransferase family	UbiA
VU14_RS13825	50.5344	43.5545	48.8281	108.631	128.798	57.1735	47.639	98.2008	-1.05465	0.00519637	0.0145528	VU14_RS13825	NZ_CP011100.1	3093877	3094872	+	996	protein_coding	U32 family peptidase && PF01136:Peptidase family U32	-
VU14_RS08655	50.5344	43.5545	32.959	96.0159	105.823	60.9022	42.3493	87.5804	-1.05591	0.00336585	0.0103004	yehT	NZ_CP011100.1	1911576	1912280	-	705	protein_coding	two-component system response regulator BtsR && PF00072:Response regulator receiver domain|PF04397:LytTr DNA-binding domain	LytTR
VU14_RS20450	93.3787	71.8061	78.125	179.417	205.38	119.319	81.1033	168.038	-1.05637	0.000920919	0.00384348	VU14_RS20450	NZ_CP011100.1	4561508	4562314	-	807	protein_coding	carbon-nitrogen hydrolase family protein && PF00795:Carbon-nitrogen hydrolase	CN_hydrolase
VU14_RS16745	65.9144	83.5775	54.9316	158.391	176.14	89.489	68.1412	141.34	-1.05983	0.00303555	0.00947695	lpxB	NZ_CP011100.1	3760440	3761579	-	1140	protein_coding	lipid-A-disaccharide synthase && PF02684:Lipid-A-disaccharide synthetase	-
VU14_RS05805	17.5772	29.4287	19.5313	54.666	55.0001	27.3439	22.179	45.67	-1.06158	0.0155164	0.0350714	VU14_RS05805	NZ_CP011100.1	1236484	1236801	-	318	protein_coding	N(4)-acetylcytidine aminohydrolase && PF04266:ASCH domain	-
VU14_RS08565	38.4501	18.8344	37.8418	67.2812	84.2407	45.9874	31.7087	65.8364	-1.06362	0.00950767	0.0234379	rsxG	NZ_CP011100.1	1891257	1891889	-	633	protein_coding	electron transport complex subunit RsxG && PF04205:FMN-binding domain	-
VU14_RS03035	279.038	256.618	322.266	446.439	437.912	914.777	285.974	599.709	-1.06589	0.00235569	0.00773512	VU14_RS03035	NZ_CP011100.1	662159	663016	-	858	protein_coding	DMT family transporter && PF00892:EamA-like transporter family	DUF6
VU14_RS05355	39.5486	44.7316	40.2832	103.725	106.519	48.4732	41.5212	86.2392	-1.06769	0.0058548	0.015891	lipB	NZ_CP011100.1	1137732	1138436	-	705	protein_coding	lipoyl(octanoyl) transferase LipB && PF03099:Biotin/lipoate A/B protein ligase family	BPL_LipA_LipB
VU14_RS01120	40.6472	40.023	52.4902	96.0159	97.4686	84.5174	44.3868	92.6673	-1.06788	0.000584192	0.00272165	VU14_RS01120	NZ_CP011100.1	256434	257003	+	570	protein_coding	sigma-70 family RNA polymerase sigma factor && PF04545:Sigma-70, region 4|PF04542:Sigma-70 region 2	Sigma70_r2
VU14_RS02400	16.4786	15.3029	18.3105	36.444	36.8988	31.0726	16.6974	34.8051	-1.06836	0.00926006	0.0229186	VU14_RS02400	NZ_CP011100.1	539846	540028	-	183	protein_coding	hypothetical protein && -	-
VU14_RS19840	217.517	150.675	178.223	439.431	449.052	256.038	182.138	381.507	-1.06925	0.0007864	0.00338126	VU14_RS19840	NZ_CP011100.1	4427812	4429542	+	1731	protein_coding	2-succinyl-5-enolpyruvyl-6-hydroxy-3-cyclohexene-1-carboxylic-acid synthase && PF02775:Thiamine pyrophosphate enzyme, C-terminal TPP binding domain|PF02776:Thiamine pyrophosphate enzyme, N-terminal TPP binding domain|PF16582:Middle domain of thiamine pyrophosphate	TPP_enzyme_N
VU14_RS17520	106.562	51.7945	83.0078	177.314	222.089	105.647	80.4546	168.35	-1.06943	0.00592859	0.0160473	VU14_RS17520	NZ_CP011100.1	3917704	3918390	+	687	protein_coding	hypothetical protein && -	-
VU14_RS05980	92.2801	62.3889	73.2422	163.998	209.557	103.161	75.9704	158.905	-1.0701	0.00245774	0.00800381	VU14_RS05980	NZ_CP011100.1	1265970	1266890	-	921	protein_coding	AAA family ATPase && PF07726:ATPase family associated with various cellular activities (AAA)	-
VU14_RS11730	84.5901	30.6059	62.2559	155.588	119.747	96.9464	59.1506	124.094	-1.07095	0.00781288	0.0200772	VU14_RS11730	NZ_CP011100.1	2619946	2621103	-	1158	protein_coding	AGE family epimerase/isomerase && PF07221:N-acylglucosamine 2-epimerase (GlcNAc 2-epimerase)	GlcNAc_2-epim
VU14_RS21555	163.687	134.195	166.016	372.85	412.849	186.435	154.633	324.045	-1.07129	0.00211213	0.00714265	dinF	NZ_CP011100.1	4788806	4790191	-	1386	protein_coding	MATE family efflux transporter DinF && PF01554:MatE	MatE
VU14_RS14945	36.2529	35.3145	43.9453	93.2125	71.0128	78.3029	38.5042	80.8427	-1.07305	0.00100804	0.00411107	VU14_RS14945	NZ_CP011100.1	3345635	3347251	-	1617	protein_coding	phosphoethanolamine--lipid A transferase && PF00884:Sulfatase|PF08019:Domain of unknown function (DUF1705)	Sulfatase
VU14_RS09230	39.5486	21.1887	23.1934	61.6745	81.4559	32.3155	27.9769	58.4819	-1.07392	0.017486	0.0387273	VU14_RS09230	NZ_CP011100.1	2048982	2049770	+	789	protein_coding	ATP-binding cassette domain-containing protein && PF00005:ABC transporter	ABC_tran
VU14_RS14270	46.1401	40.023	45.166	119.845	108.608	45.9874	43.7764	91.48	-1.0754	0.00846968	0.0213903	VU14_RS14270	NZ_CP011100.1	3204115	3204672	+	558	protein_coding	DUF1566 domain-containing protein && PF07603:Protein of unknown function (DUF1566)	-
VU14_RS02810	208.729	125.955	227.051	466.764	466.457	248.581	187.245	393.934	-1.07572	0.00265294	0.00850659	VU14_RS02810	NZ_CP011100.1	619238	620665	-	1428	protein_coding	PLP-dependent aminotransferase family protein && PF00392:Bacterial regulatory proteins, gntR family|PF00155:Aminotransferase class I and II	Aminotran_1_2
VU14_RS00865	65.9144	44.7316	52.4902	120.546	136.456	85.7603	54.3788	114.254	-1.07691	0.00118822	0.00465416	VU14_RS00865	NZ_CP011100.1	200816	201940	+	1125	protein_coding	hypothetical protein && -	-
VU14_RS20020	175.772	121.246	142.822	375.654	364.115	186.435	146.613	308.735	-1.0777	0.00183662	0.00638751	VU14_RS20020	NZ_CP011100.1	4468585	4470549	+	1965	protein_coding	LTA synthase family protein && PF00884:Sulfatase	Sulfatase
VU14_RS15230	90.083	97.7033	90.332	215.16	228.355	141.691	92.7061	195.069	-1.07928	0.000309516	0.00171424	VU14_RS15230	NZ_CP011100.1	3414047	3415255	+	1209	protein_coding	cation:proton antiporter && PF00999:Sodium/hydrogen exchanger family	Na_H_Exchanger
VU14_RS17300	75.8015	41.2002	64.6973	125.451	170.57	87.0032	60.5663	127.675	-1.08139	0.00391536	0.0115967	VU14_RS17300	NZ_CP011100.1	3870995	3871471	+	477	protein_coding	methylated-DNA--[protein]-cysteine S-methyltransferase && PF02870:6-O-methylguanine DNA methyltransferase, ribonuclease-like domain|PF01035:6-O-methylguanine DNA methyltransferase, DNA binding domain	DNA_binding_1
VU14_RS17530	125.237	70.6289	98.877	239.689	255.507	126.776	98.2477	207.324	-1.08151	0.00331306	0.010194	VU14_RS17530	NZ_CP011100.1	3919539	3920522	+	984	protein_coding	hydrolase && PF00561:alpha/beta hydrolase fold	Abhydrolase_1
VU14_RS09020	105.463	85.9318	95.2149	231.98	266.646	105.647	95.5366	201.424	-1.08189	0.00416934	0.0122391	VU14_RS09020	NZ_CP011100.1	1998042	2001023	-	2982	protein_coding	hypothetical protein && -	-
VU14_RS06590	38.4501	24.7201	58.5938	103.725	112.089	39.7729	40.588	85.1957	-1.082	0.0214651	0.0457491	VU14_RS06590	NZ_CP011100.1	1409920	1411518	+	1599	protein_coding	ATP-binding cassette domain-containing protein && PF00005:ABC transporter	ABC_tran
VU14_RS06635	30.76	43.5545	35.4004	81.999	84.2407	64.631	36.5716	76.9569	-1.08235	0.00125004	0.00482486	VU14_RS06635	NZ_CP011100.1	1425126	1425506	+	381	protein_coding	hypothetical protein && -	-
VU14_RS19420	105.463	91.8176	107.422	205.348	242.279	197.622	101.567	215.083	-1.08453	3.61589e-05	0.000342558	VU14_RS19420	NZ_CP011100.1	4339001	4339792	-	792	protein_coding	ABC transporter substrate-binding protein && PF00497:Bacterial extracellular solute-binding proteins, family 3	-
VU14_RS14575	97.773	69.4518	75.6836	197.639	207.469	108.133	80.9695	171.08	-1.08469	0.00178203	0.00629983	modC	NZ_CP011100.1	3267901	3268977	-	1077	protein_coding	molybdenum ABC transporter ATP-binding protein && PF03459:TOBE domain|PF00005:ABC transporter	ABC_tran
VU14_RS12895	86.7873	84.7547	65.918	163.297	199.114	140.448	79.1533	167.62	-1.08544	0.000228377	0.00135588	VU14_RS12895	NZ_CP011100.1	2892782	2894119	-	1338	protein_coding	replication-associated recombination protein A && PF16193:AAA C-terminal domain|PF00004:ATPase family associated with various cellular activities (AAA)|PF12002:MgsA AAA+ ATPase C terminal	AAA
VU14_RS21950	101.069	64.7432	87.8906	201.844	219.304	116.833	84.5675	179.327	-1.08963	0.00169137	0.00606875	VU14_RS21950	NZ_CP011100.1	4873748	4874581	+	834	protein_coding	AraC family transcriptional regulator && PF02311:AraC-like ligand binding domain|PF12833:Helix-turn-helix domain	AraC_binding
VU14_RS14425	128.533	83.5775	104.98	231.98	304.241	136.719	105.697	224.314	-1.08973	0.00262648	0.00845458	VU14_RS14425	NZ_CP011100.1	3233862	3235097	+	1236	protein_coding	cyanate transporter && PF07690:Major Facilitator Superfamily	MFS_1
VU14_RS14100	39.5486	32.9602	40.2832	86.2041	100.95	50.959	37.5973	79.3709	-1.09052	0.00340465	0.0103791	VU14_RS14100	NZ_CP011100.1	3157701	3158660	+	960	protein_coding	hypothetical protein && -	-
VU14_RS14200	37.3515	43.5545	39.0625	116.34	88.4179	48.4732	39.9895	84.4105	-1.09065	0.0056179	0.0154492	VU14_RS14200	NZ_CP011100.1	3183988	3185058	+	1071	protein_coding	AI-2E family transporter && PF01594:AI-2E family transporter	-
VU14_RS21650	91.1816	84.7547	73.2422	159.793	155.95	217.508	83.0595	177.75	-1.0907	0.000171169	0.00108976	VU14_RS21650	NZ_CP011100.1	4807765	4808646	-	882	protein_coding	VirK/YbjX family protein && PF04393:Protein of unknown function (DUF535)	-
VU14_RS12325	124.139	110.652	93.9942	289.449	261.077	147.905	109.595	232.81	-1.09134	0.00108566	0.00436913	VU14_RS12325	NZ_CP011100.1	2744997	2746580	-	1584	protein_coding	sensor histidine kinase && PF02518:Histidine kinase-, DNA gyrase B-, and HSP90-like ATPase|PF17203:Single cache domain 3	HATPase_c
VU14_RS16455	83.4915	67.0975	59.8145	165.4	192.849	88.2461	70.1345	148.831	-1.09174	0.00286291	0.00904078	VU14_RS16455	NZ_CP011100.1	3688273	3689079	-	807	protein_coding	helix-turn-helix transcriptional regulator && PF12833:Helix-turn-helix domain|PF02311:AraC-like ligand binding domain	AraC_binding
VU14_RS08050	81.2944	55.326	40.2832	123.349	135.064	119.319	58.9679	125.91	-1.09178	0.00112595	0.00447218	VU14_RS08050	NZ_CP011100.1	1750992	1751723	+	732	protein_coding	transporter substrate-binding domain-containing protein && PF00497:Bacterial extracellular solute-binding proteins, family 3	-
VU14_RS06495	87.8858	67.0975	80.5664	182.22	200.507	118.076	78.5166	166.934	-1.09411	0.000606578	0.0027866	tsaA	NZ_CP011100.1	1391079	1391786	-	708	protein_coding	tRNA (N6-threonylcarbamoyladenosine(37)-N6)-methyltransferase TrmO && PF01980:Uncharacterised protein family UPF0066	-
VU14_RS03415	51.6329	49.4402	45.166	121.246	129.494	59.6593	48.7464	103.467	-1.09621	0.00343917	0.0104441	VU14_RS03415	NZ_CP011100.1	738298	738963	-	666	protein_coding	CatB-related O-acetyltransferase && PF00132:Bacterial transferase hexapeptide (six repeats)	Hexapep
VU14_RS03745	54.9286	47.0859	53.7109	110.033	144.114	77.06	51.9085	110.402	-1.0974	0.00138701	0.00522604	VU14_RS03745	NZ_CP011100.1	795101	795793	+	693	protein_coding	aspartate/glutamate racemase family protein && PF01177:Asp/Glu/Hydantoin racemase	Asp_Glu_race
VU14_RS16055	21.9715	23.543	28.0762	62.3753	63.3546	29.8297	24.5302	51.8532	-1.10001	0.00900269	0.022443	VU14_RS16055	NZ_CP011100.1	3601663	3602112	+	450	protein_coding	BMC domain-containing protein && PF00936:BMC domain	-
VU14_RS20525	29.6615	22.3658	34.1797	66.5804	73.1014	43.5016	28.7357	61.0611	-1.10107	0.00387598	0.0115073	VU14_RS20525	NZ_CP011100.1	4578875	4579336	-	462	protein_coding	hypothetical protein && -	-
VU14_RS16960	29.6615	16.4801	14.6484	49.0592	45.2533	36.0442	20.2633	43.4522	-1.10163	0.00899339	0.022441	VU14_RS16960	NZ_CP011100.1	3806394	3806606	+	213	protein_coding	hypothetical protein && -	-
VU14_RS13015	75.8015	67.0975	86.6699	177.314	185.19	128.019	76.523	163.508	-1.10175	0.000212569	0.00128794	vasH	NZ_CP011100.1	2922205	2923743	-	1539	protein_coding	sigma-54-dependent transcriptional regulator VasH && PF00158:Sigma-54 interaction domain	Sigma54_activat
VU14_RS16380	109.857	80.0461	91.5527	231.98	245.76	124.29	93.8187	200.677	-1.10207	0.00139737	0.00526005	VU14_RS16380	NZ_CP011100.1	3672057	3673070	-	1014	protein_coding	ABC transporter permease && PF01061:ABC-2 type transporter	ABC2_membrane
VU14_RS06850	56.0272	67.0975	69.5801	174.511	151.076	85.7603	64.2349	137.116	-1.10342	0.00168998	0.00606875	VU14_RS06850	NZ_CP011100.1	1476097	1476885	+	789	protein_coding	hypothetical protein && -	-
VU14_RS14615	13.1829	10.5943	14.6484	32.9398	24.3671	24.8581	12.8086	27.3883	-1.10383	0.0165853	0.0370223	VU14_RS14615	NZ_CP011100.1	3273333	3273788	-	456	protein_coding	nitrate reductase cytochrome c-type subunit && PF03892:Nitrate reductase cytochrome c-type subunit (NapB)	-
VU14_RS11715	23.07	31.783	32.959	65.8795	80.0635	41.0158	29.2707	62.3196	-1.10712	0.00493867	0.0140094	VU14_RS11715	NZ_CP011100.1	2617930	2618250	+	321	protein_coding	2Fe-2S ferredoxin-like protein && PF00111:2Fe-2S iron-sulfur cluster binding domain	Fer2
VU14_RS03645	42.8443	42.3773	45.166	103.725	120.443	54.6877	43.4626	92.9521	-1.10898	0.00327309	0.0100946	VU14_RS03645	NZ_CP011100.1	775623	776069	-	447	protein_coding	organic hydroperoxide resistance protein && PF02566:OsmC-like protein	-
VU14_RS19885	83.4915	64.7432	59.8145	208.151	148.291	90.7319	69.3497	149.058	-1.10957	0.00286545	0.00904157	VU14_RS19885	NZ_CP011100.1	4437359	4439893	-	2535	protein_coding	fimbria/pilus outer membrane usher protein && PF13953:PapC C-terminal domain|PF00577:Outer membrane usher protein|PF13954:PapC N-terminal domain	-
VU14_RS06185	64.8158	50.6174	74.4629	148.579	152.469	106.89	63.2987	135.979	-1.10987	0.000406991	0.00209582	VU14_RS06185	NZ_CP011100.1	1317655	1318677	-	1023	protein_coding	ABC transporter ATP-binding protein && PF08352:Oligopeptide/dipeptide transporter, C-terminal region|PF00005:ABC transporter	ABC_tran
VU14_RS03000	140.617	124.778	164.795	188.528	220	523.262	143.397	310.597	-1.11042	0.00697099	0.0181972	pspA	NZ_CP011100.1	657918	658580	+	663	protein_coding	phage shock protein PspA && PF04012:PspA/IM30 family	-
VU14_RS00410	77.9987	80.0461	84.2285	214.459	199.114	106.89	80.7578	173.488	-1.11065	0.00110954	0.00443367	VU14_RS00410	NZ_CP011100.1	91306	92385	-	1080	protein_coding	glycosyltransferase family 9 protein && PF01075:Glycosyltransferase family 9 (heptosyltransferase)	-
VU14_RS13045	42.8443	36.4916	41.5039	88.3066	92.5951	79.5458	40.28	86.8158	-1.11137	0.000345105	0.00185739	tssG	NZ_CP011100.1	2930367	2931365	-	999	protein_coding	type VI secretion system baseplate subunit TssG && PF06996:Type VI secretion, TssG	-
VU14_RS02795	48.3372	32.9602	64.6973	121.246	132.279	59.6593	48.6649	104.395	-1.11152	0.00662102	0.0175334	VU14_RS02795	NZ_CP011100.1	617118	617807	-	690	protein_coding	LrgB family protein && PF04172:LrgB-like family	-
VU14_RS17450	92.2801	80.0461	73.2422	188.528	229.051	111.861	81.8561	176.48	-1.11404	0.00116427	0.00457847	alr	NZ_CP011100.1	3903246	3904319	-	1074	protein_coding	alanine racemase && PF00842:Alanine racemase, C-terminal domain|PF01168:Alanine racemase, N-terminal domain	Ala_racemase_N
VU14_RS06300	192.25	113.006	194.092	401.585	472.026	205.079	166.449	359.563	-1.11408	0.00337074	0.0103071	VU14_RS06300	NZ_CP011100.1	1340546	1342633	+	2088	protein_coding	cache domain-containing protein && PF02518:Histidine kinase-, DNA gyrase B-, and HSP90-like ATPase|PF17202:Single cache domain 3|PF00512:His Kinase A (phospho-acceptor) domain	HATPase_c
VU14_RS11610	53.8301	38.8459	54.9316	127.554	111.393	79.5458	49.2025	106.164	-1.11732	0.000885951	0.00372834	VU14_RS11610	NZ_CP011100.1	2589804	2590808	+	1005	protein_coding	substrate-binding domain-containing protein && PF00356:Bacterial regulatory proteins, lacI family|PF13377:Periplasmic binding protein-like domain	LacI
VU14_RS04385	30.76	23.543	24.4141	71.4863	75.19	22.3723	26.239	56.3495	-1.11863	0.0202897	0.0436907	VU14_RS04385	NZ_CP011100.1	945381	945950	+	570	protein_coding	reactive chlorine resistance membrane protein RclC && PF04224:Protein of unknown function, DUF417	-
VU14_RS19345	92.2801	72.9832	95.2149	215.861	228.355	119.319	86.8261	187.845	-1.11965	0.00095758	0.0039624	dmeF	NZ_CP011100.1	4322385	4323344	-	960	protein_coding	CDF family Co(II)/Ni(II) efflux transporter DmeF && PF01545:Cation efflux family	-
VU14_RS14130	24.1686	25.8973	30.5176	73.5888	64.747	34.8013	26.8612	57.7124	-1.12155	0.00581563	0.0158172	VU14_RS14130	NZ_CP011100.1	3171921	3172562	+	642	protein_coding	energy-coupling factor ABC transporter permease && PF01891:Cobalt uptake substrate-specific transmembrane region	-
VU14_RS00830	134.026	75.3375	125.732	268.424	292.406	166.549	111.699	242.46	-1.12163	0.00125263	0.00482532	VU14_RS00830	NZ_CP011100.1	191051	192565	-	1515	protein_coding	YifB family Mg chelatase-like AAA ATPase && PF13541:Subunit ChlI of Mg-chelatase|PF01078:Magnesium chelatase, subunit ChlI|PF13335:Magnesium chelatase, subunit ChlI C-terminal	-
VU14_RS09190	50.5344	40.023	32.959	103.024	116.962	47.2303	41.1721	89.0723	-1.12278	0.00650717	0.0172826	hybA	NZ_CP011100.1	2040378	2041403	+	1026	protein_coding	hydrogenase 2 operon protein HybA && PF13247:4Fe-4S dicluster domain	-
VU14_RS08310	52.7315	47.0859	20.752	89.0075	87.7217	87.0032	40.1898	87.9108	-1.12474	0.00303693	0.00947695	VU14_RS08310	NZ_CP011100.1	1831739	1832278	-	540	protein_coding	isochorismatase family protein && PF00857:Isochorismatase family	Isochorismatase
VU14_RS09005	27.4643	20.0115	13.4277	54.666	51.5191	26.101	20.3012	44.0954	-1.13066	0.0132084	0.0305878	VU14_RS09005	NZ_CP011100.1	1994891	1995451	-	561	protein_coding	hypothetical protein && -	-
VU14_RS12060	39.5486	30.6059	30.5176	79.8965	83.5445	55.9306	33.5574	73.1239	-1.13156	0.0012567	0.00483629	VU14_RS12060	NZ_CP011100.1	2684771	2685184	+	414	protein_coding	VOC family protein && PF00903:Glyoxalase/Bleomycin resistance protein/Dioxygenase superfamily	Glyoxalase
VU14_RS01265	109.857	102.412	90.332	247.399	268.039	146.663	100.867	220.7	-1.13449	0.000403562	0.00208087	yqhD	NZ_CP011100.1	290709	291872	+	1164	protein_coding	alcohol dehydrogenase && PF00465:Iron-containing alcohol dehydrogenase	-
VU14_RS08575	131.829	122.423	136.719	306.971	358.545	190.164	130.324	285.227	-1.13452	0.0002957	0.00166664	rsxC	NZ_CP011100.1	1893075	1895633	-	2559	protein_coding	electron transport complex subunit RsxC && PF10531:SLBB domain|PF13375:RnfC Barrel sandwich hybrid domain|PF01512:Respiratory-chain NADH dehydrogenase 51 Kd subunit|PF12838:4Fe-4S dicluster domain	-
VU14_RS16335	67.013	40.023	58.5938	130.357	164.304	67.1168	55.2099	120.593	-1.13476	0.00474859	0.0136264	VU14_RS16335	NZ_CP011100.1	3663979	3664680	+	702	protein_coding	protein ligase && PF03099:Biotin/lipoate A/B protein ligase family	BPL_LipA_LipB
VU14_RS18790	87.8858	67.0975	57.3731	192.733	193.545	78.3029	70.7855	154.86	-1.1353	0.00478489	0.0137011	VU14_RS18790	NZ_CP011100.1	4202025	4203275	+	1251	protein_coding	DEAD/DEAH box helicase && PF00270:DEAD/DEAH box helicase|PF00271:Helicase conserved C-terminal domain	DEAD
VU14_RS14010	76.9001	49.4402	48.8281	143.673	154.557	85.7603	58.3895	127.997	-1.13727	0.00159831	0.00582274	VU14_RS14010	NZ_CP011100.1	3133278	3134228	+	951	protein_coding	cobalamin biosynthesis protein && PF03186:CobD/Cbib protein	-
VU14_RS14105	130.73	68.2746	101.318	271.928	261.773	125.533	100.108	219.745	-1.13806	0.00343878	0.0104441	pbpC	NZ_CP011100.1	3158762	3161170	-	2409	protein_coding	penicillin-binding protein 1C && PF06832:Penicillin-Binding Protein C-terminus Family|PF00905:Penicillin binding protein transpeptidase domain|PF00912:Transglycosylase	-
VU14_RS14825	150.505	96.5262	129.395	297.86	348.102	181.464	125.475	275.808	-1.13966	0.000760028	0.00329651	VU14_RS14825	NZ_CP011100.1	3319513	3321666	+	2154	protein_coding	bifunctional TVP38/TMEM64 family protein/FAD-dependent oxidoreductase && PF09335:SNARE associated Golgi protein|PF02852:Pyridine nucleotide-disulphide oxidoreductase, dimerisation domain|PF07992:Pyridine nucleotide-disulphide oxidoreductase	Pyr_redox_2
VU14_RS07160	26.3658	38.8459	24.4141	63.777	86.3293	45.9874	29.8752	65.3646	-1.14127	0.00386155	0.0114803	VU14_RS07160	NZ_CP011100.1	1542319	1542762	+	444	protein_coding	inhibitor of vertebrate lysozyme family protein && PF08816:Inhibitor of vertebrate lysozyme (Ivy)	-
VU14_RS06700	475.682	495.579	627.441	772.332	731.014	2028.42	532.901	1177.25	-1.14229	0.00563095	0.0154636	VU14_RS06700	NZ_CP011100.1	1438479	1438889	+	411	protein_coding	H-NS histone family protein && PF00816:H-NS histone family	-
VU14_RS03685	37.3515	29.4287	43.9453	100.922	82.1521	59.6593	36.9085	80.9111	-1.14313	0.00148592	0.00548902	VU14_RS03685	NZ_CP011100.1	781407	781970	-	564	protein_coding	DUF2799 domain-containing protein && PF10973:Protein of unknown function (DUF2799)	-
VU14_RS10135	115.35	65.9203	97.6563	209.553	269.431	135.476	92.9756	204.82	-1.14334	0.00147404	0.00546042	VU14_RS10135	NZ_CP011100.1	2266649	2268169	-	1521	protein_coding	BatD family protein && PF13584:Oxygen tolerance	-
VU14_RS12445	73.6044	45.9088	74.4629	159.793	158.038	109.375	64.6587	142.402	-1.14438	0.000537967	0.00255876	VU14_RS12445	NZ_CP011100.1	2787432	2788553	+	1122	protein_coding	glycosyltransferase family 9 protein && PF01075:Glycosyltransferase family 9 (heptosyltransferase)	-
VU14_RS01970	29.6615	16.4801	24.4141	60.2728	49.4305	45.9874	23.5185	51.8969	-1.14462	0.00312272	0.00967603	VU14_RS01970	NZ_CP011100.1	454216	454785	+	570	protein_coding	XRE family transcriptional regulator && PF01381:Helix-turn-helix|PF07883:Cupin domain	HTH_3
VU14_RS08400	23.07	23.543	21.9727	51.1618	50.8229	49.7161	22.8619	50.5669	-1.14587	0.00150684	0.00554562	mcr-3	NZ_CP011100.1	1851127	1852752	+	1626	protein_coding	MCR-3-related phosphoethanolamine--lipid A transferase && PF00884:Sulfatase|PF08019:Domain of unknown function (DUF1705)	Sulfatase
VU14_RS01795	57.1258	47.0859	63.4766	137.366	146.899	84.5174	55.8961	122.927	-1.14593	0.000710897	0.00313434	VU14_RS01795	NZ_CP011100.1	407706	408626	+	921	protein_coding	AraC family transcriptional regulator && PF12833:Helix-turn-helix domain	-
VU14_RS18680	71.4072	38.8459	37.8418	114.939	109.304	104.404	49.365	109.549	-1.14672	0.000940003	0.00390599	VU14_RS18680	NZ_CP011100.1	4180334	4180996	+	663	protein_coding	amino acid ABC transporter permease && PF00528:Binding-protein-dependent transport system inner membrane component	BPD_transp_1
VU14_RS04700	32.9572	8.24004	31.7383	54.666	68.9242	37.2871	24.3118	53.6258	-1.14868	0.0206226	0.0442152	VU14_RS04700	NZ_CP011100.1	999434	999805	+	372	protein_coding	hydroxymyristoyl-ACP dehydratase && -	-
VU14_RS21545	74.703	72.9832	51.2695	152.784	187.279	99.4322	66.3186	146.499	-1.14882	0.000922048	0.00384348	VU14_RS21545	NZ_CP011100.1	4786883	4788238	+	1356	protein_coding	HAMP domain-containing protein && PF00512:His Kinase A (phospho-acceptor) domain|PF00672:HAMP domain|PF02518:Histidine kinase-, DNA gyrase B-, and HSP90-like ATPase	HATPase_c
VU14_RS04075	51.6329	47.0859	43.9453	129.657	127.405	57.1735	47.5547	104.745	-1.14939	0.00297634	0.00933939	VU14_RS04075	NZ_CP011100.1	860907	861629	+	723	protein_coding	phosphatase PAP2 family protein && PF01569:PAP2 superfamily	-
VU14_RS19845	123.04	65.9203	90.332	210.955	259.684	149.148	93.0975	206.596	-1.15267	0.000935871	0.00389553	menH	NZ_CP011100.1	4429532	4430302	+	771	protein_coding	2-succinyl-6-hydroxy-2%2C4-cyclohexadiene-1-carboxylate synthase && PF12697:Alpha/beta hydrolase family	-
VU14_RS12745	18.6757	25.8973	20.752	55.3668	50.1267	38.53	21.775	48.0078	-1.15349	0.00290864	0.00915729	VU14_RS12745	NZ_CP011100.1	2865196	2865552	+	357	protein_coding	CidA/LrgA family protein && PF03788:LrgA family	-
VU14_RS19730	45.0415	32.9602	52.4902	101.623	134.367	52.2019	43.4973	96.064	-1.1542	0.0052529	0.0146903	VU14_RS19730	NZ_CP011100.1	4406669	4407261	+	593	protein_coding	TetR/AcrR family transcriptional regulator && -	-
VU14_RS03005	29.6615	24.7201	24.4141	49.7601	50.8229	77.06	26.2652	59.2143	-1.15576	0.00212402	0.00717671	VU14_RS03005	NZ_CP011100.1	658583	658789	+	207	protein_coding	PspC domain-containing protein && -	-
VU14_RS01290	72.5058	92.9947	86.6699	215.16	217.216	126.776	84.0568	186.384	-1.15598	0.000337357	0.00183507	VU14_RS01290	NZ_CP011100.1	298036	299436	+	1401	protein_coding	L-cystine transporter && PF00375:Sodium:dicarboxylate symporter family	SDF
VU14_RS01380	69.2101	72.9832	90.332	195.536	182.405	137.962	77.5084	171.968	-1.15625	8.70213e-05	0.000653074	msrP	NZ_CP011100.1	316705	317706	+	1002	protein_coding	protein-methionine-sulfoxide reductase catalytic subunit MsrP && PF00174:Oxidoreductase molybdopterin binding domain	-
VU14_RS03045	38.4501	52.9717	45.166	118.443	112.089	72.0884	45.5293	100.873	-1.15846	0.000715401	0.00314078	znuB	NZ_CP011100.1	664116	664895	-	780	protein_coding	zinc ABC transporter permease subunit ZnuB && PF00950:ABC 3 transport family	ABC-3
VU14_RS07660	91.1816	67.0975	93.9942	241.792	209.557	109.375	84.0911	186.908	-1.15846	0.00148847	0.00549334	VU14_RS07660	NZ_CP011100.1	1665015	1667252	+	2238	protein_coding	ABC transporter permease subunit && PF00528:Binding-protein-dependent transport system inner membrane component	BPD_transp_1
VU14_RS05495	123.04	82.4004	98.877	230.578	307.722	139.205	101.439	225.835	-1.15871	0.00126892	0.0048691	VU14_RS05495	NZ_CP011100.1	1165020	1166573	+	1554	protein_coding	diguanylate cyclase && PF00990:Diguanylate cyclase, GGDEF domain	GGDEF
VU14_RS11770	60.4215	58.8574	59.8145	140.87	136.456	121.804	59.6978	133.044	-1.15928	3.19666e-05	0.000312562	fruA	NZ_CP011100.1	2627567	2629303	-	1737	protein_coding	PTS fructose transporter subunit IIBC && PF02378:Phosphotransferase system, EIIC|PF02302:PTS system, Lactose/Cellobiose specific IIB subunit	PTS_IIB
VU14_RS02380	57.1258	28.2516	40.2832	94.6142	84.2407	103.161	41.8869	94.0053	-1.15933	0.00096446	0.0039784	pdhR	NZ_CP011100.1	532685	533449	+	765	protein_coding	pyruvate dehydrogenase complex transcriptional repressor PdhR && PF07729:FCD domain|PF00392:Bacterial regulatory proteins, gntR family	GntR
VU14_RS07665	81.2944	62.3889	79.3457	200.442	182.405	113.104	74.343	165.317	-1.15936	0.000412895	0.00211424	pstA	NZ_CP011100.1	1667285	1668934	+	1650	protein_coding	phosphate ABC transporter permease PstA && PF00528:Binding-protein-dependent transport system inner membrane component	BPD_transp_1
VU14_RS11070	40.6472	25.8973	32.959	74.9905	58.4811	90.7319	33.1678	74.7345	-1.16052	0.00130329	0.00495302	VU14_RS11070	NZ_CP011100.1	2466070	2467758	-	1689	protein_coding	phospholipid carrier-dependent glycosyltransferase && PF02366:Dolichyl-phosphate-mannose-protein mannosyltransferase	-
VU14_RS11755	125.237	81.2232	97.6563	259.313	266.646	152.877	101.372	226.279	-1.16215	0.000485815	0.00236461	VU14_RS11755	NZ_CP011100.1	2623801	2625567	-	1767	protein_coding	class I mannose-6-phosphate isomerase && -	-
VU14_RS08065	51.6329	34.1373	62.2559	139.468	117.658	72.0884	49.342	109.738	-1.16218	0.00213449	0.00719981	VU14_RS08065	NZ_CP011100.1	1753625	1754083	-	459	protein_coding	GNAT family N-acetyltransferase && PF00583:Acetyltransferase (GNAT) family	Acetyltransf_1
VU14_RS05810	68.1115	45.9088	68.3594	132.46	184.494	89.489	60.7932	135.481	-1.16294	0.00148265	0.00548208	VU14_RS05810	NZ_CP011100.1	1236845	1237516	-	672	protein_coding	Crp/Fnr family transcriptional regulator && PF00027:Cyclic nucleotide-binding domain	cNMP_binding
VU14_RS17620	191.152	147.144	189.209	464.661	474.115	242.366	175.835	393.714	-1.16607	0.000456912	0.00226454	VU14_RS17620	NZ_CP011100.1	3937828	3940206	-	2379	protein_coding	M66 family metalloprotease && PF10462:Peptidase M66	-
VU14_RS08285	31.8586	29.4287	56.1524	107.229	104.431	49.7161	39.1466	87.1254	-1.16769	0.00579289	0.0157662	VU14_RS08285	NZ_CP011100.1	1825040	1826017	+	978	protein_coding	AraC family transcriptional regulator && PF12833:Helix-turn-helix domain|PF12625:Arabinose-binding domain of AraC transcription regulator, N-term	-
VU14_RS07825	59.3229	29.4287	29.2969	109.332	105.127	49.7161	39.3495	88.0583	-1.16772	0.00762376	0.0197063	VU14_RS07825	NZ_CP011100.1	1703567	1704061	-	495	protein_coding	DUF2062 domain-containing protein && PF09835:Uncharacterized protein conserved in bacteria (DUF2062)	-
VU14_RS01785	46.1401	36.4916	41.5039	96.7168	121.836	58.4164	41.3785	92.323	-1.16799	0.00172289	0.00614701	recD	NZ_CP011100.1	403631	405694	+	2064	protein_coding	exodeoxyribonuclease V subunit alpha && PF13538:UvrD-like helicase C-terminal domain|PF13604:AAA domain	-
VU14_RS20455	30.76	24.7201	26.8555	72.1871	83.5445	27.3439	27.4452	61.0252	-1.16843	0.0105908	0.0256197	VU14_RS20455	NZ_CP011100.1	4562343	4562663	-	321	protein_coding	Dabb family protein && PF07876:Stress responsive A/B Barrel Domain	-
VU14_RS05915	76.9001	58.8574	102.539	215.16	202.595	115.59	79.4322	177.782	-1.16902	0.00110357	0.00442321	prmC	NZ_CP011100.1	1251983	1252831	+	849	protein_coding	peptide chain release factor N(5)-glutamine methyltransferase && PF05175:Methyltransferase small domain	-
VU14_RS21795	65.9144	43.5545	48.8281	141.571	155.95	57.1735	52.7657	118.231	-1.17171	0.00533737	0.0148557	VU14_RS21795	NZ_CP011100.1	4840433	4841878	+	1446	protein_coding	HAMP domain-containing protein && PF00672:HAMP domain|PF00512:His Kinase A (phospho-acceptor) domain|PF02518:Histidine kinase-, DNA gyrase B-, and HSP90-like ATPase	HATPase_c
VU14_RS19395	310.896	194.229	279.541	651.086	798.546	316.94	261.556	588.857	-1.1726	0.00196139	0.00671896	VU14_RS19395	NZ_CP011100.1	4331168	4334329	+	3162	protein_coding	S41 family peptidase && PF14684:Tricorn protease C1 domain|PF03572:Peptidase family S41	Peptidase_S41
VU14_RS02765	76.9001	64.7432	91.5527	206.049	203.988	113.104	77.732	174.38	-1.17282	0.000577146	0.00269199	mutY	NZ_CP011100.1	609972	611033	-	1062	protein_coding	A/G-specific adenine glycosylase && PF00730:HhH-GPD superfamily base excision DNA repair protein|PF00633:Helix-hairpin-helix motif|PF14815:NUDIX domain	HhH-GPD
VU14_RS04045	37.3515	20.0115	21.9727	65.1787	69.6204	43.5016	26.4452	59.4336	-1.17384	0.00356195	0.010751	VU14_RS04045	NZ_CP011100.1	856035	856436	+	402	protein_coding	VOC family protein && PF00903:Glyoxalase/Bleomycin resistance protein/Dioxygenase superfamily	Glyoxalase
VU14_RS19215	49.4358	40.023	43.9453	110.734	128.798	59.6593	44.468	99.7303	-1.17538	0.00173991	0.00617942	VU14_RS19215	NZ_CP011100.1	4290877	4291911	-	1035	protein_coding	ABC transporter ATP-binding protein && PF00005:ABC transporter	ABC_tran
VU14_RS21315	51.6329	55.326	43.9453	120.546	134.367	84.5174	50.3014	113.143	-1.17691	0.000297342	0.00166664	VU14_RS21315	NZ_CP011100.1	4735879	4736499	-	621	protein_coding	LysE family translocator && PF01810:LysE type translocator	-
VU14_RS20475	37.3515	27.0744	29.2969	77.0931	84.2407	49.7161	31.2409	70.35	-1.18072	0.00142512	0.00532404	mreD	NZ_CP011100.1	4568893	4569378	-	486	protein_coding	rod shape-determining protein MreD && PF04093:rod shape-determining protein MreD	-
VU14_RS17480	8.78858	21.1887	19.5313	48.3584	39.6836	22.3723	16.5028	36.8048	-1.18167	0.0157475	0.0354924	VU14_RS17480	NZ_CP011100.1	3911521	3911856	+	336	protein_coding	hypothetical protein && -	-
VU14_RS14365	91.1816	56.5031	93.9942	237.587	200.507	108.133	80.5596	182.075	-1.18206	0.00178495	0.00629983	cydB	NZ_CP011100.1	3222993	3224120	-	1128	protein_coding	cytochrome d ubiquinol oxidase subunit II && PF02322:Cytochrome bd terminal oxidase subunit II	-
VU14_RS20095	27.4643	40.023	43.9453	88.3066	101.646	60.9022	37.1442	83.6182	-1.18388	0.00113931	0.00450265	VU14_RS20095	NZ_CP011100.1	4484954	4485664	-	711	protein_coding	HAD-IA family hydrolase && PF13419:Haloacid dehalogenase-like hydrolase	-
VU14_RS15035	21.9715	11.7715	26.8555	37.8457	64.0508	34.8013	20.1995	45.5659	-1.18473	0.00933948	0.0230884	VU14_RS15035	NZ_CP011100.1	3366338	3366619	-	282	protein_coding	hypothetical protein && -	-
VU14_RS14015	14.2814	16.4801	13.4277	50.4609	33.4178	14.9148	14.7298	32.9312	-1.18477	0.0227289	0.0479523	VU14_RS14015	NZ_CP011100.1	3134221	3135036	+	816	protein_coding	cobalamin-binding protein && PF01497:Periplasmic binding protein	Peripla_BP_2
VU14_RS16725	150.505	76.5146	98.877	299.962	273.608	166.549	108.632	246.706	-1.18554	0.00106008	0.00429236	cadC	NZ_CP011100.1	3753364	3754884	-	1521	protein_coding	lysine decarboxylation/transport transcriptional activator CadC && PF00486:Transcriptional regulatory protein, C terminal	Trans_reg_C
VU14_RS19165	26.3658	61.2117	37.8418	100.922	109.304	73.3313	41.8064	94.519	-1.18555	0.00213721	0.00720177	hmpA	NZ_CP011100.1	4282798	4283991	+	1194	protein_coding	NO-inducible flavohemoprotein && PF00175:Oxidoreductase NAD-binding domain|PF00970:Oxidoreductase FAD-binding domain|PF00042:Globin	NAD_binding_1
VU14_RS12025	49.4358	47.0859	36.6211	131.058	117.658	52.2019	44.3809	100.306	-1.18604	0.0034875	0.0105666	VU14_RS12025	NZ_CP011100.1	2676928	2677647	-	720	protein_coding	hypothetical protein && -	-
VU14_RS20300	56.0272	43.5545	35.4004	100.922	117.658	88.2461	44.994	102.275	-1.18609	0.000292366	0.00165632	VU14_RS20300	NZ_CP011100.1	4527500	4527982	-	483	protein_coding	hypothetical protein && -	-
VU14_RS21435	50.5344	32.9602	47.6074	143.673	103.038	49.7161	43.7006	98.8093	-1.18663	0.00574659	0.0157004	VU14_RS21435	NZ_CP011100.1	4762515	4763486	-	972	protein_coding	bile acid:sodium symporter && PF13593:SBF-like CPA transporter family (DUF4137)	-
VU14_RS04095	88.9844	82.4004	93.9942	255.108	244.368	101.918	88.4597	200.465	-1.18664	0.00189282	0.00654653	clcA	NZ_CP011100.1	865395	866789	+	1395	protein_coding	H(+)/Cl(-) exchange transporter ClcA && PF00654:Voltage gated chloride channel	Voltage_CLC
VU14_RS03925	26.3658	30.6059	37.8418	90.4091	85.6331	37.2871	31.6045	71.1098	-1.18671	0.00503614	0.0142553	VU14_RS03925	NZ_CP011100.1	833101	833979	-	879	protein_coding	hypothetical protein && -	-
VU14_RS11140	51.6329	54.1488	51.2695	128.255	171.266	55.9306	52.3504	118.484	-1.18803	0.00459372	0.013253	VU14_RS11140	NZ_CP011100.1	2487252	2488682	-	1431	protein_coding	methyl-accepting chemotaxis protein && PF00015:Methyl-accepting chemotaxis protein (MCP) signalling domain	-
VU14_RS02430	52.7315	32.9602	65.918	123.349	137.152	83.2745	50.5365	114.592	-1.18881	0.0011959	0.00467501	VU14_RS02430	NZ_CP011100.1	550322	550939	+	618	protein_coding	LysE family transporter && PF01810:LysE type translocator	-
VU14_RS15105	74.703	70.6289	70.8008	179.417	194.241	116.833	72.0442	163.497	-1.18892	0.000132363	0.000890238	bioC	NZ_CP011100.1	3386027	3386830	-	804	protein_coding	malonyl-ACP O-methyltransferase BioC && PF08241:Methyltransferase domain	Methyltransf_11
VU14_RS07265	98.8716	58.8574	96.4356	238.288	252.026	87.0032	84.7215	192.439	-1.18901	0.00576385	0.0157304	VU14_RS07265	NZ_CP011100.1	1563558	1564751	+	1194	protein_coding	efflux RND transporter periplasmic adaptor subunit && PF16576:Barrel-sandwich domain of CusB or HlyD membrane-fusion|PF00529:HlyD membrane-fusion protein of T1SS	HlyD
VU14_RS14410	128.533	68.2746	101.318	263.518	274.304	140.448	99.3753	226.09	-1.18945	0.00132853	0.00503442	VU14_RS14410	NZ_CP011100.1	3231184	3232383	+	1200	protein_coding	MFS transporter && PF07690:Major Facilitator Superfamily	MFS_1
VU14_RS21060	176.87	100.058	109.863	346.218	373.862	161.577	128.93	293.886	-1.19119	0.00234543	0.0077141	gntU	NZ_CP011100.1	4679255	4680595	+	1341	protein_coding	gluconate transporter && PF02447:GntP family permease	-
VU14_RS09855	82.393	48.2631	62.2559	167.502	161.519	110.618	64.304	146.547	-1.19208	0.000364061	0.00192996	VU14_RS09855	NZ_CP011100.1	2216084	2216959	-	876	protein_coding	LysR family transcriptional regulator && PF03466:LysR substrate binding domain|PF00126:Bacterial regulatory helix-turn-helix protein, lysR family	LysR_substrate
VU14_RS00530	13.1829	24.7201	19.5313	49.0592	54.3039	26.101	19.1447	43.1547	-1.19436	0.0083022	0.0210613	VU14_RS00530	NZ_CP011100.1	120628	121359	+	732	protein_coding	LytTR family DNA-binding domain-containing protein && PF04397:LytTr DNA-binding domain|PF00072:Response regulator receiver domain	LytTR
VU14_RS06115	128.533	72.9832	103.76	239.689	307.026	150.391	101.759	232.369	-1.19466	0.000955701	0.00395876	VU14_RS06115	NZ_CP011100.1	1297853	1299241	-	1389	protein_coding	TAXI family TRAP transporter solute-binding subunit && PF16868:NMT1-like family	-
VU14_RS16340	88.9844	56.5031	65.918	187.827	199.811	94.4606	70.4685	160.699	-1.19472	0.00140453	0.00526697	VU14_RS16340	NZ_CP011100.1	3664790	3666166	-	1377	protein_coding	sodium:alanine symporter family protein && PF01235:Sodium:alanine symporter family	-
VU14_RS17375	69.2101	37.6687	61.0352	168.203	136.456	78.3029	55.9713	127.654	-1.19592	0.00217558	0.00728257	VU14_RS17375	NZ_CP011100.1	3887791	3888852	+	1062	protein_coding	chemotaxis response regulator protein-glutamate methylesterase && PF00072:Response regulator receiver domain|PF01339:CheB methylesterase	CheB_methylest
VU14_RS20200	48.3372	23.543	36.6211	96.0159	94.6837	57.1735	36.1671	82.6244	-1.19852	0.00218333	0.00730235	VU14_RS20200	NZ_CP011100.1	4507042	4507407	-	366	protein_coding	helix-turn-helix transcriptional regulator && PF01638:HxlR-like helix-turn-helix	DUF24
VU14_RS12750	47.2386	47.0859	64.6973	138.067	135.064	89.489	53.0073	120.873	-1.19879	0.00028692	0.00163736	VU14_RS12750	NZ_CP011100.1	2865549	2866235	+	687	protein_coding	LrgB family protein && PF04172:LrgB-like family	-
VU14_RS11785	32.9572	30.6059	54.9316	106.529	98.861	64.631	39.4982	90.0068	-1.20014	0.00142036	0.00531629	cra	NZ_CP011100.1	2631695	2632681	+	987	protein_coding	catabolite repressor/activator && PF00356:Bacterial regulatory proteins, lacI family|PF00532:Periplasmic binding proteins and sugar binding domain of LacI family	LacI
VU14_RS02600	113.153	67.0975	63.4766	206.049	240.887	111.861	81.2423	186.266	-1.20031	0.00191931	0.00661485	VU14_RS02600	NZ_CP011100.1	580505	581371	+	867	protein_coding	EamA family transporter && PF00892:EamA-like transporter family	DUF6
VU14_RS03735	23.07	29.4287	26.8555	81.999	59.8735	38.53	26.4514	60.1342	-1.20067	0.00307534	0.00955915	VU14_RS03735	NZ_CP011100.1	793645	794241	+	597	protein_coding	LysE family translocator && PF01810:LysE type translocator	-
VU14_RS15245	125.237	90.6404	107.422	279.638	322.342	139.205	107.767	247.062	-1.20134	0.000993331	0.00406607	VU14_RS15245	NZ_CP011100.1	3417208	3418830	+	1623	protein_coding	methyl-accepting chemotaxis protein && PF00672:HAMP domain|PF00015:Methyl-accepting chemotaxis protein (MCP) signalling domain	HAMP
VU14_RS15375	142.814	82.4004	100.098	285.945	312.596	147.905	108.438	248.815	-1.20139	0.0012362	0.00478527	VU14_RS15375	NZ_CP011100.1	3444817	3445854	+	1038	protein_coding	Mal regulon transcriptional regulator MalI && PF00356:Bacterial regulatory proteins, lacI family|PF00532:Periplasmic binding proteins and sugar binding domain of LacI family	Peripla_BP_1
VU14_RS01060	171.377	91.8176	128.174	351.124	381.52	167.792	130.456	300.145	-1.20488	0.00186472	0.00647746	cobA	NZ_CP011100.1	242047	243453	-	1407	protein_coding	siroheme synthase CysG && PF14824:Sirohaem biosynthesis protein central|PF13241:Putative NAD(P)-binding|PF00590:Tetrapyrrole (Corrin/Porphyrin) Methylases|PF10414:Sirohaem synthase dimerisation region	-
VU14_RS03725	59.3229	34.1373	54.9316	118.443	157.342	64.631	49.464	113.472	-1.20574	0.00311373	0.00965859	VU14_RS03725	NZ_CP011100.1	791645	792109	-	465	protein_coding	hypothetical protein && -	-
VU14_RS21835	24.1686	34.1373	24.4141	66.5804	73.1014	49.7161	27.5733	63.1326	-1.20605	0.00103183	0.00419179	VU14_RS21835	NZ_CP011100.1	4847386	4847967	-	582	protein_coding	DNA-3-methyladenine glycosylase I && PF03352:Methyladenine glycosylase	-
VU14_RS11550	25.2672	24.7201	26.8555	74.9905	70.3166	29.8297	25.6143	58.3789	-1.20632	0.00542879	0.0150255	VU14_RS11550	NZ_CP011100.1	2578709	2579395	+	687	protein_coding	sulfite exporter TauE/SafE family protein && PF13386:Cytochrome C biogenesis protein transmembrane region	-
VU14_RS17065	88.9844	65.9203	85.4492	190.63	215.823	146.663	80.118	184.372	-1.2067	5.37666e-05	0.000446364	VU14_RS17065	NZ_CP011100.1	3825151	3826035	+	885	protein_coding	LysR family transcriptional regulator && PF03466:LysR substrate binding domain|PF00126:Bacterial regulatory helix-turn-helix protein, lysR family	LysR_substrate
VU14_RS03980	20.8729	27.0744	24.4141	67.2812	68.228	29.8297	24.1205	55.113	-1.21128	0.00499208	0.0141406	VU14_RS03980	NZ_CP011100.1	842573	842833	+	261	protein_coding	DUF3343 domain-containing protein && -	-
VU14_RS09295	32.9572	16.4801	14.6484	67.2812	57.7849	22.3723	21.3619	49.1461	-1.21228	0.0177918	0.0393607	VU14_RS09295	NZ_CP011100.1	2062637	2063194	-	558	protein_coding	4Fe-4S binding protein && PF12838:4Fe-4S dicluster domain	-
VU14_RS03810	125.237	84.7547	96.4356	256.51	275.697	176.492	102.143	236.233	-1.21256	8.86201e-05	0.000663394	VU14_RS03810	NZ_CP011100.1	809664	810593	+	930	protein_coding	LysR family transcriptional regulator && PF00126:Bacterial regulatory helix-turn-helix protein, lysR family|PF03466:LysR substrate binding domain	LysR_substrate
VU14_RS12460	38.4501	14.1258	30.5176	68.6829	89.1141	33.5584	27.6978	63.7851	-1.21322	0.0120084	0.0284408	VU14_RS12460	NZ_CP011100.1	2792155	2792946	-	792	protein_coding	siderophore ferric iron reductase && -	-
VU14_RS21170	37.3515	32.9602	28.0762	79.1956	95.38	52.2019	32.7959	75.5925	-1.21433	0.0010484	0.00424939	hemF	NZ_CP011100.1	4704644	4705552	-	909	protein_coding	oxygen-dependent coproporphyrinogen oxidase && PF01218:Coproporphyrinogen III oxidase	-
VU14_RS17170	40.6472	47.0859	28.0762	114.238	107.215	45.9874	38.6031	89.1469	-1.2176	0.00410474	0.0120853	VU14_RS17170	NZ_CP011100.1	3845071	3846330	-	1260	protein_coding	FAD-dependent oxidoreductase && PF01593:Flavin containing amine oxidoreductase	Amino_oxidase
VU14_RS19860	142.814	78.8689	129.395	292.954	346.71	175.249	117.026	271.638	-1.21804	0.000759661	0.00329651	VU14_RS19860	NZ_CP011100.1	4432095	4433501	+	1407	protein_coding	2-succinylbenzoate--CoA ligase && PF13193:AMP-binding enzyme C-terminal domain|PF00501:AMP-binding enzyme	AMP-binding
VU14_RS00895	183.462	98.8805	124.512	337.107	421.203	187.678	135.618	315.33	-1.21957	0.00133096	0.00503649	rstB	NZ_CP011100.1	207943	209268	-	1326	protein_coding	two-component system sensor histidine kinase RstB && PF02518:Histidine kinase-, DNA gyrase B-, and HSP90-like ATPase|PF00672:HAMP domain|PF00512:His Kinase A (phospho-acceptor) domain	HATPase_c
VU14_RS09140	49.4358	51.7945	65.918	145.075	154.557	87.0032	55.7161	128.879	-1.21974	0.000368397	0.00194344	VU14_RS09140	NZ_CP011100.1	2028532	2030163	-	1632	protein_coding	methyl-accepting chemotaxis protein && PF00015:Methyl-accepting chemotaxis protein (MCP) signalling domain|PF12729:Four helix bundle sensory module for signal transduction	-
VU14_RS14455	43.9429	15.3029	28.0762	78.4948	90.5065	33.5584	29.1073	67.5199	-1.22207	0.0128891	0.0299886	VU14_RS14455	NZ_CP011100.1	3241544	3242131	-	588	protein_coding	phosphoglycerate mutase family protein && PF00300:Histidine phosphatase superfamily (branch 1)	-
VU14_RS08305	162.589	108.298	130.615	333.603	339.051	263.495	133.834	312.05	-1.22264	1.32082e-05	0.000159952	VU14_RS08305	NZ_CP011100.1	1829392	1831266	-	1875	protein_coding	S8 family serine peptidase && PF00082:Subtilase family|PF01483:Proprotein convertase P-domain	Peptidase_S8
VU14_RS16740	39.5486	28.2516	39.0625	87.6058	97.4686	63.3881	35.6209	82.8208	-1.22595	0.000445349	0.00222721	rnhB	NZ_CP011100.1	3759774	3760364	-	591	protein_coding	ribonuclease HII && PF01351:Ribonuclease HII	-
VU14_RS10095	36.2529	30.6059	45.166	105.127	95.38	59.6593	37.3416	86.7221	-1.22763	0.00075957	0.00329651	VU14_RS10095	NZ_CP011100.1	2257741	2258979	+	1239	protein_coding	dicarboxylate/amino acid:cation symporter && PF00375:Sodium:dicarboxylate symporter family	SDF
VU14_RS03815	62.6187	27.0744	47.6074	133.862	128.102	58.4164	45.7668	106.793	-1.22898	0.00465795	0.0134051	VU14_RS03815	NZ_CP011100.1	810644	811498	-	855	protein_coding	23S rRNA (adenine(2030)-N(6))-methyltransferase RlmJ && PF04378:Ribosomal RNA large subunit methyltransferase D, RlmJ	-
VU14_RS00385	75.8015	63.566	59.8145	167.502	192.152	105.647	66.394	155.1	-1.22993	0.000212706	0.00128794	VU14_RS00385	NZ_CP011100.1	85798	86838	-	1041	protein_coding	alpha/beta fold hydrolase && PF12146:Serine aminopeptidase, S33	-
VU14_RS16670	69.2101	51.7945	54.9316	161.895	164.304	84.5174	58.6454	136.906	-1.23002	0.000596795	0.00275444	VU14_RS16670	NZ_CP011100.1	3738677	3739573	-	897	protein_coding	LysR family transcriptional regulator && PF03466:LysR substrate binding domain|PF00126:Bacterial regulatory helix-turn-helix protein, lysR family	LysR_substrate
VU14_RS13830	60.4215	32.9602	46.3867	111.435	135.76	79.5458	46.5895	108.913	-1.23003	0.000721936	0.00316597	VU14_RS13830	NZ_CP011100.1	3094885	3095757	+	873	protein_coding	U32 family peptidase && PF01136:Peptidase family U32	-
VU14_RS14530	19.7743	15.3029	7.32422	44.8542	37.595	16.1577	14.1338	32.869	-1.23144	0.021534	0.045822	VU14_RS14530	NZ_CP011100.1	3258071	3258631	-	561	protein_coding	YceI family protein && PF04264:YceI-like domain	-
VU14_RS06235	14.2814	16.4801	21.9727	56.0677	50.8229	14.9148	17.5781	40.6018	-1.23269	0.0195811	0.0424559	VU14_RS06235	NZ_CP011100.1	1328141	1328989	+	849	protein_coding	DUF692 domain-containing protein && PF05114:Protein of unknown function (DUF692)	-
VU14_RS00545	64.8158	42.3773	40.2832	128.255	139.241	78.3029	49.1588	115.266	-1.23446	0.000695347	0.00308696	purE	NZ_CP011100.1	123854	124363	-	510	protein_coding	5-(carboxyamino)imidazole ribonucleotide mutase && PF00731:AIR carboxylase	-
VU14_RS16360	92.2801	89.4633	125.732	276.834	282.659	161.577	102.492	240.357	-1.23544	0.000170065	0.00108732	VU14_RS16360	NZ_CP011100.1	3669793	3670719	+	927	protein_coding	phenylacetate--CoA ligase && -	-
VU14_RS01295	74.703	90.6404	86.6699	235.484	229.747	125.533	84.0044	196.922	-1.23601	0.000215504	0.00130091	VU14_RS01295	NZ_CP011100.1	299530	300858	+	1329	protein_coding	CoA-disulfide reductase && PF02852:Pyridine nucleotide-disulphide oxidoreductase, dimerisation domain|PF07992:Pyridine nucleotide-disulphide oxidoreductase	Pyr_redox_2
VU14_RS02985	173.575	125.955	202.637	448.542	544.432	188.921	167.389	393.965	-1.23797	0.00227684	0.00752611	VU14_RS02985	NZ_CP011100.1	654329	656371	-	2043	protein_coding	thioredoxin family protein && PF02683:Cytochrome C biogenesis protein transmembrane region|PF11412:Disulphide bond corrector protein DsbC|PF13899:Thioredoxin-like	-
VU14_RS01135	116.449	76.5146	97.6563	246.698	295.191	141.691	96.8732	227.86	-1.23814	0.000462669	0.00228165	VU14_RS01135	NZ_CP011100.1	258731	259741	-	1011	protein_coding	aldo/keto reductase && PF00248:Aldo/keto reductase family	Aldo_ket_red
VU14_RS08100	68.1115	56.5031	63.4766	190.63	164.304	87.0032	62.6971	147.313	-1.23997	0.000621626	0.00284254	VU14_RS08100	NZ_CP011100.1	1759041	1760375	-	1335	protein_coding	Na+/H+ antiporter NhaC family protein && PF03553:Na+/H+ antiporter family	-
VU14_RS00755	42.8443	47.0859	53.7109	133.161	142.722	60.9022	47.8804	112.262	-1.24078	0.00146052	0.00542557	rph	NZ_CP011100.1	176420	177136	+	717	protein_coding	ribonuclease PH && PF03725:3' exoribonuclease family, domain 2|PF01138:3' exoribonuclease family, domain 1	RNase_PH
VU14_RS16880	23.07	29.4287	19.5313	48.3584	66.1394	55.9306	24.01	56.8095	-1.24257	0.000916213	0.00383531	VU14_RS16880	NZ_CP011100.1	3788613	3788909	+	297	protein_coding	hypothetical protein && -	-
VU14_RS05220	77.9987	87.109	97.6563	251.604	247.152	120.562	87.588	206.439	-1.24376	0.000438504	0.00220614	VU14_RS05220	NZ_CP011100.1	1106557	1108251	-	1695	protein_coding	sensor histidine kinase && PF07694:5TMR of 5TMR-LYT|PF06580:Histidine kinase	His_kinase
VU14_RS07690	86.7873	38.8459	61.0352	131.058	194.937	115.59	62.2228	147.195	-1.24385	0.00106696	0.00430698	VU14_RS07690	NZ_CP011100.1	1673007	1673909	+	903	protein_coding	homocysteine S-methyltransferase family protein && PF02574:Homocysteine S-methyltransferase	-
VU14_RS21890	98.8716	57.6803	75.6836	201.143	242.975	104.404	77.4118	182.841	-1.24461	0.00128772	0.00491901	norW	NZ_CP011100.1	4859052	4860218	-	1167	protein_coding	NADH:flavorubredoxin reductase NorW && PF07992:Pyridine nucleotide-disulphide oxidoreductase	Pyr_redox_2
VU14_RS08220	51.6329	40.023	30.5176	117.742	107.215	63.3881	40.7245	96.1152	-1.24521	0.000941324	0.00390738	VU14_RS08220	NZ_CP011100.1	1791276	1792211	+	936	protein_coding	TIGR01212 family radical SAM protein && PF16199:Radical_SAM C-terminal domain|PF04055:Radical SAM superfamily	Radical_SAM
VU14_RS17610	59.3229	45.9088	63.4766	154.186	167.785	75.8171	56.2361	132.596	-1.2462	0.000970007	0.00399712	VU14_RS17610	NZ_CP011100.1	3934963	3935763	+	801	protein_coding	methyltransferase domain-containing protein && PF13489:Methyltransferase domain	-
VU14_RS01825	109.857	69.4518	101.318	248.1	293.798	121.804	93.5425	221.234	-1.24656	0.00117303	0.00460375	VU14_RS01825	NZ_CP011100.1	412521	413912	+	1392	protein_coding	HAMP domain-containing protein && PF00672:HAMP domain|PF00512:His Kinase A (phospho-acceptor) domain|PF02518:Histidine kinase-, DNA gyrase B-, and HSP90-like ATPase	HATPase_c
VU14_RS06320	16.4786	9.41719	12.207	39.2474	36.2026	13.6719	12.7009	29.7073	-1.24769	0.0189269	0.0415929	VU14_RS06320	NZ_CP011100.1	1346523	1347125	+	603	protein_coding	DUF3306 domain-containing protein && PF11748:Protein of unknown function (DUF3306)	-
VU14_RS03705	92.2801	47.0859	68.3594	198.339	192.849	100.675	69.2418	163.954	-1.24793	0.00116193	0.0045738	VU14_RS03705	NZ_CP011100.1	785719	787032	+	1314	protein_coding	sodium-dependent transporter && PF00209:Sodium:neurotransmitter symporter family	SNF
VU14_RS19385	39.5486	42.3773	45.166	129.657	110.696	59.6593	42.364	100.004	-1.25104	0.000871539	0.0036755	VU14_RS19385	NZ_CP011100.1	4329576	4330295	-	720	protein_coding	AzlC family ABC transporter permease && PF03591:AzlC protein	-
VU14_RS02790	79.0973	61.2117	84.2285	198.339	185.886	149.148	74.8458	177.791	-1.25243	1.67549e-05	0.000189569	VU14_RS02790	NZ_CP011100.1	616107	617021	-	915	protein_coding	hypothetical protein && -	-
VU14_RS17535	102.167	76.5146	100.098	254.407	235.317	174.006	92.9265	221.244	-1.2554	1.91046e-05	0.000211324	VU14_RS17535	NZ_CP011100.1	3920504	3921664	-	1161	protein_coding	membrane-associated sensor domain-containing protein && PF00990:Diguanylate cyclase, GGDEF domain|PF17178:Membrane-associated sensor	GGDEF
VU14_RS20320	91.1816	76.5146	89.1113	243.194	233.925	134.234	85.6025	203.784	-1.25708	0.000112803	0.000789223	brnQ	NZ_CP011100.1	4530573	4531907	-	1335	protein_coding	branched-chain amino acid transport system II carrier protein && PF05525:Branched-chain amino acid transport protein	-
VU14_RS00555	92.2801	56.5031	72.0215	212.356	196.33	118.076	73.6016	175.587	-1.25877	0.000288614	0.00163976	VU14_RS00555	NZ_CP011100.1	124733	125659	-	927	protein_coding	sodium-dependent bicarbonate transport family permease && PF05982:Na+-dependent bicarbonate transporter superfamily	-
VU14_RS21900	151.603	97.7033	145.264	346.919	395.444	201.35	131.523	314.571	-1.26135	0.000252916	0.00147286	norR	NZ_CP011100.1	4861870	4863396	+	1527	protein_coding	nitric oxide reductase transcriptional regulator NorR && PF00158:Sigma-54 interaction domain|PF01590:GAF domain	Sigma54_activat
VU14_RS17140	24.1686	28.2516	15.8691	69.3838	50.1267	43.5016	22.7631	54.3374	-1.26163	0.00173525	0.00617395	VU14_RS17140	NZ_CP011100.1	3841274	3841831	-	558	protein_coding	DUF3833 domain-containing protein && PF12915:Protein of unknown function (DUF3833)	-
VU14_RS06965	25.2672	31.783	24.4141	89.7083	68.9242	34.8013	27.1548	64.4779	-1.26283	0.00333368	0.0102257	cyoE	NZ_CP011100.1	1505320	1506216	+	897	protein_coding	heme o synthase && PF01040:UbiA prenyltransferase family	UbiA
VU14_RS07855	62.6187	56.5031	54.9316	147.879	163.608	104.404	58.0178	138.63	-1.26294	5.10138e-05	0.000429819	kdsB	NZ_CP011100.1	1710110	1710871	+	762	protein_coding	3-deoxy-manno-octulosonate cytidylyltransferase && PF02348:Cytidylyltransferase	CTP_transf_3
VU14_RS07760	65.9144	42.3773	53.7109	137.366	165.697	84.5174	54.0009	129.193	-1.2648	0.00048011	0.00234431	VU14_RS07760	NZ_CP011100.1	1686639	1687409	-	771	protein_coding	transporter substrate-binding domain-containing protein && PF00497:Bacterial extracellular solute-binding proteins, family 3	-
VU14_RS13890	25.2672	27.0744	10.9863	52.5635	35.5064	65.8739	21.1093	51.3146	-1.26518	0.00483698	0.01381	VU14_RS13890	NZ_CP011100.1	3107954	3108199	+	246	protein_coding	hypothetical protein && -	-
VU14_RS17840	34.0558	25.8973	39.0625	80.5973	92.5951	63.3881	33.0052	78.8602	-1.2656	0.000304279	0.00169234	VU14_RS17840	NZ_CP011100.1	3987989	3988342	+	354	protein_coding	hypothetical protein && -	-
VU14_RS10180	32.9572	29.4287	41.5039	99.5201	89.8103	58.4164	34.6299	82.5823	-1.26618	0.000470154	0.00231125	VU14_RS10180	NZ_CP011100.1	2277959	2278843	+	885	protein_coding	AEC family transporter && PF03547:Membrane transport protein	-
VU14_RS17740	61.5201	50.6174	45.166	145.075	139.241	93.2177	52.4345	125.845	-1.26848	0.000102488	0.000733914	VU14_RS17740	NZ_CP011100.1	3965849	3966703	+	855	protein_coding	lytic transglycosylase domain-containing protein && PF01464:Transglycosylase SLT domain	-
VU14_RS11470	47.2386	40.023	18.3105	70.0846	50.8229	136.719	35.1907	85.8756	-1.27163	0.0078911	0.0202257	VU14_RS11470	NZ_CP011100.1	2558115	2558651	-	537	protein_coding	cell division protein ZapC && PF07126:Cell-division protein ZapC	-
VU14_RS17695	34.0558	31.783	28.0762	86.9049	74.4938	64.631	31.305	75.3432	-1.27202	0.000167405	0.00107968	VU14_RS17695	NZ_CP011100.1	3957718	3958344	-	627	protein_coding	YitT family protein && PF02588:Uncharacterised 5xTM membrane BCR, YitT family COG1284	-
VU14_RS16430	42.8443	16.4801	37.8418	82.6998	93.9875	57.1735	32.3887	77.9536	-1.27288	0.0022313	0.00742518	VU14_RS16430	NZ_CP011100.1	3681770	3682180	-	411	protein_coding	VOC family protein && PF00903:Glyoxalase/Bleomycin resistance protein/Dioxygenase superfamily	Glyoxalase
VU14_RS17755	50.5344	32.9602	57.3731	140.169	146.203	52.2019	46.9559	112.858	-1.27469	0.0037751	0.0112656	VU14_RS17755	NZ_CP011100.1	3968306	3968881	-	576	protein_coding	Crp/Fnr family transcriptional regulator && PF00027:Cyclic nucleotide-binding domain	cNMP_binding
VU14_RS07435	52.7315	41.2002	54.9316	119.144	164.304	74.5742	49.6211	119.341	-1.27472	0.000654312	0.00294776	VU14_RS07435	NZ_CP011100.1	1616304	1617050	-	747	protein_coding	DeoR/GlpR family DNA-binding transcription regulator && PF08220:DeoR-like helix-turn-helix domain|PF00455:DeoR C terminal sensor domain	DeoR
VU14_RS06610	14.2814	30.6059	18.3105	53.2643	66.8356	31.0726	21.066	50.3908	-1.27558	0.0051882	0.0145465	VU14_RS06610	NZ_CP011100.1	1417769	1418446	-	678	protein_coding	Crp/Fnr family transcriptional regulator && PF00027:Cyclic nucleotide-binding domain	cNMP_binding
VU14_RS09330	31.8586	20.0115	18.3105	56.7685	66.8356	45.9874	23.3936	56.5305	-1.27566	0.00116142	0.0045738	VU14_RS09330	NZ_CP011100.1	2074155	2074754	+	600	protein_coding	4Fe-4S binding protein && PF12838:4Fe-4S dicluster domain	-
VU14_RS04160	52.7315	67.0975	48.8281	156.289	164.304	85.7603	56.219	135.451	-1.27681	0.000333511	0.00182166	VU14_RS04160	NZ_CP011100.1	880037	881233	+	1197	protein_coding	ABC transporter permease && PF12698:ABC-2 family transporter protein	-
VU14_RS09550	87.8858	49.4402	64.6973	217.963	183.102	87.0032	67.3411	162.689	-1.2776	0.00163772	0.00591209	VU14_RS09550	NZ_CP011100.1	2134315	2135244	-	930	protein_coding	DMT family transporter && PF00892:EamA-like transporter family	DUF6
VU14_RS11200	57.1258	43.5545	42.7246	150.682	132.975	62.1451	47.8016	115.267	-1.27791	0.00127346	0.00487707	VU14_RS11200	NZ_CP011100.1	2503332	2504525	+	1194	protein_coding	MFS transporter && PF07690:Major Facilitator Superfamily	MFS_1
VU14_RS07790	54.9286	30.6059	56.1524	149.28	126.709	65.8739	47.229	113.954	-1.27883	0.00170802	0.00611551	VU14_RS07790	NZ_CP011100.1	1693985	1694881	-	897	protein_coding	histone deacetylase && PF00850:Histone deacetylase domain	Hist_deacetyl
VU14_RS01130	29.6615	27.0744	31.7383	92.5117	82.8483	37.2871	29.4914	70.8824	-1.28029	0.00229504	0.00757996	bacA	NZ_CP011100.1	257723	258538	-	816	protein_coding	undecaprenyl-diphosphate phosphatase && PF02673:Bacitracin resistance protein BacA	-
VU14_RS16555	53.8301	51.7945	61.0352	140.87	178.228	83.2745	55.5533	134.124	-1.28063	0.000370254	0.00194974	VU14_RS16555	NZ_CP011100.1	3712985	3713599	+	615	protein_coding	trimeric intracellular cation channel family protein && PF03458:UPF0126 domain	-
VU14_RS02120	79.0973	38.8459	52.4902	168.904	154.557	89.489	56.8111	137.65	-1.28073	0.000892944	0.00375378	VU14_RS02120	NZ_CP011100.1	482001	483116	-	1116	protein_coding	DgaE family pyridoxal phosphate-dependent ammonia lyase && PF03841:L-seryl-tRNA selenium transferase	-
VU14_RS04735	118.646	83.5775	103.76	260.715	336.963	144.177	101.994	247.285	-1.28186	0.000445621	0.00222721	VU14_RS04735	NZ_CP011100.1	1007081	1008265	+	1185	protein_coding	beta-ketoacyl-ACP synthase && PF00109:Beta-ketoacyl synthase, N-terminal domain|PF02801:Beta-ketoacyl synthase, C-terminal domain	Ketoacyl-synt_C
VU14_RS19690	30.76	29.4287	21.9727	72.888	89.1141	36.0442	27.3871	66.0154	-1.28199	0.00267297	0.00856388	VU14_RS19690	NZ_CP011100.1	4397647	4398099	+	453	protein_coding	GNAT family N-acetyltransferase && PF00583:Acetyltransferase (GNAT) family	Acetyltransf_1
VU14_RS19640	60.4215	72.9832	72.0215	175.212	204.684	118.076	68.4754	165.99	-1.28501	6.0635e-05	0.000489704	exeF	NZ_CP011100.1	4385331	4386551	-	1221	protein_coding	GspF family T2SS innner membrane protein variant ExeF && PF00482:Type II secretion system (T2SS), protein F	-
VU14_RS19735	87.8858	52.9717	78.125	199.741	227.659	104.404	72.9942	177.268	-1.28543	0.000662591	0.00297828	VU14_RS19735	NZ_CP011100.1	4407283	4408329	+	1047	protein_coding	DUF418 domain-containing protein && PF04235:Protein of unknown function (DUF418)|PF07786:Protein of unknown function (DUF1624)	-
VU14_RS14970	62.6187	31.783	51.2695	119.144	155.253	79.5458	48.5571	117.981	-1.28621	0.000856884	0.00362099	cmoB	NZ_CP011100.1	3352569	3353546	+	978	protein_coding	tRNA 5-methoxyuridine(34)/uridine 5-oxyacetic acid(34) synthase CmoB && PF08003:Protein of unknown function (DUF1698)	-
VU14_RS01145	99.9701	63.566	101.318	235.484	264.558	144.177	88.2848	214.74	-1.28695	0.000197242	0.00121663	galK	NZ_CP011100.1	260984	262132	-	1149	protein_coding	galactokinase && PF10509:Galactokinase galactose-binding signature|PF08544:GHMP kinases C terminal|PF00288:GHMP kinases N terminal domain	GHMP_kinases
VU14_RS01745	62.6187	36.4916	42.7246	123.349	146.899	74.5742	47.2783	114.941	-1.28716	0.000683331	0.00305072	VU14_RS01745	NZ_CP011100.1	391674	392495	+	822	protein_coding	UTRA domain-containing protein && PF07702:UTRA domain|PF00392:Bacterial regulatory proteins, gntR family	UTRA
VU14_RS04775	46.1401	15.3029	20.752	68.6829	78.6711	53.4448	27.3983	66.9329	-1.28746	0.0038793	0.0115073	VU14_RS04775	NZ_CP011100.1	1013616	1014083	+	468	protein_coding	threonine/serine exporter family protein && PF12821:Threonine/Serine exporter, ThrE	-
VU14_RS19360	65.9144	70.6289	70.8008	177.314	224.874	101.918	69.1147	168.035	-1.28915	0.000278023	0.00159793	VU14_RS19360	NZ_CP011100.1	4325212	4326135	+	924	protein_coding	LysR family transcriptional regulator && PF00126:Bacterial regulatory helix-turn-helix protein, lysR family|PF03466:LysR substrate binding domain	LysR_substrate
VU14_RS21825	49.4358	35.3145	53.7109	121.947	146.203	68.3597	46.1537	112.17	-1.29057	0.000708995	0.00313001	VU14_RS21825	NZ_CP011100.1	4844365	4845021	-	657	protein_coding	OmpA family lipoprotein && PF00691:OmpA family|PF13488:Glycine zipper	-
VU14_RS19705	35.1543	34.1373	29.2969	110.734	92.5951	36.0442	32.8628	79.791	-1.29217	0.00366162	0.0110015	VU14_RS19705	NZ_CP011100.1	4400886	4401506	-	621	protein_coding	L-lysine exporter && PF01810:LysE type translocator	-
VU14_RS08660	85.6887	55.326	62.2559	199.04	204.684	93.2177	67.7568	165.647	-1.29494	0.000715041	0.00314078	VU14_RS08660	NZ_CP011100.1	1912338	1914008	-	1671	protein_coding	sensor histidine kinase && PF06580:Histidine kinase|PF07694:5TMR of 5TMR-LYT	His_kinase
VU14_RS01025	43.9429	21.1887	32.959	104.426	97.4686	37.2871	32.6969	79.7272	-1.29542	0.00529507	0.0147769	VU14_RS01025	NZ_CP011100.1	234741	235040	-	300	protein_coding	c-type cytochrome && PF00034:Cytochrome c	-
VU14_RS04920	73.6044	91.8176	80.5664	253.706	237.406	110.618	81.9961	200.577	-1.29714	0.000431282	0.00217712	panF	NZ_CP011100.1	1047595	1049073	-	1479	protein_coding	sodium/pantothenate symporter && PF00474:Sodium:solute symporter family	-
VU14_RS04375	108.759	64.7432	101.318	242.493	265.95	166.549	91.6068	224.997	-1.29979	7.67715e-05	0.000592622	VU14_RS04375	NZ_CP011100.1	943978	944895	-	918	protein_coding	AraC family transcriptional regulator && PF12833:Helix-turn-helix domain|PF12852:Cupin	-
VU14_RS02455	48.3372	31.783	40.2832	98.1185	130.886	65.8739	40.1345	98.2929	-1.29989	0.000529544	0.00252797	folK	NZ_CP011100.1	555658	556167	-	510	protein_coding	2-amino-4-hydroxy-6-hydroxymethyldihydropteridine diphosphokinase && PF01288:7,8-dihydro-6-hydroxymethylpterin-pyrophosphokinase (HPPK)	-
VU14_RS14515	24.1686	20.0115	14.6484	63.777	63.3546	16.1577	19.6095	47.7631	-1.30005	0.0147849	0.033687	VU14_RS14515	NZ_CP011100.1	3255677	3255988	-	312	protein_coding	SelT/SelW/SelH family protein && PF10262:Rdx family	-
VU14_RS19610	112.054	70.6289	111.084	267.723	314.684	139.205	97.9224	240.538	-1.30095	0.000528184	0.00252797	exeL	NZ_CP011100.1	4380660	4381844	-	1185	protein_coding	GspL family type II secretion system protein ExeL && PF12693:GspL periplasmic domain|PF05134:Type II secretion system (T2SS), protein L	-
VU14_RS14525	75.8015	45.9088	46.3867	150.682	186.583	75.8171	56.0323	137.694	-1.30221	0.00140449	0.00526697	VU14_RS14525	NZ_CP011100.1	3257334	3258071	-	738	protein_coding	hypothetical protein && -	-
VU14_RS15420	82.393	44.7316	65.918	159.092	216.519	99.4322	64.3475	158.348	-1.30378	0.000712349	0.00313434	VU14_RS15420	NZ_CP011100.1	3457071	3457838	+	768	protein_coding	PTS sugar transporter subunit IIA && PF00359:Phosphoenolpyruvate-dependent sugar phosphotransferase system, EIIA 2	PTS_EIIA_2
VU14_RS05230	165.885	95.349	125.732	338.509	400.317	215.022	128.989	317.949	-1.30378	0.000148965	0.000973437	VU14_RS05230	NZ_CP011100.1	1109070	1111031	-	1962	protein_coding	sensor histidine kinase && PF12974:ABC transporter, phosphonate, periplasmic substrate-binding protein|PF02518:Histidine kinase-, DNA gyrase B-, and HSP90-like ATPase|PF00512:His Kinase A (phospho-acceptor) domain	HATPase_c
VU14_RS02615	46.1401	29.4287	40.2832	112.135	126.013	45.9874	38.6173	94.7119	-1.3043	0.00253938	0.00822235	VU14_RS02615	NZ_CP011100.1	583656	584471	-	816	protein_coding	ABC transporter permease && PF00528:Binding-protein-dependent transport system inner membrane component	BPD_transp_1
VU14_RS15055	112.054	77.6918	102.539	286.646	307.722	125.533	97.4284	239.967	-1.30502	0.00068657	0.00305829	VU14_RS15055	NZ_CP011100.1	3368764	3370587	+	1824	protein_coding	SulP family inorganic anion transporter && PF01740:STAS domain|PF00916:Sulfate permease family	Sulfate_transp
VU14_RS09595	39.5486	18.8344	29.2969	91.8108	80.0635	43.5016	29.2266	71.792	-1.30517	0.00224223	0.00743366	VU14_RS09595	NZ_CP011100.1	2147411	2148175	-	765	protein_coding	SDR family oxidoreductase && PF13561:Enoyl-(Acyl carrier protein) reductase	-
VU14_RS05815	84.5901	47.0859	47.6074	180.117	176.14	85.7603	59.7612	147.339	-1.30582	0.00112235	0.00446236	VU14_RS05815	NZ_CP011100.1	1237644	1238369	-	726	protein_coding	nucleoside phosphorylase && PF01048:Phosphorylase superfamily	-
VU14_RS16490	84.5901	78.8689	112.305	281.74	270.823	126.776	91.9213	226.447	-1.30681	0.0004223	0.00214889	VU14_RS16490	NZ_CP011100.1	3696864	3697919	+	1056	protein_coding	HlyD family secretion protein && PF13533:Biotin-lipoyl like	-
VU14_RS09460	51.6329	29.4287	40.2832	124.751	116.962	57.1735	40.4483	99.6288	-1.30852	0.00121626	0.0047266	amoD	NZ_CP011100.1	2111655	2112410	+	756	protein_coding	amonabactin biosynthesis phosphopantetheinyl transferase AmoD && PF01648:4'-phosphopantetheinyl transferase superfamily	ACPS
VU14_RS11920	20.8729	8.24004	10.9863	32.2389	41.076	26.101	13.3664	33.1386	-1.31201	0.00691424	0.0180968	VU14_RS11920	NZ_CP011100.1	2657008	2657327	-	320	protein_coding	antibiotic biosynthesis monooxygenase && -	-
VU14_RS11130	16.4786	8.24004	13.4277	42.7516	29.9368	21.1294	12.7155	31.2726	-1.31208	0.00794933	0.0203248	VU14_RS11130	NZ_CP011100.1	2484815	2485459	+	645	protein_coding	glutathione S-transferase family protein && PF13410:Glutathione S-transferase, C-terminal domain|PF13417:Glutathione S-transferase, N-terminal domain	-
VU14_RS21310	41.7458	37.6687	53.7109	128.956	126.013	73.3313	44.3752	109.433	-1.313	0.00022954	0.00136074	VU14_RS21310	NZ_CP011100.1	4734665	4735774	+	1110	protein_coding	YeeE/YedE family protein && PF04143:Sulphur transport	-
VU14_RS15115	47.2386	35.3145	57.3731	139.468	141.329	64.631	46.642	115.143	-1.31378	0.000921558	0.00384348	bioB	NZ_CP011100.1	3388013	3389101	-	1089	protein_coding	biotin synthase BioB && PF06968:Biotin and Thiamin Synthesis associated domain|PF04055:Radical SAM superfamily	Radical_SAM
VU14_RS05235	61.5201	32.9602	62.2559	147.879	167.785	72.0884	52.2454	129.251	-1.31402	0.00147381	0.00546042	VU14_RS05235	NZ_CP011100.1	1111291	1112082	+	792	protein_coding	4Fe-4S dicluster domain-containing protein && PF13247:4Fe-4S dicluster domain	-
VU14_RS08420	146.11	128.309	125.732	256.51	309.811	433.773	133.384	333.365	-1.31708	8.95146e-06	0.000119353	VU14_RS08420	NZ_CP011100.1	1856633	1858186	+	1554	protein_coding	methyl-accepting chemotaxis protein && PF00015:Methyl-accepting chemotaxis protein (MCP) signalling domain|PF08447:PAS fold	-
VU14_RS09340	39.5486	44.7316	35.4004	124.05	110	62.1451	39.8936	98.7317	-1.31768	0.000359789	0.00191244	fdhF	NZ_CP011100.1	2074801	2076945	+	2145	protein_coding	formate dehydrogenase subunit alpha && PF01568:Molydopterin dinucleotide binding domain|PF00384:Molybdopterin oxidoreductase	-
VU14_RS00175	37.3515	30.6059	54.9316	112.135	126.013	65.8739	40.963	101.341	-1.31807	0.000624845	0.00285067	VU14_RS00175	NZ_CP011100.1	36975	37858	+	884	protein_coding	ABC transporter substrate-binding protein && -	-
VU14_RS21420	85.6887	71.8061	72.0215	181.519	249.937	139.205	76.5054	190.221	-1.31834	4.23106e-05	0.000384289	fghA	NZ_CP011100.1	4758330	4759166	+	837	protein_coding	S-formylglutathione hydrolase && PF00756:Putative esterase	-
VU14_RS09930	90.083	48.2631	90.332	219.365	253.418	95.7035	76.226	189.496	-1.31897	0.00182656	0.00637285	VU14_RS09930	NZ_CP011100.1	2232700	2233938	-	1239	protein_coding	GGDEF domain-containing protein && PF00990:Diguanylate cyclase, GGDEF domain	GGDEF
VU14_RS04525	25.2672	12.9486	13.4277	59.5719	42.4684	26.101	17.2145	42.7138	-1.32018	0.0058273	0.0158381	VU14_RS04525	NZ_CP011100.1	964965	965492	-	528	protein_coding	MotA/TolQ/ExbB proton channel family protein && PF01618:MotA/TolQ/ExbB proton channel family	-
VU14_RS17775	76.9001	47.0859	48.8281	168.904	171.962	89.489	57.6047	143.452	-1.32089	0.000431575	0.00217712	djlA	NZ_CP011100.1	3972974	3973804	-	831	protein_coding	co-chaperone DjlA && PF05099:Tellurite resistance protein TerB|PF00226:DnaJ domain	DnaJ
VU14_RS17770	80.1958	42.3773	75.6836	202.545	173.355	118.076	66.0856	164.658	-1.32135	0.000238182	0.0013994	VU14_RS17770	NZ_CP011100.1	3971553	3972896	+	1344	protein_coding	NCS2 family permease && PF00860:Permease family	-
VU14_RS19925	119.744	103.589	130.615	265.621	298.672	321.912	117.983	295.401	-1.3226	2.59733e-07	7.71568e-06	VU14_RS19925	NZ_CP011100.1	4448549	4449460	+	912	protein_coding	triacylglycerol lipase && PF00561:alpha/beta hydrolase fold	Abhydrolase_1
VU14_RS17670	31.8586	24.7201	19.5313	75.6914	73.7976	39.7729	25.37	63.0873	-1.32408	0.00121813	0.00472921	hutZ	NZ_CP011100.1	3953699	3954256	-	558	protein_coding	heme utilization protein HutZ && PF01243:Pyridoxamine 5'-phosphate oxidase	Pyridox_oxidase
VU14_RS10115	60.4215	51.7945	57.3731	193.434	164.304	64.631	56.5297	140.79	-1.32444	0.00153935	0.00562345	VU14_RS10115	NZ_CP011100.1	2262070	2263326	-	1257	protein_coding	OmpP1/FadL family transporter && PF03349:Outer membrane protein transport protein (OMPP1/FadL/TodX)	-
VU14_RS14835	84.5901	42.3773	85.4492	180.117	229.747	120.562	70.8056	176.809	-1.32456	0.0005141	0.00247669	VU14_RS14835	NZ_CP011100.1	3322865	3324541	+	1677	protein_coding	ABC transporter permease && -	-
VU14_RS04970	29.6615	17.6572	26.8555	59.5719	81.4559	43.5016	24.7247	61.5098	-1.32481	0.00112194	0.00446236	VU14_RS04970	NZ_CP011100.1	1058978	1059346	-	369	protein_coding	hypothetical protein && -	-
VU14_RS09025	23.07	9.41719	14.6484	54.666	42.4684	19.8864	15.7119	39.007	-1.32505	0.010301	0.0250873	VU14_RS09025	NZ_CP011100.1	2001028	2001477	-	450	protein_coding	hypothetical protein && -	-
VU14_RS11270	39.5486	32.9602	26.8555	97.4176	95.38	54.6877	33.1214	82.4951	-1.32507	0.000423175	0.00214889	holB	NZ_CP011100.1	2515152	2516099	+	948	protein_coding	DNA polymerase III subunit delta' && PF09115:DNA polymerase III, delta subunit, C terminal|PF13177:DNA polymerase III, delta subunit	-
VU14_RS20190	24.1686	15.3029	18.3105	50.4609	66.8356	26.101	19.2607	47.7992	-1.32602	0.00414724	0.0121923	VU14_RS20190	NZ_CP011100.1	4505914	4506486	+	573	protein_coding	hypothetical protein && -	-
VU14_RS18130	146.11	125.955	140.381	372.85	420.507	238.637	137.482	343.998	-1.32662	1.14351e-05	0.000142399	thiP	NZ_CP011100.1	4052395	4054017	+	1623	protein_coding	thiamine/thiamine pyrophosphate ABC transporter permease && PF00528:Binding-protein-dependent transport system inner membrane component	BPD_transp_1
VU14_RS13535	16.4786	22.3658	18.3105	65.8795	54.3039	21.1294	19.0517	47.1043	-1.32677	0.00632484	0.0169346	VU14_RS13535	NZ_CP011100.1	3034515	3035069	-	555	protein_coding	VOC family protein && PF06185:YecM protein	-
VU14_RS20410	36.2529	31.783	40.2832	111.435	92.5951	65.8739	36.1064	89.9678	-1.32747	0.00015142	0.000982992	VU14_RS20410	NZ_CP011100.1	4553303	4554019	+	717	protein_coding	MarC family NAAT transporter && PF01914:MarC family integral membrane protein	-
VU14_RS07705	10.9857	21.1887	21.9727	72.1871	41.7722	19.8864	18.049	44.6153	-1.32755	0.0125391	0.0293295	VU14_RS07705	NZ_CP011100.1	1676491	1677258	+	768	protein_coding	transporter substrate-binding domain-containing protein && PF00497:Bacterial extracellular solute-binding proteins, family 3	-
VU14_RS19765	62.6187	56.5031	84.2285	126.152	94.6837	292.082	67.7834	170.973	-1.32757	0.00278947	0.0088654	VU14_RS19765	NZ_CP011100.1	4415125	4415373	+	249	protein_coding	hypothetical protein && -	-
VU14_RS12085	31.8586	15.3029	18.3105	63.777	66.1394	33.5584	21.824	54.4916	-1.32837	0.00296589	0.00932878	VU14_RS12085	NZ_CP011100.1	2689422	2689886	-	465	protein_coding	acetyltransferase && PF13673:Acetyltransferase (GNAT) domain	-
VU14_RS03245	25.2672	24.7201	18.3105	32.9398	33.4178	108.133	22.7659	58.1634	-1.3304	0.0118172	0.0281058	VU14_RS03245	NZ_CP011100.1	705375	705545	+	171	protein_coding	DUF1427 family protein && -	-
VU14_RS13035	9.88716	9.41719	24.4141	42.0508	42.4684	23.6152	14.5728	36.0448	-1.33043	0.00838867	0.0212398	tssJ	NZ_CP011100.1	2928548	2929060	-	513	protein_coding	type VI secretion system lipoprotein TssJ && PF12790:Type VI secretion lipoprotein, VasD, EvfM, TssJ, VC_A0113	-
VU14_RS05970	175.772	77.6918	152.588	391.072	424.684	203.836	135.35	339.864	-1.33046	0.000841904	0.00357719	VU14_RS05970	NZ_CP011100.1	1263024	1264997	-	1974	protein_coding	DUF3488 and transglutaminase-like domain-containing protein && PF01841:Transglutaminase-like superfamily|PF11992:Domain of unknown function (DUF3488)	Transglut_core
VU14_RS17635	20.8729	17.6572	25.6348	66.5804	60.5698	32.3155	21.3883	53.1552	-1.33152	0.00171878	0.00614292	VU14_RS17635	NZ_CP011100.1	3946981	3947592	+	612	protein_coding	DUF2975 domain-containing protein && PF11188:Protein of unknown function (DUF2975)	-
VU14_RS05400	48.3372	40.023	51.2695	132.46	144.81	72.0884	46.5433	116.453	-1.33281	0.000257818	0.00149482	nadD	NZ_CP011100.1	1146504	1147148	-	645	protein_coding	nicotinate-nucleotide adenylyltransferase && PF01467:Cytidylyltransferase-like	CTP_transf_2
VU14_RS14510	157.096	75.3375	131.836	361.637	405.191	149.148	121.423	305.325	-1.33313	0.00180895	0.00633938	VU14_RS14510	NZ_CP011100.1	3253890	3255614	+	1725	protein_coding	lysophospholipid acyltransferase family protein && PF01553:Acyltransferase|PF13444:Acetyltransferase (GNAT) domain	Acyltransferase
VU14_RS15780	160.392	133.018	177.002	453.447	495.697	233.666	156.804	394.27	-1.33361	0.000103582	0.000737455	VU14_RS15780	NZ_CP011100.1	3545896	3548958	-	3063	protein_coding	efflux RND transporter permease subunit && PF00873:AcrB/AcrD/AcrF family	ACR_tran
VU14_RS02570	46.1401	54.1488	52.4902	161.895	139.937	82.0316	50.9264	127.955	-1.33878	0.000142881	0.000939879	VU14_RS02570	NZ_CP011100.1	573831	574781	-	951	protein_coding	AEC family transporter && PF03547:Membrane transport protein	-
VU14_RS16495	63.7172	54.1488	76.9043	196.938	206.076	87.0032	64.9235	163.339	-1.33887	0.000558641	0.00262422	VU14_RS16495	NZ_CP011100.1	3697930	3698958	+	1029	protein_coding	DUF2955 domain-containing protein && PF13515:Fusaric acid resistance protein-like|PF11168:Protein of unknown function (DUF2955)	-
VU14_RS09875	120.843	83.5775	129.395	231.98	275.697	339.313	111.272	282.33	-1.34031	8.58174e-06	0.000115985	VU14_RS09875	NZ_CP011100.1	2221377	2222666	+	1290	protein_coding	HD domain-containing protein && PF01966:HD domain	HD
VU14_RS09585	428.443	675.683	455.322	573.292	632.153	2748.06	519.816	1317.83	-1.34111	0.0131557	0.0305016	VU14_RS09585	NZ_CP011100.1	2143465	2143737	+	273	protein_coding	hypothetical protein && -	-
VU14_RS06020	75.8015	55.326	85.4492	231.98	212.342	101.918	72.1922	182.08	-1.34119	0.000430145	0.00217545	VU14_RS06020	NZ_CP011100.1	1274657	1276282	+	1626	protein_coding	methyl-accepting chemotaxis protein && PF12729:Four helix bundle sensory module for signal transduction|PF00015:Methyl-accepting chemotaxis protein (MCP) signalling domain	-
VU14_RS09310	60.4215	43.5545	35.4004	114.939	155.253	82.0316	46.4588	117.408	-1.34154	0.00029854	0.00166744	hyfB	NZ_CP011100.1	2065958	2067829	-	1872	protein_coding	hydrogenase 4 subunit B && PF00361:Proton-conducting membrane transporter|PF00662:NADH-Ubiquinone oxidoreductase (complex I), chain 5 N-terminus	-
VU14_RS18845	71.4072	47.0859	61.0352	171.006	190.064	91.9748	59.8428	151.015	-1.34167	0.000262091	0.00151516	VU14_RS18845	NZ_CP011100.1	4215865	4216359	+	495	protein_coding	MarR family transcriptional regulator && PF01047:MarR family	MarR
VU14_RS04710	121.942	92.9947	125.732	355.329	363.419	142.934	113.556	287.227	-1.34304	0.000557454	0.00262175	VU14_RS04710	NZ_CP011100.1	1001492	1003054	+	1563	protein_coding	aromatic amino acid ammonia-lyase && PF00221:Aromatic amino acid lyase	-
VU14_RS04530	52.7315	48.2631	51.2695	166.801	147.595	69.6026	50.7547	128	-1.34356	0.000471206	0.00231224	VU14_RS04530	NZ_CP011100.1	965503	966876	-	1374	protein_coding	MotA/TolQ/ExbB proton channel family protein && PF01618:MotA/TolQ/ExbB proton channel family	-
VU14_RS13435	23.07	35.3145	40.2832	108.631	96.0762	43.5016	32.8892	82.7363	-1.34616	0.0018247	0.00637195	VU14_RS13435	NZ_CP011100.1	3016862	3018199	+	1338	protein_coding	flavohemoglobin expression-modulating QEGLA motif protein && PF08014:Domain of unknown function (DUF1704)	-
VU14_RS15630	28.5629	16.4801	24.4141	76.3922	59.1773	39.7729	23.1523	58.4475	-1.34643	0.00117087	0.00459985	fliR	NZ_CP011100.1	3500433	3501224	-	792	protein_coding	flagellar type III secretion system protein FliR && PF01311:Bacterial export proteins, family 1	-
VU14_RS04860	53.8301	25.8973	37.8418	108.631	134.367	54.6877	39.1897	99.2288	-1.34701	0.00179929	0.00632226	VU14_RS04860	NZ_CP011100.1	1034674	1035231	+	558	protein_coding	NUDIX domain-containing protein && PF00293:NUDIX domain	NUDIX
VU14_RS23085	97.773	72.9832	83.0078	245.997	251.33	146.663	84.588	214.663	-1.34802	2.95944e-05	0.000294457	VU14_RS23085	NZ_CP011100.1	4214348	4215286	+	939	protein_coding	bifunctional helix-turn-helix transcriptional regulator/GNAT family N-acetyltransferase && PF00583:Acetyltransferase (GNAT) family|PF12802:MarR family	Acetyltransf_1
VU14_RS04690	59.3229	22.3658	48.8281	125.451	121.836	84.5174	43.5056	110.602	-1.34921	0.000690077	0.00306701	VU14_RS04690	NZ_CP011100.1	997496	998083	+	588	protein_coding	hypothetical protein && -	-
VU14_RS02800	21.9715	10.5943	12.207	45.555	45.2533	22.3723	14.9243	37.7268	-1.34922	0.00562913	0.0154636	VU14_RS02800	NZ_CP011100.1	617800	618201	-	402	protein_coding	CidA/LrgA family protein && PF03788:LrgA family	-
VU14_RS16275	37.3515	22.3658	21.9727	85.5032	58.4811	64.631	27.23	69.5384	-1.34986	0.000421306	0.00214719	VU14_RS16275	NZ_CP011100.1	3649669	3651030	-	1362	protein_coding	sodium-dependent transporter && PF00209:Sodium:neurotransmitter symporter family	SNF
VU14_RS02115	38.4501	25.8973	43.9453	114.939	115.57	43.5016	36.0975	91.3367	-1.35095	0.0022389	0.00743366	VU14_RS02115	NZ_CP011100.1	481261	482001	-	741	protein_coding	KDGP aldolase family protein && PF07071:KDGP aldolase	-
VU14_RS08810	108.759	81.2232	80.5664	268.424	261.773	159.092	90.1828	229.763	-1.35273	2.6607e-05	0.000269367	VU14_RS08810	NZ_CP011100.1	1946620	1948398	+	1779	protein_coding	M3 family oligoendopeptidase && PF08439:Oligopeptidase F|PF01432:Peptidase family M3	Peptidase_M3
VU14_RS16595	29.6615	45.9088	30.5176	103.725	99.5572	65.8739	35.3626	89.7188	-1.35313	0.000184489	0.00115781	VU14_RS16595	NZ_CP011100.1	3719428	3720591	+	1164	protein_coding	membrane protein && -	-
VU14_RS08005	15.38	16.4801	13.4277	49.7601	34.114	31.0726	15.0959	38.3155	-1.3536	0.00188709	0.00654368	VU14_RS08005	NZ_CP011100.1	1742983	1743540	-	558	protein_coding	TMEM165/GDT1 family protein && PF01169:Uncharacterized protein family UPF0016	-
VU14_RS17330	91.1816	63.566	63.4766	185.023	187.279	186.435	72.7414	186.246	-1.35371	2.05466e-06	4.00811e-05	VU14_RS17330	NZ_CP011100.1	3877499	3878713	+	1215	protein_coding	methyl-accepting chemotaxis protein && PF00015:Methyl-accepting chemotaxis protein (MCP) signalling domain	-
VU14_RS17465	82.393	90.6404	98.877	260.715	249.241	182.707	90.6368	230.888	-1.35433	1.70301e-06	3.44077e-05	VU14_RS17465	NZ_CP011100.1	3907354	3908895	+	1542	protein_coding	cyclic diguanylate phosphodiesterase && PF00563:EAL domain|PF12792:CSS motif domain associated with EAL	EAL
VU14_RS05405	58.2244	51.7945	28.0762	142.272	147.595	62.1451	46.0317	117.337	-1.35546	0.0016213	0.00588485	holA	NZ_CP011100.1	1147189	1148220	-	1032	protein_coding	DNA polymerase III subunit delta && PF06144:DNA polymerase III, delta subunit|PF14840:Processivity clamp loader gamma complex DNA pol III C-term	-
VU14_RS21455	13.1829	11.7715	7.32422	37.8457	29.9368	13.6719	10.7595	27.1515	-1.3555	0.0124486	0.0291921	VU14_RS21455	NZ_CP011100.1	4767264	4767719	-	456	protein_coding	beta-galactosidase subunit beta && PF04074:Domain of unknown function (DUF386)	-
VU14_RS00540	72.5058	56.5031	91.5527	207.45	246.456	108.133	73.5206	187.346	-1.35612	0.000352227	0.00187981	VU14_RS00540	NZ_CP011100.1	122733	123857	-	1125	protein_coding	5-(carboxyamino)imidazole ribonucleotide synthase && PF02222:ATP-grasp domain	-
VU14_RS13005	73.6044	72.9832	64.6973	201.143	218.608	119.319	70.4283	179.69	-1.35737	3.62772e-05	0.000342858	tssA	NZ_CP011100.1	2920146	2921591	-	1446	protein_coding	type VI secretion system protein TssA && PF16989:Type VI secretion, EvfE, EvfF, ImpA, BimE, VC_A0119, VasJ|PF06812:ImpA, N-terminal, type VI secretion system	-
VU14_RS00240	23.07	18.8344	30.5176	81.2981	71.0128	31.0726	24.1407	61.1278	-1.35775	0.00263031	0.00845458	VU14_RS00240	NZ_CP011100.1	52626	53003	-	378	protein_coding	VOC family protein && PF00903:Glyoxalase/Bleomycin resistance protein/Dioxygenase superfamily	Glyoxalase
VU14_RS12545	26.3658	27.0744	31.7383	72.888	84.2407	59.6593	28.3928	72.2627	-1.3578	9.96679e-05	0.000722866	phnR	NZ_CP011100.1	2816327	2817034	+	708	protein_coding	phosphonate utilization transcriptional regulator PhnR && PF00392:Bacterial regulatory proteins, gntR family|PF07702:UTRA domain	UTRA
VU14_RS17165	53.8301	27.0744	51.2695	140.87	116.962	79.5458	44.058	112.459	-1.35785	0.000374442	0.00196137	VU14_RS17165	NZ_CP011100.1	3844292	3845074	-	783	protein_coding	DUF1365 domain-containing protein && PF07103:Protein of unknown function (DUF1365)	-
VU14_RS19955	15.38	10.5943	10.9863	42.0508	37.595	13.6719	12.3202	31.1059	-1.35792	0.0109991	0.026462	VU14_RS19955	NZ_CP011100.1	4454974	4455603	+	630	protein_coding	glutathione S-transferase && PF00043:Glutathione S-transferase, C-terminal domain|PF02798:Glutathione S-transferase, N-terminal domain	GST_N
VU14_RS02410	68.1115	37.6687	67.1387	151.383	187.975	103.161	57.6397	147.506	-1.3609	0.000207841	0.00126623	VU14_RS02410	NZ_CP011100.1	541953	543860	-	1908	protein_coding	methyl-accepting chemotaxis protein && PF00672:HAMP domain|PF00015:Methyl-accepting chemotaxis protein (MCP) signalling domain|PF17201:Cache 3/Cache 2 fusion domain	HAMP
VU14_RS09290	24.1686	23.543	32.959	90.4091	88.4179	26.101	26.8902	68.3093	-1.36133	0.0053352	0.0148557	VU14_RS09290	NZ_CP011100.1	2061822	2062637	-	816	protein_coding	NADH-quinone oxidoreductase subunit B family protein && PF01058:NADH ubiquinone oxidoreductase, 20 Kd subunit	-
VU14_RS13010	40.6472	18.8344	42.7246	89.0075	117.658	54.6877	34.0687	87.1179	-1.36311	0.00153123	0.00560413	tagO	NZ_CP011100.1	2921600	2922205	-	606	protein_coding	type VI secretion system-associated protein TagO && PF11319:Type VI secretion system VasI, EvfG, VC_A0118	-
VU14_RS17615	143.913	118.892	145.264	373.551	440.697	233.666	136.023	349.305	-1.36412	1.60317e-05	0.000184016	VU14_RS17615	NZ_CP011100.1	3935823	3937723	-	1901	protein_coding	chitinase && PF00182:Chitinase class I	-
VU14_RS12310	14.2814	18.8344	21.9727	51.8626	55.6963	32.3155	18.3628	46.6248	-1.36437	0.0012096	0.00471457	VU14_RS12310	NZ_CP011100.1	2742250	2742711	+	462	protein_coding	tripartite tricarboxylate transporter TctB family protein && PF07331:Tripartite tricarboxylate transporter TctB family	-
VU14_RS12020	91.1816	77.6918	125.732	309.774	271.52	175.249	98.2019	252.181	-1.36573	4.55023e-05	0.000402208	glgX	NZ_CP011100.1	2674795	2676858	+	2064	protein_coding	glycogen debranching protein GlgX && PF02922:Carbohydrate-binding module 48 (Isoamylase N-terminal domain)|PF00128:Alpha amylase, catalytic domain	-
VU14_RS19115	36.2529	29.4287	26.8555	100.922	87.7217	48.4732	30.8457	79.0389	-1.36765	0.000499183	0.0024181	mutH	NZ_CP011100.1	4275079	4275753	+	675	protein_coding	DNA mismatch repair endonuclease MutH && PF02976:DNA mismatch repair enzyme MutH	-
VU14_RS00390	30.76	30.6059	35.4004	109.332	113.481	24.8581	32.2554	82.5571	-1.36855	0.00786785	0.0201792	trmH	NZ_CP011100.1	86828	87570	-	743	protein_coding	tRNA (guanosine(18)-2'-O)-methyltransferase TrmH && PF12105:SpoU, rRNA methylase, C-terminal|PF00588:SpoU rRNA Methylase family	SpoU_methylase
VU14_RS17160	34.0558	29.4287	39.0625	126.152	95.38	41.0158	34.1823	87.516	-1.36885	0.00195378	0.00669867	VU14_RS17160	NZ_CP011100.1	3843036	3844292	-	1257	protein_coding	cyclopropane-fatty-acyl-phospholipid synthase family protein && PF02353:Mycolic acid cyclopropane synthetase	-
VU14_RS03720	190.053	84.7547	146.484	359.534	504.052	223.723	140.431	362.436	-1.36958	0.000593941	0.00274767	VU14_RS03720	NZ_CP011100.1	789485	791551	-	2067	protein_coding	hypothetical protein && -	-
VU14_RS17350	43.9429	54.1488	43.9453	116.34	112.089	140.448	47.3457	122.959	-1.37204	5.66653e-06	8.53212e-05	VU14_RS17350	NZ_CP011100.1	3881688	3883610	+	1923	protein_coding	methyl-accepting chemotaxis protein && PF12729:Four helix bundle sensory module for signal transduction|PF00015:Methyl-accepting chemotaxis protein (MCP) signalling domain	-
VU14_RS18780	117.547	81.2232	103.76	290.15	314.684	176.492	100.843	260.442	-1.37255	2.6285e-05	0.000268269	VU14_RS18780	NZ_CP011100.1	4199601	4200833	-	1233	protein_coding	MFS transporter && PF07690:Major Facilitator Superfamily	MFS_1
VU14_RS06400	21.9715	12.9486	14.6484	54.666	53.6077	18.6435	16.5228	42.3058	-1.37261	0.00686847	0.0180228	VU14_RS06400	NZ_CP011100.1	1368257	1368469	+	213	protein_coding	hypothetical protein && -	-
VU14_RS01085	145.012	77.6918	128.174	334.304	398.925	176.492	116.959	303.24	-1.37738	0.00034023	0.00184059	VU14_RS01085	NZ_CP011100.1	248750	250174	+	1425	protein_coding	MFS transporter && PF07690:Major Facilitator Superfamily	MFS_1
VU14_RS21000	34.0558	30.6059	34.1797	98.8193	117.658	38.53	32.9471	85.0026	-1.38002	0.0017925	0.0063096	VU14_RS21000	NZ_CP011100.1	4667436	4668164	+	729	protein_coding	competence protein ComF && -	-
VU14_RS15090	134.026	68.2746	100.098	265.621	281.963	239.88	100.799	262.488	-1.38036	1.11777e-05	0.000139633	VU14_RS15090	NZ_CP011100.1	3382507	3384219	+	1713	protein_coding	methyl-accepting chemotaxis protein && PF00015:Methyl-accepting chemotaxis protein (MCP) signalling domain	-
VU14_RS08790	71.4072	55.326	84.2285	215.16	216.519	115.59	70.3206	182.423	-1.38195	8.94691e-05	0.000665973	secD	NZ_CP011100.1	1941766	1943568	+	1803	protein_coding	protein translocase subunit SecD && PF02355:Protein export membrane protein|PF13721:SecD export protein N-terminal TM region	-
VU14_RS16000	12.0843	11.7715	23.1934	53.2643	48.7343	18.6435	15.683	40.214	-1.38376	0.00767046	0.0197971	VU14_RS16000	NZ_CP011100.1	3590581	3591153	+	573	protein_coding	TetR family transcriptional regulator && PF00440:Bacterial regulatory proteins, tetR family	TetR_N
VU14_RS15120	63.7172	50.6174	70.8008	200.442	177.532	103.161	61.7118	160.378	-1.38515	7.58057e-05	0.00058631	bioA	NZ_CP011100.1	3389293	3390567	+	1275	protein_coding	adenosylmethionine--8-amino-7-oxononanoate transaminase && PF00202:Aminotransferase class-III	Aminotran_3
VU14_RS19305	47.2386	45.9088	39.0625	121.947	149.684	72.0884	44.07	114.573	-1.3868	0.000150362	0.000979333	VU14_RS19305	NZ_CP011100.1	4309337	4310131	+	795	protein_coding	hypothetical protein && -	-
VU14_RS00285	170.279	151.852	192.871	534.746	550.001	262.253	171.667	449	-1.39023	4.8453e-05	0.000417117	VU14_RS00285	NZ_CP011100.1	59577	62165	-	2589	protein_coding	sensor histidine kinase KdpD && PF02702:Osmosensitive K+ channel His kinase sensor domain|PF00512:His Kinase A (phospho-acceptor) domain|PF13493:Domain of unknown function (DUF4118)|PF02518:Histidine kinase-, DNA gyrase B-, and HSP90-like ATPase	HATPase_c
VU14_RS20420	58.2244	56.5031	64.6973	189.228	197.722	80.7887	59.8083	155.913	-1.39053	0.000339057	0.00183675	murQ	NZ_CP011100.1	4554649	4555545	+	897	protein_coding	N-acetylmuramic acid 6-phosphate etherase && PF13580:SIS domain	-
VU14_RS12535	24.1686	24.7201	31.7383	84.8024	82.1521	42.2587	26.8757	69.7377	-1.39183	0.000538244	0.00255876	VU14_RS12535	NZ_CP011100.1	2813507	2814946	-	1440	protein_coding	aspartate aminotransferase family protein && PF00202:Aminotransferase class-III	Aminotran_3
VU14_RS12390	32.9572	16.4801	17.0898	64.4778	79.3673	29.8297	22.1757	57.8916	-1.39311	0.00366578	0.0110057	VU14_RS12390	NZ_CP011100.1	2772021	2772620	+	600	protein_coding	DsbE family thiol:disulfide interchange protein && PF00578:AhpC/TSA family	-
VU14_RS09480	43.9429	68.2746	56.1524	197.639	177.532	64.631	56.1233	146.601	-1.39379	0.00140438	0.00526697	VU14_RS09480	NZ_CP011100.1	2115484	2117457	-	1974	protein_coding	siderophore amonabactin TonB-dependent receptor && PF07715:TonB-dependent Receptor Plug Domain|PF00593:TonB dependent receptor	TonB_dep_Rec
VU14_RS16890	50.5344	54.1488	59.8145	165.4	179.621	84.5174	54.8325	143.179	-1.3939	0.000129737	0.000879721	syd	NZ_CP011100.1	3789762	3790310	-	549	protein_coding	SecY-interacting protein && PF07348:Syd protein (SUKH-2)	-
VU14_RS09160	13.1829	11.7715	15.8691	46.2558	38.2912	21.1294	13.6078	35.2255	-1.39503	0.00333214	0.0102257	VU14_RS09160	NZ_CP011100.1	2033425	2033952	-	528	protein_coding	chemotaxis protein CheW && PF01584:CheW-like domain	-
VU14_RS05240	99.9701	52.9717	73.2422	228.476	250.633	114.347	75.3947	197.819	-1.39544	0.000350746	0.00187696	nrfD	NZ_CP011100.1	1112072	1113178	+	1107	protein_coding	polysulfide reductase NrfD && PF03916:Polysulphide reductase, NrfD	-
[truncated: 415 more rows]
