# Supplementary material for: The Antivirulence Activity of Umbelliferone and Its Protective Effect against A. hydrophila-Infected Grass Carp
Source: Int J Mol Sci. 2022 Sep 22;23(19):11119. doi: 10.3390/ijms231911119 (PMC9569924; doi:10.3390/ijms231911119)
Supplement: Supplementary file 1 [file ijms-23-11119-s001.zip › Supllementary table S3 function enrichment analysis.xlsx]

## Sheet: Results for up-regulated genes
Category	GOID	Description	GeneRatio	BgRatio	pvalue	padj	geneID	geneName	Count
BP	GO:0006412	translation	44/400	57/1598	4.77146e-17	1.08789e-14	VU14_RS05420/VU14_RS14915/VU14_RS11155/VU14_RS19050/VU14_RS03185/VU14_RS03125/VU14_RS11675/VU14_RS18945/VU14_RS20890/VU14_RS15135/VU14_RS01500/VU14_RS20895/VU14_RS16810/VU14_RS07950/VU14_RS22225/VU14_RS20935/VU14_RS06080/VU14_RS05740/VU14_RS20930/VU14_RS20845/VU14_RS04825/VU14_RS04820/VU14_RS11650/VU14_RS01515/VU14_RS20840/VU14_RS14955/VU14_RS20945/VU14_RS23160/VU14_RS20880/VU14_RS02180/VU14_RS12…	leuS/glnS/metG/ileS/VU14_RS03185/alaS/thrS/rpsF/rplX/asnS/rplK/rplN/rpsB/VU14_RS07950/rpsL/rplW/VU14_RS06080/trpS/rplB/rpsM/prfB/lysS/pheT/rplL/rpsK/aspS/rplC/rplQ/rpsN/rpsI/serS/pheS/rpsH/rplD/rplM/rplV/tsf/rplF/argS/efp/rpsE/rplP/glyQ/rplR	44
BP	GO:0043043	peptide biosynthetic process	44/400	59/1598	4.66488e-16	5.31796e-14	VU14_RS05420/VU14_RS14915/VU14_RS11155/VU14_RS19050/VU14_RS03185/VU14_RS03125/VU14_RS11675/VU14_RS18945/VU14_RS20890/VU14_RS15135/VU14_RS01500/VU14_RS20895/VU14_RS16810/VU14_RS07950/VU14_RS22225/VU14_RS20935/VU14_RS06080/VU14_RS05740/VU14_RS20930/VU14_RS20845/VU14_RS04825/VU14_RS04820/VU14_RS11650/VU14_RS01515/VU14_RS20840/VU14_RS14955/VU14_RS20945/VU14_RS23160/VU14_RS20880/VU14_RS02180/VU14_RS12…	leuS/glnS/metG/ileS/VU14_RS03185/alaS/thrS/rpsF/rplX/asnS/rplK/rplN/rpsB/VU14_RS07950/rpsL/rplW/VU14_RS06080/trpS/rplB/rpsM/prfB/lysS/pheT/rplL/rpsK/aspS/rplC/rplQ/rpsN/rpsI/serS/pheS/rpsH/rplD/rplM/rplV/tsf/rplF/argS/efp/rpsE/rplP/glyQ/rplR	44
BP	GO:0043604	amide biosynthetic process	47/400	66/1598	8.92229e-16	6.78094e-14	VU14_RS05420/VU14_RS14915/VU14_RS11155/VU14_RS19050/VU14_RS03185/VU14_RS03125/VU14_RS11675/VU14_RS18945/VU14_RS20890/VU14_RS15135/VU14_RS01500/VU14_RS20895/VU14_RS16810/VU14_RS07950/VU14_RS22225/VU14_RS08470/VU14_RS20935/VU14_RS06080/VU14_RS05740/VU14_RS20930/VU14_RS20845/VU14_RS04825/VU14_RS04820/VU14_RS11650/VU14_RS01515/VU14_RS20840/VU14_RS14955/VU14_RS20945/VU14_RS23160/VU14_RS20880/VU14_RS02…	leuS/glnS/metG/ileS/VU14_RS03185/alaS/thrS/rpsF/rplX/asnS/rplK/rplN/rpsB/VU14_RS07950/rpsL/asnB/rplW/VU14_RS06080/trpS/rplB/rpsM/prfB/lysS/pheT/rplL/rpsK/aspS/rplC/rplQ/rpsN/rpsI/serS/pheS/rpsH/rplD/rplM/rplV/tsf/rplF/VU14_RS01355/argS/VU14_RS01325/efp/rpsE/rplP/glyQ/rplR	47
BP	GO:0006518	peptide metabolic process	44/400	60/1598	1.35472e-15	7.72191e-14	VU14_RS05420/VU14_RS14915/VU14_RS11155/VU14_RS19050/VU14_RS03185/VU14_RS03125/VU14_RS11675/VU14_RS18945/VU14_RS20890/VU14_RS15135/VU14_RS01500/VU14_RS20895/VU14_RS16810/VU14_RS07950/VU14_RS22225/VU14_RS20935/VU14_RS06080/VU14_RS05740/VU14_RS20930/VU14_RS20845/VU14_RS04825/VU14_RS04820/VU14_RS11650/VU14_RS01515/VU14_RS20840/VU14_RS14955/VU14_RS20945/VU14_RS23160/VU14_RS20880/VU14_RS02180/VU14_RS12…	leuS/glnS/metG/ileS/VU14_RS03185/alaS/thrS/rpsF/rplX/asnS/rplK/rplN/rpsB/VU14_RS07950/rpsL/rplW/VU14_RS06080/trpS/rplB/rpsM/prfB/lysS/pheT/rplL/rpsK/aspS/rplC/rplQ/rpsN/rpsI/serS/pheS/rpsH/rplD/rplM/rplV/tsf/rplF/argS/efp/rpsE/rplP/glyQ/rplR	44
BP	GO:0043603	cellular amide metabolic process	47/400	68/1598	5.81339e-15	2.65091e-13	VU14_RS05420/VU14_RS14915/VU14_RS11155/VU14_RS19050/VU14_RS03185/VU14_RS03125/VU14_RS11675/VU14_RS18945/VU14_RS20890/VU14_RS15135/VU14_RS01500/VU14_RS20895/VU14_RS16810/VU14_RS07950/VU14_RS22225/VU14_RS08470/VU14_RS20935/VU14_RS06080/VU14_RS05740/VU14_RS20930/VU14_RS20845/VU14_RS04825/VU14_RS04820/VU14_RS11650/VU14_RS01515/VU14_RS20840/VU14_RS14955/VU14_RS20945/VU14_RS23160/VU14_RS20880/VU14_RS02…	leuS/glnS/metG/ileS/VU14_RS03185/alaS/thrS/rpsF/rplX/asnS/rplK/rplN/rpsB/VU14_RS07950/rpsL/asnB/rplW/VU14_RS06080/trpS/rplB/rpsM/prfB/lysS/pheT/rplL/rpsK/aspS/rplC/rplQ/rpsN/rpsI/serS/pheS/rpsH/rplD/rplM/rplV/tsf/rplF/VU14_RS01355/argS/VU14_RS01325/efp/rpsE/rplP/glyQ/rplR	47
BP	GO:1901566	organonitrogen compound biosynthetic process	79/400	152/1598	4.49776e-14	1.70915e-12	VU14_RS03845/VU14_RS05420/VU14_RS14915/VU14_RS11155/VU14_RS19050/VU14_RS03185/VU14_RS03125/VU14_RS18300/VU14_RS11675/VU14_RS00100/VU14_RS18945/VU14_RS20890/VU14_RS06100/VU14_RS15135/VU14_RS01500/VU14_RS00105/VU14_RS03595/VU14_RS20895/VU14_RS16810/VU14_RS05020/VU14_RS18400/VU14_RS07950/VU14_RS22225/VU14_RS08470/VU14_RS20135/VU14_RS20935/VU14_RS00125/VU14_RS06080/VU14_RS00115/VU14_RS10365/VU14_RS05…	cobA/leuS/glnS/metG/ileS/VU14_RS03185/alaS/purH/thrS/atpG/rpsF/rplX/VU14_RS06100/asnS/rplK/atpA/nadA/rplN/rpsB/VU14_RS05020/pyrG/VU14_RS07950/rpsL/asnB/hemC/rplW/atpB/VU14_RS06080/atpF/hisG/trpS/rplB/argC/rpsM/ribE/gltB/prfB/lysS/pheT/rplL/rpsK/ribB/aspS/guaA/rplC/rplQ/atpH/rpsN/rpsI/serS/pheS/dapB/rpsH/glnA/rplD/VU14_RS19510/rplM/moaA/cysE/VU14_RS20130/rplV/nadC/ilvC/tsf/rplF/lgt/moaC/VU14_RS013…	79
BP	GO:1901564	organonitrogen compound metabolic process	118/400	269/1598	6.91677e-14	2.25289e-12	VU14_RS03845/VU14_RS05420/VU14_RS14915/VU14_RS13935/VU14_RS11155/VU14_RS12410/VU14_RS19050/VU14_RS22030/VU14_RS03185/VU14_RS11495/VU14_RS03125/VU14_RS18300/VU14_RS11675/VU14_RS00100/VU14_RS18945/VU14_RS01210/VU14_RS20890/VU14_RS06100/VU14_RS15135/VU14_RS01500/VU14_RS17020/VU14_RS00105/VU14_RS03595/VU14_RS20895/VU14_RS16810/VU14_RS05020/VU14_RS18400/VU14_RS19555/VU14_RS07950/VU14_RS22225/VU14_RS03…	cobA/leuS/glnS/gcvP/metG/VU14_RS12410/ileS/prlC/VU14_RS03185/prc/alaS/purH/thrS/atpG/rpsF/argF/rplX/VU14_RS06100/asnS/rplK/VU14_RS17020/atpA/nadA/rplN/rpsB/VU14_RS05020/pyrG/metJ/VU14_RS07950/rpsL/deoD/asnB/VU14_RS19975/hemC/rpiA/rplW/lexA/relA/atpB/sppA/VU14_RS06080/atpF/hisG/trpS/rplB/argC/atpD/rpsM/ribE/gltB/prfB/lysS/VU14_RS08445/pheT/purF/rplL/rpsK/ribB/pepE/aspS/VU14_RS01220/guaA/rplC/VU14_…	118
BP	GO:0044267	cellular protein metabolic process	48/400	79/1598	4.86254e-12	1.38582e-10	VU14_RS05420/VU14_RS14915/VU14_RS11155/VU14_RS19050/VU14_RS03185/VU14_RS03125/VU14_RS11675/VU14_RS18945/VU14_RS20890/VU14_RS15135/VU14_RS01500/VU14_RS17020/VU14_RS20895/VU14_RS16810/VU14_RS07950/VU14_RS22225/VU14_RS20935/VU14_RS06080/VU14_RS05740/VU14_RS20930/VU14_RS20845/VU14_RS04825/VU14_RS04820/VU14_RS11650/VU14_RS01515/VU14_RS20840/VU14_RS14955/VU14_RS20945/VU14_RS23160/VU14_RS20880/VU14_RS02…	leuS/glnS/metG/ileS/VU14_RS03185/alaS/thrS/rpsF/rplX/asnS/rplK/VU14_RS17020/rplN/rpsB/VU14_RS07950/rpsL/rplW/VU14_RS06080/trpS/rplB/rpsM/prfB/lysS/pheT/rplL/rpsK/aspS/rplC/rplQ/rpsN/rpsI/serS/pheS/rpsH/rplD/rplM/moaA/rplV/tsf/rplF/lgt/moaC/argS/efp/rpsE/rplP/glyQ/rplR	48
BP	GO:0006520	cellular amino acid metabolic process	45/400	72/1598	5.88139e-12	1.48995e-10	VU14_RS05420/VU14_RS14915/VU14_RS13935/VU14_RS11155/VU14_RS12410/VU14_RS19050/VU14_RS03185/VU14_RS03125/VU14_RS11675/VU14_RS01210/VU14_RS15135/VU14_RS19555/VU14_RS07950/VU14_RS08470/VU14_RS06080/VU14_RS10365/VU14_RS05740/VU14_RS19525/VU14_RS08215/VU14_RS04820/VU14_RS08445/VU14_RS11650/VU14_RS14955/VU14_RS01220/VU14_RS12885/VU14_RS11655/VU14_RS08105/VU14_RS21110/VU14_RS13575/VU14_RS19510/VU14_RS19…	leuS/glnS/gcvP/metG/VU14_RS12410/ileS/VU14_RS03185/alaS/thrS/argF/asnS/metJ/VU14_RS07950/asnB/VU14_RS06080/hisG/trpS/argC/gltB/lysS/VU14_RS08445/pheT/aspS/VU14_RS01220/serS/pheS/dapB/glnA/ltaE/VU14_RS19510/VU14_RS19515/cysE/ygeW/thrA/ilvC/argR/VU14_RS11480/argS/VU14_RS01325/gltX/astA/glyQ/leuA/pheA/gdhA	45
BP	GO:0019752	carboxylic acid metabolic process	57/400	107/1598	7.73073e-11	1.76261e-09	VU14_RS14695/VU14_RS21780/VU14_RS05420/VU14_RS14915/VU14_RS13935/VU14_RS11155/VU14_RS12410/VU14_RS19050/VU14_RS05600/VU14_RS03185/VU14_RS03125/VU14_RS11675/VU14_RS01210/VU14_RS18220/VU14_RS07645/VU14_RS15135/VU14_RS19555/VU14_RS07950/VU14_RS08470/VU14_RS02420/VU14_RS06080/VU14_RS05200/VU14_RS10365/VU14_RS05740/VU14_RS19525/VU14_RS08215/VU14_RS15785/VU14_RS04820/VU14_RS08445/VU14_RS11650/VU14_RS14…	fadE/fadB/leuS/glnS/gcvP/metG/VU14_RS12410/ileS/frdD/VU14_RS03185/alaS/thrS/argF/aspA/VU14_RS07645/asnS/metJ/VU14_RS07950/asnB/acnB/VU14_RS06080/fumC/hisG/trpS/argC/gltB/VU14_RS15785/lysS/VU14_RS08445/pheT/aspS/VU14_RS01220/serS/pheS/dapB/glnA/ltaE/VU14_RS19510/VU14_RS19515/cysE/fadR/ygeW/thrA/ilvC/argR/ppc/VU14_RS11480/VU14_RS01355/argS/fadJ/VU14_RS01325/gltX/astA/glyQ/leuA/pheA/gdhA	57
BP	GO:0019538	protein metabolic process	65/400	130/1598	1.19704e-10	2.48113e-09	VU14_RS05420/VU14_RS14915/VU14_RS11155/VU14_RS19050/VU14_RS22030/VU14_RS03185/VU14_RS11495/VU14_RS03125/VU14_RS11675/VU14_RS18945/VU14_RS20890/VU14_RS15135/VU14_RS01500/VU14_RS17020/VU14_RS20895/VU14_RS16810/VU14_RS07950/VU14_RS22225/VU14_RS19975/VU14_RS20935/VU14_RS21570/VU14_RS04865/VU14_RS06080/VU14_RS05740/VU14_RS20930/VU14_RS20845/VU14_RS04825/VU14_RS04820/VU14_RS11650/VU14_RS01515/VU14_RS20…	leuS/glnS/metG/ileS/prlC/VU14_RS03185/prc/alaS/thrS/rpsF/rplX/asnS/rplK/VU14_RS17020/rplN/rpsB/VU14_RS07950/rpsL/VU14_RS19975/rplW/lexA/sppA/VU14_RS06080/trpS/rplB/rpsM/prfB/lysS/pheT/rplL/rpsK/pepE/aspS/rplC/VU14_RS05365/rplQ/pepA/rpsN/rpsI/serS/pheS/VU14_RS11440/rpsH/rplD/rplM/moaA/lon/ftsH/rplV/VU14_RS17440/VU14_RS20745/tsf/rplF/lgt/moaC/VU14_RS16645/argS/VU14_RS14190/VU14_RS05290/efp/rpsE/rpl…	65
BP	GO:0044281	small molecule metabolic process	83/400	187/1598	5.51785e-10	1.04839e-08	VU14_RS14695/VU14_RS21780/VU14_RS05420/VU14_RS14915/VU14_RS13935/VU14_RS11155/VU14_RS12410/VU14_RS19050/VU14_RS05600/VU14_RS10085/VU14_RS03185/VU14_RS03125/VU14_RS18300/VU14_RS11675/VU14_RS00100/VU14_RS01210/VU14_RS18220/VU14_RS06100/VU14_RS19670/VU14_RS07645/VU14_RS15135/VU14_RS00105/VU14_RS03595/VU14_RS05020/VU14_RS18400/VU14_RS19555/VU14_RS07950/VU14_RS03265/VU14_RS08470/VU14_RS02420/VU14_RS08…	fadE/fadB/leuS/glnS/gcvP/metG/VU14_RS12410/ileS/frdD/VU14_RS10085/VU14_RS03185/alaS/purH/thrS/atpG/argF/aspA/VU14_RS06100/pckA/VU14_RS07645/asnS/atpA/nadA/VU14_RS05020/pyrG/metJ/VU14_RS07950/deoD/asnB/acnB/rpiA/relA/atpB/VU14_RS06080/atpF/fumC/hisG/trpS/argC/atpD/ribE/gltB/VU14_RS15785/lysS/VU14_RS08445/pheT/purF/ribB/aspS/VU14_RS01220/guaA/atpH/serS/pheS/dapB/glnA/ltaE/VU14_RS19510/VU14_RS19515/…	83
BP	GO:0043436	oxoacid metabolic process	57/400	112/1598	8.34485e-10	1.46356e-08	VU14_RS14695/VU14_RS21780/VU14_RS05420/VU14_RS14915/VU14_RS13935/VU14_RS11155/VU14_RS12410/VU14_RS19050/VU14_RS05600/VU14_RS03185/VU14_RS03125/VU14_RS11675/VU14_RS01210/VU14_RS18220/VU14_RS07645/VU14_RS15135/VU14_RS19555/VU14_RS07950/VU14_RS08470/VU14_RS02420/VU14_RS06080/VU14_RS05200/VU14_RS10365/VU14_RS05740/VU14_RS19525/VU14_RS08215/VU14_RS15785/VU14_RS04820/VU14_RS08445/VU14_RS11650/VU14_RS14…	fadE/fadB/leuS/glnS/gcvP/metG/VU14_RS12410/ileS/frdD/VU14_RS03185/alaS/thrS/argF/aspA/VU14_RS07645/asnS/metJ/VU14_RS07950/asnB/acnB/VU14_RS06080/fumC/hisG/trpS/argC/gltB/VU14_RS15785/lysS/VU14_RS08445/pheT/aspS/VU14_RS01220/serS/pheS/dapB/glnA/ltaE/VU14_RS19510/VU14_RS19515/cysE/fadR/ygeW/thrA/ilvC/argR/ppc/VU14_RS11480/VU14_RS01355/argS/fadJ/VU14_RS01325/gltX/astA/glyQ/leuA/pheA/gdhA	57
BP	GO:0006082	organic acid metabolic process	57/400	113/1598	1.30475e-09	2.12489e-08	VU14_RS14695/VU14_RS21780/VU14_RS05420/VU14_RS14915/VU14_RS13935/VU14_RS11155/VU14_RS12410/VU14_RS19050/VU14_RS05600/VU14_RS03185/VU14_RS03125/VU14_RS11675/VU14_RS01210/VU14_RS18220/VU14_RS07645/VU14_RS15135/VU14_RS19555/VU14_RS07950/VU14_RS08470/VU14_RS02420/VU14_RS06080/VU14_RS05200/VU14_RS10365/VU14_RS05740/VU14_RS19525/VU14_RS08215/VU14_RS15785/VU14_RS04820/VU14_RS08445/VU14_RS11650/VU14_RS14…	fadE/fadB/leuS/glnS/gcvP/metG/VU14_RS12410/ileS/frdD/VU14_RS03185/alaS/thrS/argF/aspA/VU14_RS07645/asnS/metJ/VU14_RS07950/asnB/acnB/VU14_RS06080/fumC/hisG/trpS/argC/gltB/VU14_RS15785/lysS/VU14_RS08445/pheT/aspS/VU14_RS01220/serS/pheS/dapB/glnA/ltaE/VU14_RS19510/VU14_RS19515/cysE/fadR/ygeW/thrA/ilvC/argR/ppc/VU14_RS11480/VU14_RS01355/argS/fadJ/VU14_RS01325/gltX/astA/glyQ/leuA/pheA/gdhA	57
BP	GO:0006418	tRNA aminoacylation for protein translation	18/400	22/1598	2.87314e-08	4.16883e-07	VU14_RS05420/VU14_RS14915/VU14_RS11155/VU14_RS19050/VU14_RS03185/VU14_RS03125/VU14_RS11675/VU14_RS15135/VU14_RS07950/VU14_RS06080/VU14_RS05740/VU14_RS04820/VU14_RS11650/VU14_RS14955/VU14_RS12885/VU14_RS11655/VU14_RS01110/VU14_RS21840	leuS/glnS/metG/ileS/VU14_RS03185/alaS/thrS/asnS/VU14_RS07950/VU14_RS06080/trpS/lysS/pheT/aspS/serS/pheS/argS/glyQ	18
BP	GO:0043038	amino acid activation	19/400	24/1598	3.10834e-08	4.16883e-07	VU14_RS05420/VU14_RS14915/VU14_RS11155/VU14_RS19050/VU14_RS03185/VU14_RS03125/VU14_RS11675/VU14_RS15135/VU14_RS07950/VU14_RS06080/VU14_RS05740/VU14_RS04820/VU14_RS11650/VU14_RS14955/VU14_RS12885/VU14_RS11655/VU14_RS01110/VU14_RS04470/VU14_RS21840	leuS/glnS/metG/ileS/VU14_RS03185/alaS/thrS/asnS/VU14_RS07950/VU14_RS06080/trpS/lysS/pheT/aspS/serS/pheS/argS/gltX/glyQ	19
BP	GO:0043039	tRNA aminoacylation	19/400	24/1598	3.10834e-08	4.16883e-07	VU14_RS05420/VU14_RS14915/VU14_RS11155/VU14_RS19050/VU14_RS03185/VU14_RS03125/VU14_RS11675/VU14_RS15135/VU14_RS07950/VU14_RS06080/VU14_RS05740/VU14_RS04820/VU14_RS11650/VU14_RS14955/VU14_RS12885/VU14_RS11655/VU14_RS01110/VU14_RS04470/VU14_RS21840	leuS/glnS/metG/ileS/VU14_RS03185/alaS/thrS/asnS/VU14_RS07950/VU14_RS06080/trpS/lysS/pheT/aspS/serS/pheS/argS/gltX/glyQ	19
BP	GO:0055114	oxidation-reduction process	91/400	228/1598	5.66398e-08	7.17438e-07	VU14_RS04850/VU14_RS10280/VU14_RS21915/VU14_RS14695/VU14_RS10285/VU14_RS21780/VU14_RS10255/VU14_RS06340/VU14_RS11705/VU14_RS18620/VU14_RS03845/VU14_RS10250/VU14_RS13935/VU14_RS19180/VU14_RS09575/VU14_RS12420/VU14_RS07680/VU14_RS04810/VU14_RS02395/VU14_RS08495/VU14_RS10275/VU14_RS09820/VU14_RS11710/VU14_RS16920/VU14_RS00150/VU14_RS09795/VU14_RS13650/VU14_RS01685/VU14_RS04140/VU14_RS05615/VU14_RS15…	VU14_RS04850/xdhB/VU14_RS21915/fadE/xdhC/fadB/VU14_RS10255/VU14_RS06340/nrdA/putA/cobA/ygfM/gcvP/mdh/guaB/VU14_RS12420/VU14_RS07680/VU14_RS04810/lpdA/VU14_RS08495/xdhA/mmsB/nrdB/VU14_RS16920/mnmG/VU14_RS09795/nuoC/VU14_RS01685/dusB/frdA/VU14_RS15015/ahpC/VU14_RS23585/VU14_RS08955/cysI/aspA/VU14_RS14990/VU14_RS06360/nuoG/sdhA/icd/nifJ/VU14_RS16305/acnB/ygfK/VU14_RS15080/gorA/fumC/serA/nuoH/VU14_RS…	91
BP	GO:0006399	tRNA metabolic process	21/400	36/1598	1.74924e-05	0.000209908	VU14_RS05420/VU14_RS14915/VU14_RS11155/VU14_RS19050/VU14_RS03185/VU14_RS03125/VU14_RS11675/VU14_RS00150/VU14_RS04140/VU14_RS15135/VU14_RS07950/VU14_RS06080/VU14_RS05740/VU14_RS04820/VU14_RS11650/VU14_RS14955/VU14_RS12885/VU14_RS11655/VU14_RS01110/VU14_RS04470/VU14_RS21840	leuS/glnS/metG/ileS/VU14_RS03185/alaS/thrS/mnmG/dusB/asnS/VU14_RS07950/VU14_RS06080/trpS/lysS/pheT/aspS/serS/pheS/argS/gltX/glyQ	21
BP	GO:0009058	biosynthetic process	147/400	461/1598	4.61311e-05	0.000525894	VU14_RS11705/VU14_RS03845/VU14_RS05420/VU14_RS14915/VU14_RS21510/VU14_RS05150/VU14_RS11155/VU14_RS10430/VU14_RS18330/VU14_RS00220/VU14_RS21995/VU14_RS19050/VU14_RS10190/VU14_RS10085/VU14_RS03185/VU14_RS03125/VU14_RS18300/VU14_RS11675/VU14_RS03940/VU14_RS00100/VU14_RS18945/VU14_RS17105/VU14_RS20890/VU14_RS06100/VU14_RS19670/VU14_RS02865/VU14_RS15135/VU14_RS01500/VU14_RS00225/VU14_RS21920/VU14_RS00…	nrdA/cobA/leuS/glnS/polA/nusA/metG/dnaX/rpoD/dnaA/rho/ileS/VU14_RS10190/VU14_RS10085/VU14_RS03185/alaS/purH/thrS/mpl/atpG/rpsF/VU14_RS17105/rplX/VU14_RS06100/pckA/hldE/asnS/rplK/dnaN/VU14_RS21920/atpA/nadA/rplN/rpsB/murE/VU14_RS04060/VU14_RS05020/pyrG/metJ/VU14_RS07950/rpsL/asnB/VU14_RS11335/tyrR/rpoB/hemC/rplW/VU14_RS04300/VU14_RS08070/atpB/VU14_RS10130/VU14_RS09770/VU14_RS06080/atpF/rpoA/hisG/t…	147
BP	GO:1901576	organic substance biosynthetic process	132/400	421/1598	0.000366648	0.00398075	VU14_RS11705/VU14_RS03845/VU14_RS05420/VU14_RS14915/VU14_RS21510/VU14_RS05150/VU14_RS11155/VU14_RS10430/VU14_RS18330/VU14_RS00220/VU14_RS21995/VU14_RS19050/VU14_RS10190/VU14_RS10085/VU14_RS03185/VU14_RS03125/VU14_RS18300/VU14_RS11675/VU14_RS00100/VU14_RS18945/VU14_RS17105/VU14_RS20890/VU14_RS06100/VU14_RS19670/VU14_RS15135/VU14_RS01500/VU14_RS00225/VU14_RS21920/VU14_RS00105/VU14_RS03595/VU14_RS20…	nrdA/cobA/leuS/glnS/polA/nusA/metG/dnaX/rpoD/dnaA/rho/ileS/VU14_RS10190/VU14_RS10085/VU14_RS03185/alaS/purH/thrS/atpG/rpsF/VU14_RS17105/rplX/VU14_RS06100/pckA/asnS/rplK/dnaN/VU14_RS21920/atpA/nadA/rplN/rpsB/VU14_RS04060/VU14_RS05020/pyrG/metJ/VU14_RS07950/rpsL/asnB/VU14_RS11335/tyrR/rpoB/hemC/rplW/atpB/VU14_RS10130/VU14_RS09770/VU14_RS06080/atpF/rpoA/hisG/trpS/rplB/VU14_RS10100/argC/rpsM/VU14_RS1…	132
BP	GO:0044249	cellular biosynthetic process	130/400	415/1598	0.000438055	0.00453984	VU14_RS11705/VU14_RS03845/VU14_RS05420/VU14_RS14915/VU14_RS21510/VU14_RS05150/VU14_RS11155/VU14_RS10430/VU14_RS18330/VU14_RS00220/VU14_RS21995/VU14_RS19050/VU14_RS10190/VU14_RS03185/VU14_RS03125/VU14_RS18300/VU14_RS11675/VU14_RS00100/VU14_RS18945/VU14_RS17105/VU14_RS20890/VU14_RS06100/VU14_RS15135/VU14_RS01500/VU14_RS00225/VU14_RS21920/VU14_RS00105/VU14_RS03595/VU14_RS20895/VU14_RS16810/VU14_RS04…	nrdA/cobA/leuS/glnS/polA/nusA/metG/dnaX/rpoD/dnaA/rho/ileS/VU14_RS10190/VU14_RS03185/alaS/purH/thrS/atpG/rpsF/VU14_RS17105/rplX/VU14_RS06100/asnS/rplK/dnaN/VU14_RS21920/atpA/nadA/rplN/rpsB/VU14_RS04060/VU14_RS05020/pyrG/metJ/VU14_RS07950/rpsL/asnB/VU14_RS11335/tyrR/rpoB/hemC/rplW/atpB/VU14_RS10130/VU14_RS09770/VU14_RS06080/atpF/rpoA/hisG/trpS/rplB/VU14_RS10100/argC/rpsM/VU14_RS11075/ribE/gltB/prf…	130
BP	GO:1901605	alpha-amino acid metabolic process	17/400	34/1598	0.00131859	0.0130713	VU14_RS13935/VU14_RS19555/VU14_RS08470/VU14_RS10365/VU14_RS08215/VU14_RS08445/VU14_RS01220/VU14_RS08105/VU14_RS21110/VU14_RS19510/VU14_RS21530/VU14_RS19205/VU14_RS11480/VU14_RS01325/VU14_RS05760/VU14_RS18095/VU14_RS17225	gcvP/metJ/asnB/hisG/gltB/VU14_RS08445/VU14_RS01220/dapB/glnA/VU14_RS19510/cysE/argR/VU14_RS11480/VU14_RS01325/astA/leuA/pheA	17
BP	GO:0034660	ncRNA metabolic process	21/400	46/1598	0.00163044	0.0154892	VU14_RS05420/VU14_RS14915/VU14_RS11155/VU14_RS19050/VU14_RS03185/VU14_RS03125/VU14_RS11675/VU14_RS00150/VU14_RS04140/VU14_RS15135/VU14_RS07950/VU14_RS06080/VU14_RS05740/VU14_RS04820/VU14_RS11650/VU14_RS14955/VU14_RS12885/VU14_RS11655/VU14_RS01110/VU14_RS04470/VU14_RS21840	leuS/glnS/metG/ileS/VU14_RS03185/alaS/thrS/mnmG/dusB/asnS/VU14_RS07950/VU14_RS06080/trpS/lysS/pheT/aspS/serS/pheS/argS/gltX/glyQ	21
BP	GO:0009064	glutamine family amino acid metabolic process	7/400	10/1598	0.00343144	0.0312947	VU14_RS08215/VU14_RS01220/VU14_RS21110/VU14_RS19510/VU14_RS19205/VU14_RS11480/VU14_RS05760	gltB/VU14_RS01220/glnA/VU14_RS19510/argR/VU14_RS11480/astA	7
BP	GO:0044271	cellular nitrogen compound biosynthetic process	104/400	339/1598	0.004685	0.0410838	VU14_RS03845/VU14_RS05420/VU14_RS14915/VU14_RS05150/VU14_RS11155/VU14_RS18330/VU14_RS21995/VU14_RS19050/VU14_RS10190/VU14_RS03185/VU14_RS03125/VU14_RS18300/VU14_RS11675/VU14_RS00100/VU14_RS18945/VU14_RS17105/VU14_RS20890/VU14_RS06100/VU14_RS15135/VU14_RS01500/VU14_RS21920/VU14_RS00105/VU14_RS03595/VU14_RS20895/VU14_RS16810/VU14_RS04060/VU14_RS05020/VU14_RS18400/VU14_RS19555/VU14_RS07950/VU14_RS22…	cobA/leuS/glnS/nusA/metG/rpoD/rho/ileS/VU14_RS10190/VU14_RS03185/alaS/purH/thrS/atpG/rpsF/VU14_RS17105/rplX/VU14_RS06100/asnS/rplK/VU14_RS21920/atpA/nadA/rplN/rpsB/VU14_RS04060/VU14_RS05020/pyrG/metJ/VU14_RS07950/rpsL/asnB/tyrR/rpoB/hemC/rplW/atpB/VU14_RS10130/VU14_RS09770/VU14_RS06080/atpF/rpoA/trpS/rplB/VU14_RS10100/rpsM/VU14_RS11075/ribE/prfB/lysS/uvrY/pheT/rplL/rpsK/ribB/rpoE/aspS/VU14_RS0122…	104
CC	GO:1990904	ribonucleoprotein complex	25/138	28/650	4.3431e-15	1.04234e-13	VU14_RS18945/VU14_RS20890/VU14_RS01500/VU14_RS20895/VU14_RS16810/VU14_RS22225/VU14_RS20935/VU14_RS20930/VU14_RS20845/VU14_RS01515/VU14_RS20840/VU14_RS20945/VU14_RS23160/VU14_RS20880/VU14_RS02180/VU14_RS20875/VU14_RS20940/VU14_RS02175/VU14_RS20920/VU14_RS23045/VU14_RS20870/VU14_RS20860/VU14_RS19145/VU14_RS20910/VU14_RS20865	rpsF/rplX/rplK/rplN/rpsB/rpsL/rplW/rplB/rpsM/rplL/rpsK/rplC/rplQ/rpsN/rpsI/rpsH/rplD/rplM/rplV/rplU/rplF/rpsE/ffh/rplP/rplR	25
CC	GO:0005840	ribosome	24/138	27/650	2.12185e-14	1.80708e-13	VU14_RS18945/VU14_RS20890/VU14_RS01500/VU14_RS20895/VU14_RS16810/VU14_RS22225/VU14_RS20935/VU14_RS20930/VU14_RS20845/VU14_RS01515/VU14_RS20840/VU14_RS20945/VU14_RS23160/VU14_RS20880/VU14_RS02180/VU14_RS20875/VU14_RS20940/VU14_RS02175/VU14_RS20920/VU14_RS23045/VU14_RS20870/VU14_RS20860/VU14_RS20910/VU14_RS20865	rpsF/rplX/rplK/rplN/rpsB/rpsL/rplW/rplB/rpsM/rplL/rpsK/rplC/rplQ/rpsN/rpsI/rpsH/rplD/rplM/rplV/rplU/rplF/rpsE/rplP/rplR	24
CC	GO:0044444	cytoplasmic part	25/138	29/650	2.59935e-14	1.80708e-13	VU14_RS18945/VU14_RS20890/VU14_RS01500/VU14_RS20895/VU14_RS16810/VU14_RS22225/VU14_RS20935/VU14_RS20930/VU14_RS20845/VU14_RS01515/VU14_RS20840/VU14_RS20945/VU14_RS23160/VU14_RS20880/VU14_RS02180/VU14_RS20875/VU14_RS20940/VU14_RS02175/VU14_RS20920/VU14_RS23045/VU14_RS20870/VU14_RS20860/VU14_RS19145/VU14_RS20910/VU14_RS20865	rpsF/rplX/rplK/rplN/rpsB/rpsL/rplW/rplB/rpsM/rplL/rpsK/rplC/rplQ/rpsN/rpsI/rpsH/rplD/rplM/rplV/rplU/rplF/rpsE/ffh/rplP/rplR	25
CC	GO:0005622	intracellular	53/138	102/650	3.0118e-14	1.80708e-13	VU14_RS14915/VU14_RS11690/VU14_RS03185/VU14_RS03125/VU14_RS00100/VU14_RS18945/VU14_RS20890/VU14_RS03455/VU14_RS10400/VU14_RS01500/VU14_RS00225/VU14_RS20895/VU14_RS16810/VU14_RS07950/VU14_RS22225/VU14_RS20935/VU14_RS00125/VU14_RS01510/VU14_RS00115/VU14_RS10365/VU14_RS06150/VU14_RS20930/VU14_RS19525/VU14_RS20845/VU14_RS01515/VU14_RS20840/VU14_RS14955/VU14_RS20945/VU14_RS23160/VU14_RS03195/VU14_RS20…	glnS/gyrA/VU14_RS03185/alaS/atpG/rpsF/rplX/ruvA/rnd/rplK/dnaN/rplN/rpsB/VU14_RS07950/rpsL/rplW/atpB/rplJ/atpF/hisG/topA/rplB/argC/rpsM/rplL/rpsK/aspS/rplC/rplQ/pepA/rpsN/rpsI/pheS/rpsH/hslO/VU14_RS00060/rplD/rplM/cysE/rplV/rplU/tsf/rplF/argS/VU14_RS01325/VU14_RS07370/efp/rpsE/ffh/rpsD/rplP/glyQ/rplR	53
CC	GO:0043229	intracellular organelle	26/138	32/650	1.2299e-13	4.91958e-13	VU14_RS11690/VU14_RS18945/VU14_RS20890/VU14_RS01500/VU14_RS20895/VU14_RS16810/VU14_RS22225/VU14_RS20935/VU14_RS06150/VU14_RS20930/VU14_RS20845/VU14_RS01515/VU14_RS20840/VU14_RS20945/VU14_RS23160/VU14_RS20880/VU14_RS02180/VU14_RS20875/VU14_RS20940/VU14_RS02175/VU14_RS20920/VU14_RS23045/VU14_RS20870/VU14_RS20860/VU14_RS20910/VU14_RS20865	gyrA/rpsF/rplX/rplK/rplN/rpsB/rpsL/rplW/topA/rplB/rpsM/rplL/rpsK/rplC/rplQ/rpsN/rpsI/rpsH/rplD/rplM/rplV/rplU/rplF/rpsE/rplP/rplR	26
CC	GO:0043232	intracellular non-membrane-bounded organelle	26/138	32/650	1.2299e-13	4.91958e-13	VU14_RS11690/VU14_RS18945/VU14_RS20890/VU14_RS01500/VU14_RS20895/VU14_RS16810/VU14_RS22225/VU14_RS20935/VU14_RS06150/VU14_RS20930/VU14_RS20845/VU14_RS01515/VU14_RS20840/VU14_RS20945/VU14_RS23160/VU14_RS20880/VU14_RS02180/VU14_RS20875/VU14_RS20940/VU14_RS02175/VU14_RS20920/VU14_RS23045/VU14_RS20870/VU14_RS20860/VU14_RS20910/VU14_RS20865	gyrA/rpsF/rplX/rplK/rplN/rpsB/rpsL/rplW/topA/rplB/rpsM/rplL/rpsK/rplC/rplQ/rpsN/rpsI/rpsH/rplD/rplM/rplV/rplU/rplF/rpsE/rplP/rplR	26
CC	GO:0044424	intracellular part	47/138	87/650	2.34398e-13	8.03652e-13	VU14_RS14915/VU14_RS11690/VU14_RS03185/VU14_RS03125/VU14_RS00100/VU14_RS18945/VU14_RS20890/VU14_RS03455/VU14_RS01500/VU14_RS00225/VU14_RS20895/VU14_RS16810/VU14_RS07950/VU14_RS22225/VU14_RS20935/VU14_RS00125/VU14_RS00115/VU14_RS10365/VU14_RS06150/VU14_RS20930/VU14_RS19525/VU14_RS20845/VU14_RS01515/VU14_RS20840/VU14_RS14955/VU14_RS20945/VU14_RS23160/VU14_RS20880/VU14_RS02180/VU14_RS11655/VU14_RS20…	glnS/gyrA/VU14_RS03185/alaS/atpG/rpsF/rplX/ruvA/rplK/dnaN/rplN/rpsB/VU14_RS07950/rpsL/rplW/atpB/atpF/hisG/topA/rplB/argC/rpsM/rplL/rpsK/aspS/rplC/rplQ/rpsN/rpsI/pheS/rpsH/hslO/rplD/rplM/cysE/rplV/rplU/rplF/argS/VU14_RS01325/VU14_RS07370/efp/rpsE/ffh/rplP/glyQ/rplR	47
CC	GO:0005623	cell	63/138	150/650	1.63885e-11	4.37028e-11	VU14_RS14915/VU14_RS11690/VU14_RS03185/VU14_RS03125/VU14_RS00100/VU14_RS18945/VU14_RS20890/VU14_RS03455/VU14_RS10400/VU14_RS01500/VU14_RS00225/VU14_RS20895/VU14_RS16810/VU14_RS07950/VU14_RS22225/VU14_RS19895/VU14_RS20935/VU14_RS00125/VU14_RS01510/VU14_RS00115/VU14_RS10365/VU14_RS06150/VU14_RS20930/VU14_RS19525/VU14_RS06510/VU14_RS20845/VU14_RS05025/VU14_RS01515/VU14_RS20840/VU14_RS14955/VU14_RS20…	glnS/gyrA/VU14_RS03185/alaS/atpG/rpsF/rplX/ruvA/rnd/rplK/dnaN/rplN/rpsB/VU14_RS07950/rpsL/VU14_RS19895/rplW/atpB/rplJ/atpF/hisG/topA/rplB/argC/VU14_RS06510/rpsM/ribE/rplL/rpsK/aspS/rplC/rplQ/pepA/rpsN/rpsI/pheS/rpsH/hslO/VU14_RS00060/rplD/VU14_RS14760/rplM/plsY/moaA/cysE/ompA/rplV/rplU/tsf/rplF/VU14_RS17035/argS/VU14_RS01325/VU14_RS07370/efp/rpsE/ffh/fliL/rpsD/rplP/glyQ/VU14_RS16290/rplR	63
CC	GO:0044464	cell part	63/138	150/650	1.63885e-11	4.37028e-11	VU14_RS14915/VU14_RS11690/VU14_RS03185/VU14_RS03125/VU14_RS00100/VU14_RS18945/VU14_RS20890/VU14_RS03455/VU14_RS10400/VU14_RS01500/VU14_RS00225/VU14_RS20895/VU14_RS16810/VU14_RS07950/VU14_RS22225/VU14_RS19895/VU14_RS20935/VU14_RS00125/VU14_RS01510/VU14_RS00115/VU14_RS10365/VU14_RS06150/VU14_RS20930/VU14_RS19525/VU14_RS06510/VU14_RS20845/VU14_RS05025/VU14_RS01515/VU14_RS20840/VU14_RS14955/VU14_RS20…	glnS/gyrA/VU14_RS03185/alaS/atpG/rpsF/rplX/ruvA/rnd/rplK/dnaN/rplN/rpsB/VU14_RS07950/rpsL/VU14_RS19895/rplW/atpB/rplJ/atpF/hisG/topA/rplB/argC/VU14_RS06510/rpsM/ribE/rplL/rpsK/aspS/rplC/rplQ/pepA/rpsN/rpsI/pheS/rpsH/hslO/VU14_RS00060/rplD/VU14_RS14760/rplM/plsY/moaA/cysE/ompA/rplV/rplU/tsf/rplF/VU14_RS17035/argS/VU14_RS01325/VU14_RS07370/efp/rpsE/ffh/fliL/rpsD/rplP/glyQ/VU14_RS16290/rplR	63
CC	GO:0005737	cytoplasm	40/138	74/650	2.70882e-11	6.50117e-11	VU14_RS14915/VU14_RS03185/VU14_RS03125/VU14_RS18945/VU14_RS20890/VU14_RS01500/VU14_RS20895/VU14_RS16810/VU14_RS07950/VU14_RS22225/VU14_RS20935/VU14_RS10365/VU14_RS20930/VU14_RS19525/VU14_RS20845/VU14_RS01515/VU14_RS20840/VU14_RS14955/VU14_RS20945/VU14_RS23160/VU14_RS20880/VU14_RS02180/VU14_RS11655/VU14_RS20875/VU14_RS19665/VU14_RS20940/VU14_RS02175/VU14_RS21530/VU14_RS20920/VU14_RS23045/VU14_RS20…	glnS/VU14_RS03185/alaS/rpsF/rplX/rplK/rplN/rpsB/VU14_RS07950/rpsL/rplW/hisG/rplB/argC/rpsM/rplL/rpsK/aspS/rplC/rplQ/rpsN/rpsI/pheS/rpsH/hslO/rplD/rplM/cysE/rplV/rplU/rplF/argS/VU14_RS01325/VU14_RS07370/efp/rpsE/ffh/rplP/glyQ/rplR	40
CC	GO:0032991	protein-containing complex	32/138	52/650	3.9978e-11	8.72247e-11	VU14_RS00100/VU14_RS18945/VU14_RS20890/VU14_RS03455/VU14_RS01500/VU14_RS00225/VU14_RS20895/VU14_RS16810/VU14_RS22225/VU14_RS20935/VU14_RS00125/VU14_RS00115/VU14_RS20930/VU14_RS20845/VU14_RS05025/VU14_RS01515/VU14_RS20840/VU14_RS20945/VU14_RS23160/VU14_RS20880/VU14_RS02180/VU14_RS20875/VU14_RS20940/VU14_RS02175/VU14_RS14645/VU14_RS20920/VU14_RS23045/VU14_RS20870/VU14_RS20860/VU14_RS19145/VU14_RS20…	atpG/rpsF/rplX/ruvA/rplK/dnaN/rplN/rpsB/rpsL/rplW/atpB/atpF/rplB/rpsM/ribE/rplL/rpsK/rplC/rplQ/rpsN/rpsI/rpsH/rplD/rplM/moaA/rplV/rplU/rplF/rpsE/ffh/rplP/rplR	32
CC	GO:0043226	organelle	27/138	40/650	7.76259e-11	1.43309e-10	VU14_RS11690/VU14_RS18945/VU14_RS20890/VU14_RS01500/VU14_RS20895/VU14_RS16810/VU14_RS22225/VU14_RS20935/VU14_RS06150/VU14_RS20930/VU14_RS20845/VU14_RS01515/VU14_RS20840/VU14_RS20945/VU14_RS23160/VU14_RS20880/VU14_RS02180/VU14_RS20875/VU14_RS20940/VU14_RS02175/VU14_RS20920/VU14_RS23045/VU14_RS20870/VU14_RS20860/VU14_RS21590/VU14_RS20910/VU14_RS20865	gyrA/rpsF/rplX/rplK/rplN/rpsB/rpsL/rplW/topA/rplB/rpsM/rplL/rpsK/rplC/rplQ/rpsN/rpsI/rpsH/rplD/rplM/rplV/rplU/rplF/rpsE/fliL/rplP/rplR	27
CC	GO:0043228	non-membrane-bounded organelle	27/138	40/650	7.76259e-11	1.43309e-10	VU14_RS11690/VU14_RS18945/VU14_RS20890/VU14_RS01500/VU14_RS20895/VU14_RS16810/VU14_RS22225/VU14_RS20935/VU14_RS06150/VU14_RS20930/VU14_RS20845/VU14_RS01515/VU14_RS20840/VU14_RS20945/VU14_RS23160/VU14_RS20880/VU14_RS02180/VU14_RS20875/VU14_RS20940/VU14_RS02175/VU14_RS20920/VU14_RS23045/VU14_RS20870/VU14_RS20860/VU14_RS21590/VU14_RS20910/VU14_RS20865	gyrA/rpsF/rplX/rplK/rplN/rpsB/rpsL/rplW/topA/rplB/rpsM/rplL/rpsK/rplC/rplQ/rpsN/rpsI/rpsH/rplD/rplM/rplV/rplU/rplF/rpsE/fliL/rplP/rplR	27
MF	GO:0003735	structural constituent of ribosome	23/477	26/1787	4.79438e-11	6.80802e-09	VU14_RS18945/VU14_RS20890/VU14_RS01500/VU14_RS20895/VU14_RS16810/VU14_RS22225/VU14_RS20935/VU14_RS20930/VU14_RS20845/VU14_RS01515/VU14_RS20840/VU14_RS20945/VU14_RS23160/VU14_RS20880/VU14_RS02180/VU14_RS20875/VU14_RS20940/VU14_RS02175/VU14_RS20920/VU14_RS20870/VU14_RS20860/VU14_RS20910/VU14_RS20865	rpsF/rplX/rplK/rplN/rpsB/rpsL/rplW/rplB/rpsM/rplL/rpsK/rplC/rplQ/rpsN/rpsI/rpsH/rplD/rplM/rplV/rplF/rpsE/rplP/rplR	23
MF	GO:0005198	structural molecule activity	23/477	29/1787	3.74599e-09	2.65965e-07	VU14_RS18945/VU14_RS20890/VU14_RS01500/VU14_RS20895/VU14_RS16810/VU14_RS22225/VU14_RS20935/VU14_RS20930/VU14_RS20845/VU14_RS01515/VU14_RS20840/VU14_RS20945/VU14_RS23160/VU14_RS20880/VU14_RS02180/VU14_RS20875/VU14_RS20940/VU14_RS02175/VU14_RS20920/VU14_RS20870/VU14_RS20860/VU14_RS20910/VU14_RS20865	rpsF/rplX/rplK/rplN/rpsB/rpsL/rplW/rplB/rpsM/rplL/rpsK/rplC/rplQ/rpsN/rpsI/rpsH/rplD/rplM/rplV/rplF/rpsE/rplP/rplR	23
MF	GO:0004812	aminoacyl-tRNA ligase activity	18/477	23/1787	3.0641e-07	8.2415e-06	VU14_RS05420/VU14_RS14915/VU14_RS11155/VU14_RS19050/VU14_RS03185/VU14_RS03125/VU14_RS11675/VU14_RS15135/VU14_RS07950/VU14_RS06080/VU14_RS05740/VU14_RS04820/VU14_RS11650/VU14_RS14955/VU14_RS12885/VU14_RS11655/VU14_RS01110/VU14_RS21840	leuS/glnS/metG/ileS/VU14_RS03185/alaS/thrS/asnS/VU14_RS07950/VU14_RS06080/trpS/lysS/pheT/aspS/serS/pheS/argS/glyQ	18
MF	GO:0016875	ligase activity, forming carbon-oxygen bonds	18/477	23/1787	3.0641e-07	8.2415e-06	VU14_RS05420/VU14_RS14915/VU14_RS11155/VU14_RS19050/VU14_RS03185/VU14_RS03125/VU14_RS11675/VU14_RS15135/VU14_RS07950/VU14_RS06080/VU14_RS05740/VU14_RS04820/VU14_RS11650/VU14_RS14955/VU14_RS12885/VU14_RS11655/VU14_RS01110/VU14_RS21840	leuS/glnS/metG/ileS/VU14_RS03185/alaS/thrS/asnS/VU14_RS07950/VU14_RS06080/trpS/lysS/pheT/aspS/serS/pheS/argS/glyQ	18
MF	GO:0000166	nucleotide binding	120/477	312/1787	3.48233e-07	8.2415e-06	VU14_RS10280/VU14_RS14695/VU14_RS11705/VU14_RS18510/VU14_RS05420/VU14_RS00205/VU14_RS14915/VU14_RS10250/VU14_RS05150/VU14_RS11155/VU14_RS09705/VU14_RS08280/VU14_RS07680/VU14_RS04810/VU14_RS11690/VU14_RS00220/VU14_RS21995/VU14_RS03855/VU14_RS19050/VU14_RS02315/VU14_RS08525/VU14_RS10190/VU14_RS21105/VU14_RS00620/VU14_RS02395/VU14_RS08495/VU14_RS02100/VU14_RS03185/VU14_RS01925/VU14_RS09820/VU14_RS05…	xdhB/fadE/nrdA/lepA/leuS/VU14_RS00205/glnS/ygfM/nusA/metG/VU14_RS09705/ppsA/VU14_RS07680/VU14_RS04810/gyrA/dnaA/rho/cysN/ileS/secA/VU14_RS08525/VU14_RS10190/typA/rep/lpdA/VU14_RS08495/rapZ/VU14_RS03185/uvrA/mmsB/VU14_RS05045/alaS/thrS/mnmG/VU14_RS09795/nuoC/mpl/tuf/dusB/gyrB/VU14_RS08955/fusA/ruvA/VU14_RS16990/recA/VU14_RS06100/VU14_RS01465/pckA/asnS/rnd/VU14_RS06360/udk/VU14_RS12905/atpA/murE/VU…	120
MF	GO:1901265	nucleoside phosphate binding	120/477	312/1787	3.48233e-07	8.2415e-06	VU14_RS10280/VU14_RS14695/VU14_RS11705/VU14_RS18510/VU14_RS05420/VU14_RS00205/VU14_RS14915/VU14_RS10250/VU14_RS05150/VU14_RS11155/VU14_RS09705/VU14_RS08280/VU14_RS07680/VU14_RS04810/VU14_RS11690/VU14_RS00220/VU14_RS21995/VU14_RS03855/VU14_RS19050/VU14_RS02315/VU14_RS08525/VU14_RS10190/VU14_RS21105/VU14_RS00620/VU14_RS02395/VU14_RS08495/VU14_RS02100/VU14_RS03185/VU14_RS01925/VU14_RS09820/VU14_RS05…	xdhB/fadE/nrdA/lepA/leuS/VU14_RS00205/glnS/ygfM/nusA/metG/VU14_RS09705/ppsA/VU14_RS07680/VU14_RS04810/gyrA/dnaA/rho/cysN/ileS/secA/VU14_RS08525/VU14_RS10190/typA/rep/lpdA/VU14_RS08495/rapZ/VU14_RS03185/uvrA/mmsB/VU14_RS05045/alaS/thrS/mnmG/VU14_RS09795/nuoC/mpl/tuf/dusB/gyrB/VU14_RS08955/fusA/ruvA/VU14_RS16990/recA/VU14_RS06100/VU14_RS01465/pckA/asnS/rnd/VU14_RS06360/udk/VU14_RS12905/atpA/murE/VU…	120
MF	GO:0036094	small molecule binding	134/477	359/1787	4.59057e-07	9.3123e-06	VU14_RS10280/VU14_RS14695/VU14_RS11705/VU14_RS18510/VU14_RS05420/VU14_RS00205/VU14_RS14915/VU14_RS10250/VU14_RS05150/VU14_RS11155/VU14_RS09705/VU14_RS08280/VU14_RS07680/VU14_RS04810/VU14_RS11690/VU14_RS00220/VU14_RS21995/VU14_RS03855/VU14_RS19050/VU14_RS02315/VU14_RS08525/VU14_RS10190/VU14_RS21105/VU14_RS00620/VU14_RS02395/VU14_RS08495/VU14_RS02100/VU14_RS03185/VU14_RS01925/VU14_RS09820/VU14_RS05…	xdhB/fadE/nrdA/lepA/leuS/VU14_RS00205/glnS/ygfM/nusA/metG/VU14_RS09705/ppsA/VU14_RS07680/VU14_RS04810/gyrA/dnaA/rho/cysN/ileS/secA/VU14_RS08525/VU14_RS10190/typA/rep/lpdA/VU14_RS08495/rapZ/VU14_RS03185/uvrA/mmsB/VU14_RS05045/alaS/thrS/mnmG/VU14_RS09795/nuoC/mpl/tuf/dusB/argF/gyrB/VU14_RS02250/VU14_RS08955/fusA/ruvA/VU14_RS16990/recA/VU14_RS06100/VU14_RS01465/pckA/VU14_RS05755/asnS/rnd/VU14_RS0636…	134
MF	GO:0043168	anion binding	123/477	328/1787	1.25673e-06	2.23069e-05	VU14_RS10280/VU14_RS14695/VU14_RS11705/VU14_RS18510/VU14_RS05420/VU14_RS00205/VU14_RS14915/VU14_RS10250/VU14_RS11155/VU14_RS09705/VU14_RS08280/VU14_RS07680/VU14_RS04810/VU14_RS11690/VU14_RS00220/VU14_RS21995/VU14_RS03855/VU14_RS19050/VU14_RS02315/VU14_RS08525/VU14_RS10190/VU14_RS21105/VU14_RS00620/VU14_RS02395/VU14_RS08495/VU14_RS02100/VU14_RS03185/VU14_RS01925/VU14_RS05045/VU14_RS03125/VU14_RS11…	xdhB/fadE/nrdA/lepA/leuS/VU14_RS00205/glnS/ygfM/metG/VU14_RS09705/ppsA/VU14_RS07680/VU14_RS04810/gyrA/dnaA/rho/cysN/ileS/secA/VU14_RS08525/VU14_RS10190/typA/rep/lpdA/VU14_RS08495/rapZ/VU14_RS03185/uvrA/VU14_RS05045/alaS/thrS/mnmG/VU14_RS09795/mpl/tuf/dusB/argF/gyrB/VU14_RS02250/VU14_RS08955/fusA/ruvA/VU14_RS16990/recA/VU14_RS06100/VU14_RS01465/pckA/VU14_RS05755/asnS/udk/VU14_RS12905/atpA/murE/VU1…	123
MF	GO:0016874	ligase activity	29/477	50/1787	2.15073e-06	3.39337e-05	VU14_RS05420/VU14_RS14915/VU14_RS11155/VU14_RS19050/VU14_RS03185/VU14_RS03125/VU14_RS11675/VU14_RS03940/VU14_RS06100/VU14_RS15135/VU14_RS02255/VU14_RS18400/VU14_RS07950/VU14_RS08470/VU14_RS06080/VU14_RS05740/VU14_RS04820/VU14_RS11650/VU14_RS14955/VU14_RS09580/VU14_RS18340/VU14_RS12885/VU14_RS11655/VU14_RS21110/VU14_RS19510/VU14_RS01110/VU14_RS01325/VU14_RS02285/VU14_RS21840	leuS/glnS/metG/ileS/VU14_RS03185/alaS/thrS/mpl/VU14_RS06100/asnS/murE/pyrG/VU14_RS07950/asnB/VU14_RS06080/trpS/lysS/pheT/aspS/guaA/VU14_RS18340/serS/pheS/glnA/VU14_RS19510/argS/VU14_RS01325/murC/glyQ	29
MF	GO:0016491	oxidoreductase activity	92/477	236/1787	6.32621e-06	8.98322e-05	VU14_RS04850/VU14_RS10280/VU14_RS21915/VU14_RS14695/VU14_RS10285/VU14_RS21780/VU14_RS10255/VU14_RS06340/VU14_RS11705/VU14_RS18620/VU14_RS03845/VU14_RS10250/VU14_RS13935/VU14_RS19180/VU14_RS12420/VU14_RS07680/VU14_RS04810/VU14_RS02395/VU14_RS08495/VU14_RS10275/VU14_RS09820/VU14_RS16920/VU14_RS00150/VU14_RS09795/VU14_RS13650/VU14_RS01685/VU14_RS04140/VU14_RS05615/VU14_RS15015/VU14_RS06935/VU14_RS13…	VU14_RS04850/xdhB/VU14_RS21915/fadE/xdhC/fadB/VU14_RS10255/VU14_RS06340/nrdA/putA/cobA/ygfM/gcvP/mdh/VU14_RS12420/VU14_RS07680/VU14_RS04810/lpdA/VU14_RS08495/xdhA/mmsB/VU14_RS16920/mnmG/VU14_RS09795/nuoC/VU14_RS01685/dusB/frdA/VU14_RS15015/VU14_RS06935/ahpC/VU14_RS23585/VU14_RS08955/cysI/VU14_RS14990/VU14_RS06360/nuoG/sdhA/VU14_RS05610/icd/VU14_RS02195/sdhD/nifJ/VU14_RS16305/ygfK/VU14_RS15080/gor…	92
MF	GO:0035639	purine ribonucleoside triphosphate binding	89/477	236/1787	4.46012e-05	0.000575762	VU14_RS11705/VU14_RS18510/VU14_RS05420/VU14_RS00205/VU14_RS14915/VU14_RS11155/VU14_RS09705/VU14_RS08280/VU14_RS11690/VU14_RS00220/VU14_RS21995/VU14_RS03855/VU14_RS19050/VU14_RS02315/VU14_RS08525/VU14_RS10190/VU14_RS21105/VU14_RS00620/VU14_RS02100/VU14_RS03185/VU14_RS01925/VU14_RS05045/VU14_RS03125/VU14_RS11675/VU14_RS03940/VU14_RS01480/VU14_RS00235/VU14_RS01565/VU14_RS03455/VU14_RS03115/VU14_RS06…	nrdA/lepA/leuS/VU14_RS00205/glnS/metG/VU14_RS09705/ppsA/gyrA/dnaA/rho/cysN/ileS/secA/VU14_RS08525/VU14_RS10190/typA/rep/rapZ/VU14_RS03185/uvrA/VU14_RS05045/alaS/thrS/mpl/tuf/gyrB/fusA/ruvA/recA/VU14_RS06100/VU14_RS01465/pckA/asnS/udk/VU14_RS12905/atpA/murE/VU14_RS07950/tyrR/ettA/prfC/VU14_RS06080/uvrD/VU14_RS19200/infB/trpS/atpD/cmk/lysS/VU14_RS11455/VU14_RS12080/pheT/VU14_RS19450/rapA/hrpA/aspS/…	89
MF	GO:0032555	purine ribonucleotide binding	90/477	240/1787	5.17216e-05	0.000595297	VU14_RS11705/VU14_RS18510/VU14_RS05420/VU14_RS00205/VU14_RS14915/VU14_RS11155/VU14_RS09705/VU14_RS08280/VU14_RS11690/VU14_RS00220/VU14_RS21995/VU14_RS03855/VU14_RS19050/VU14_RS02315/VU14_RS08525/VU14_RS10190/VU14_RS21105/VU14_RS00620/VU14_RS02100/VU14_RS03185/VU14_RS01925/VU14_RS05045/VU14_RS03125/VU14_RS11675/VU14_RS03940/VU14_RS01480/VU14_RS00235/VU14_RS01565/VU14_RS03455/VU14_RS03115/VU14_RS06…	nrdA/lepA/leuS/VU14_RS00205/glnS/metG/VU14_RS09705/ppsA/gyrA/dnaA/rho/cysN/ileS/secA/VU14_RS08525/VU14_RS10190/typA/rep/rapZ/VU14_RS03185/uvrA/VU14_RS05045/alaS/thrS/mpl/tuf/gyrB/fusA/ruvA/recA/VU14_RS06100/VU14_RS01465/pckA/asnS/udk/VU14_RS12905/atpA/murE/VU14_RS07950/tyrR/ettA/prfC/VU14_RS06080/uvrD/VU14_RS19200/infB/trpS/atpD/cmk/lysS/VU14_RS11455/VU14_RS12080/pheT/VU14_RS19450/rapA/hrpA/aspS/…	90
MF	GO:0043167	ion binding	140/477	407/1787	5.44991e-05	0.000595297	VU14_RS10280/VU14_RS14695/VU14_RS10285/VU14_RS10255/VU14_RS06340/VU14_RS11705/VU14_RS18510/VU14_RS05420/VU14_RS00205/VU14_RS14915/VU14_RS10250/VU14_RS00960/VU14_RS11155/VU14_RS09705/VU14_RS08280/VU14_RS07680/VU14_RS04810/VU14_RS11690/VU14_RS00220/VU14_RS21995/VU14_RS03855/VU14_RS19050/VU14_RS02315/VU14_RS08525/VU14_RS10190/VU14_RS21105/VU14_RS00620/VU14_RS02395/VU14_RS08495/VU14_RS02100/VU14_RS03…	xdhB/fadE/xdhC/VU14_RS10255/VU14_RS06340/nrdA/lepA/leuS/VU14_RS00205/glnS/ygfM/VU14_RS00960/metG/VU14_RS09705/ppsA/VU14_RS07680/VU14_RS04810/gyrA/dnaA/rho/cysN/ileS/secA/VU14_RS08525/VU14_RS10190/typA/rep/lpdA/VU14_RS08495/rapZ/VU14_RS03185/uvrA/pepN/VU14_RS05045/alaS/thrS/mnmG/VU14_RS09795/mpl/tuf/dusB/argF/gyrB/VU14_RS02250/VU14_RS08955/fusA/ruvA/VU14_RS16990/recA/VU14_RS06100/VU14_RS01465/pckA…	140
MF	GO:0017076	purine nucleotide binding	90/477	241/1787	6.2423e-05	0.000633148	VU14_RS11705/VU14_RS18510/VU14_RS05420/VU14_RS00205/VU14_RS14915/VU14_RS11155/VU14_RS09705/VU14_RS08280/VU14_RS11690/VU14_RS00220/VU14_RS21995/VU14_RS03855/VU14_RS19050/VU14_RS02315/VU14_RS08525/VU14_RS10190/VU14_RS21105/VU14_RS00620/VU14_RS02100/VU14_RS03185/VU14_RS01925/VU14_RS05045/VU14_RS03125/VU14_RS11675/VU14_RS03940/VU14_RS01480/VU14_RS00235/VU14_RS01565/VU14_RS03455/VU14_RS03115/VU14_RS06…	nrdA/lepA/leuS/VU14_RS00205/glnS/metG/VU14_RS09705/ppsA/gyrA/dnaA/rho/cysN/ileS/secA/VU14_RS08525/VU14_RS10190/typA/rep/rapZ/VU14_RS03185/uvrA/VU14_RS05045/alaS/thrS/mpl/tuf/gyrB/fusA/ruvA/recA/VU14_RS06100/VU14_RS01465/pckA/asnS/udk/VU14_RS12905/atpA/murE/VU14_RS07950/tyrR/ettA/prfC/VU14_RS06080/uvrD/VU14_RS19200/infB/trpS/atpD/cmk/lysS/VU14_RS11455/VU14_RS12080/pheT/VU14_RS19450/rapA/hrpA/aspS/…	90
MF	GO:0032553	ribonucleotide binding	93/477	252/1787	7.85987e-05	0.000744068	VU14_RS11705/VU14_RS18510/VU14_RS05420/VU14_RS00205/VU14_RS14915/VU14_RS11155/VU14_RS09705/VU14_RS08280/VU14_RS04810/VU14_RS11690/VU14_RS00220/VU14_RS21995/VU14_RS03855/VU14_RS19050/VU14_RS02315/VU14_RS08525/VU14_RS10190/VU14_RS21105/VU14_RS00620/VU14_RS08495/VU14_RS02100/VU14_RS03185/VU14_RS01925/VU14_RS05045/VU14_RS03125/VU14_RS11675/VU14_RS03940/VU14_RS01480/VU14_RS00235/VU14_RS01565/VU14_RS03…	nrdA/lepA/leuS/VU14_RS00205/glnS/metG/VU14_RS09705/ppsA/VU14_RS04810/gyrA/dnaA/rho/cysN/ileS/secA/VU14_RS08525/VU14_RS10190/typA/rep/VU14_RS08495/rapZ/VU14_RS03185/uvrA/VU14_RS05045/alaS/thrS/mpl/tuf/gyrB/fusA/ruvA/VU14_RS16990/recA/VU14_RS06100/VU14_RS01465/pckA/asnS/udk/VU14_RS12905/atpA/murE/VU14_RS07950/tyrR/ettA/prfC/VU14_RS06080/uvrD/VU14_RS19200/infB/trpS/atpD/cmk/lysS/VU14_RS11455/VU14_RS…	93
MF	GO:0097367	carbohydrate derivative binding	95/477	264/1787	0.000200794	0.00174205	VU14_RS11705/VU14_RS18510/VU14_RS05420/VU14_RS00205/VU14_RS14915/VU14_RS11155/VU14_RS09705/VU14_RS08280/VU14_RS04810/VU14_RS11690/VU14_RS00220/VU14_RS21995/VU14_RS03855/VU14_RS19050/VU14_RS02315/VU14_RS08525/VU14_RS10190/VU14_RS21105/VU14_RS00620/VU14_RS08495/VU14_RS02100/VU14_RS03185/VU14_RS01925/VU14_RS05045/VU14_RS03125/VU14_RS11675/VU14_RS03940/VU14_RS01480/VU14_RS00235/VU14_RS01565/VU14_RS03…	nrdA/lepA/leuS/VU14_RS00205/glnS/metG/VU14_RS09705/ppsA/VU14_RS04810/gyrA/dnaA/rho/cysN/ileS/secA/VU14_RS08525/VU14_RS10190/typA/rep/VU14_RS08495/rapZ/VU14_RS03185/uvrA/VU14_RS05045/alaS/thrS/mpl/tuf/gyrB/fusA/ruvA/VU14_RS16990/recA/VU14_RS06100/VU14_RS01465/pckA/asnS/udk/VU14_RS12905/atpA/murE/VU14_RS07950/lpcA/tyrR/ettA/prfC/VU14_RS06080/uvrD/VU14_RS19200/infB/trpS/atpD/cmk/lysS/VU14_RS11455/VU…	95
MF	GO:0003924	GTPase activity	9/477	11/1787	0.000208555	0.00174205	VU14_RS18510/VU14_RS03855/VU14_RS21105/VU14_RS01480/VU14_RS01565/VU14_RS18855/VU14_RS05155/VU14_RS02300/VU14_RS04410	lepA/cysN/typA/tuf/fusA/prfC/infB/ftsZ/rsgA	9
MF	GO:0003723	RNA binding	30/477	63/1787	0.000234243	0.00184791	VU14_RS11465/VU14_RS05150/VU14_RS11155/VU14_RS21995/VU14_RS11180/VU14_RS14095/VU14_RS05175/VU14_RS18945/VU14_RS15305/VU14_RS07220/VU14_RS20845/VU14_RS04825/VU14_RS07235/VU14_RS11650/VU14_RS11185/VU14_RS01305/VU14_RS11655/VU14_RS07465/VU14_RS02715/VU14_RS05030/VU14_RS16805/VU14_RS20870/VU14_RS13810/VU14_RS04010/VU14_RS05520/VU14_RS20860/VU14_RS04470/VU14_RS19145/VU14_RS20835/VU14_RS18495	rlmKL/nusA/metG/rho/rne/thiI/pnp/rpsF/smpB/VU14_RS07220/rpsM/prfB/rluB/pheT/rluC/rluD/pheS/rsuA/hfq/nusB/tsf/rplF/trmJ/pcnB/efp/rpsE/gltX/ffh/rpsD/era	30
MF	GO:0016614	oxidoreductase activity, acting on CH-OH group of donors	19/477	36/1787	0.000695853	0.00494056	VU14_RS10280/VU14_RS21915/VU14_RS21780/VU14_RS10250/VU14_RS19180/VU14_RS07680/VU14_RS09820/VU14_RS16920/VU14_RS08955/VU14_RS06360/VU14_RS15330/VU14_RS16305/VU14_RS08080/VU14_RS08335/VU14_RS08510/VU14_RS19155/VU14_RS18100/VU14_RS21710/VU14_RS10170	xdhB/VU14_RS21915/fadB/ygfM/mdh/VU14_RS07680/mmsB/VU14_RS16920/VU14_RS08955/VU14_RS06360/icd/VU14_RS16305/serA/VU14_RS08335/VU14_RS08510/VU14_RS19155/leuB/ilvC/fadJ	19
MF	GO:0140101	catalytic activity, acting on a tRNA	19/477	36/1787	0.000695853	0.00494056	VU14_RS05420/VU14_RS14915/VU14_RS11155/VU14_RS19050/VU14_RS03185/VU14_RS03125/VU14_RS11675/VU14_RS04140/VU14_RS15135/VU14_RS07950/VU14_RS06080/VU14_RS05740/VU14_RS04820/VU14_RS11650/VU14_RS14955/VU14_RS12885/VU14_RS11655/VU14_RS01110/VU14_RS21840	leuS/glnS/metG/ileS/VU14_RS03185/alaS/thrS/dusB/asnS/VU14_RS07950/VU14_RS06080/trpS/lysS/pheT/aspS/serS/pheS/argS/glyQ	19
MF	GO:0001882	nucleoside binding	14/477	24/1787	0.000986558	0.00560365	VU14_RS18510/VU14_RS03855/VU14_RS21105/VU14_RS01480/VU14_RS01565/VU14_RS06100/VU14_RS18855/VU14_RS05155/VU14_RS20640/VU14_RS17855/VU14_RS04410/VU14_RS17890/VU14_RS19145/VU14_RS18495	lepA/cysN/typA/tuf/fusA/VU14_RS06100/prfC/infB/ftsY/cgtA/rsgA/hflX/ffh/era	14
MF	GO:0001883	purine nucleoside binding	14/477	24/1787	0.000986558	0.00560365	VU14_RS18510/VU14_RS03855/VU14_RS21105/VU14_RS01480/VU14_RS01565/VU14_RS06100/VU14_RS18855/VU14_RS05155/VU14_RS20640/VU14_RS17855/VU14_RS04410/VU14_RS17890/VU14_RS19145/VU14_RS18495	lepA/cysN/typA/tuf/fusA/VU14_RS06100/prfC/infB/ftsY/cgtA/rsgA/hflX/ffh/era	14
MF	GO:0005525	GTP binding	14/477	24/1787	0.000986558	0.00560365	VU14_RS18510/VU14_RS03855/VU14_RS21105/VU14_RS01480/VU14_RS01565/VU14_RS06100/VU14_RS18855/VU14_RS05155/VU14_RS20640/VU14_RS17855/VU14_RS04410/VU14_RS17890/VU14_RS19145/VU14_RS18495	lepA/cysN/typA/tuf/fusA/VU14_RS06100/prfC/infB/ftsY/cgtA/rsgA/hflX/ffh/era	14
MF	GO:0032549	ribonucleoside binding	14/477	24/1787	0.000986558	0.00560365	VU14_RS18510/VU14_RS03855/VU14_RS21105/VU14_RS01480/VU14_RS01565/VU14_RS06100/VU14_RS18855/VU14_RS05155/VU14_RS20640/VU14_RS17855/VU14_RS04410/VU14_RS17890/VU14_RS19145/VU14_RS18495	lepA/cysN/typA/tuf/fusA/VU14_RS06100/prfC/infB/ftsY/cgtA/rsgA/hflX/ffh/era	14
MF	GO:0032550	purine ribonucleoside binding	14/477	24/1787	0.000986558	0.00560365	VU14_RS18510/VU14_RS03855/VU14_RS21105/VU14_RS01480/VU14_RS01565/VU14_RS06100/VU14_RS18855/VU14_RS05155/VU14_RS20640/VU14_RS17855/VU14_RS04410/VU14_RS17890/VU14_RS19145/VU14_RS18495	lepA/cysN/typA/tuf/fusA/VU14_RS06100/prfC/infB/ftsY/cgtA/rsgA/hflX/ffh/era	14
MF	GO:0048037	cofactor binding	66/477	179/1787	0.00105179	0.00574441	VU14_RS10280/VU14_RS14695/VU14_RS10285/VU14_RS10250/VU14_RS08945/VU14_RS07680/VU14_RS04810/VU14_RS02395/VU14_RS12575/VU14_RS08495/VU14_RS10085/VU14_RS09820/VU14_RS21135/VU14_RS00150/VU14_RS09795/VU14_RS13650/VU14_RS01685/VU14_RS04140/VU14_RS06935/VU14_RS08955/VU14_RS04805/VU14_RS16990/VU14_RS13795/VU14_RS05755/VU14_RS06360/VU14_RS03595/VU14_RS13665/VU14_RS13660/VU14_RS05610/VU14_RS02195/VU14_RS15…	xdhB/fadE/xdhC/ygfM/VU14_RS08945/VU14_RS07680/VU14_RS04810/lpdA/sucD/VU14_RS08495/VU14_RS10085/mmsB/hemN/mnmG/VU14_RS09795/nuoC/VU14_RS01685/dusB/VU14_RS06935/VU14_RS08955/cysI/VU14_RS16990/iscU/VU14_RS05755/VU14_RS06360/nadA/nuoG/nuoF/VU14_RS05610/VU14_RS02195/nifJ/VU14_RS16305/ygfK/VU14_RS15080/VU14_RS04300/gorA/serA/VU14_RS16245/argC/VU14_RS15785/VU14_RS12595/VU14_RS21730/VU14_RS08335/VU14_RS0…	66
MF	GO:0032559	adenyl ribonucleotide binding	76/477	213/1787	0.00131435	0.00691252	VU14_RS11705/VU14_RS05420/VU14_RS00205/VU14_RS14915/VU14_RS11155/VU14_RS09705/VU14_RS08280/VU14_RS11690/VU14_RS00220/VU14_RS21995/VU14_RS19050/VU14_RS02315/VU14_RS08525/VU14_RS10190/VU14_RS00620/VU14_RS02100/VU14_RS03185/VU14_RS01925/VU14_RS05045/VU14_RS03125/VU14_RS11675/VU14_RS03940/VU14_RS00235/VU14_RS03455/VU14_RS03115/VU14_RS01465/VU14_RS19670/VU14_RS15135/VU14_RS11165/VU14_RS12905/VU14_RS00…	nrdA/leuS/VU14_RS00205/glnS/metG/VU14_RS09705/ppsA/gyrA/dnaA/rho/ileS/secA/VU14_RS08525/VU14_RS10190/rep/rapZ/VU14_RS03185/uvrA/VU14_RS05045/alaS/thrS/mpl/gyrB/ruvA/recA/VU14_RS01465/pckA/asnS/udk/VU14_RS12905/atpA/murE/VU14_RS07950/tyrR/ettA/VU14_RS06080/uvrD/VU14_RS19200/trpS/atpD/cmk/lysS/VU14_RS11455/VU14_RS12080/pheT/VU14_RS19450/rapA/hrpA/aspS/guaA/carB/groL/serS/pheS/VU14_RS07715/msbA/rhlB…	76
MF	GO:0030554	adenyl nucleotide binding	76/477	214/1787	0.0015359	0.0077892	VU14_RS11705/VU14_RS05420/VU14_RS00205/VU14_RS14915/VU14_RS11155/VU14_RS09705/VU14_RS08280/VU14_RS11690/VU14_RS00220/VU14_RS21995/VU14_RS19050/VU14_RS02315/VU14_RS08525/VU14_RS10190/VU14_RS00620/VU14_RS02100/VU14_RS03185/VU14_RS01925/VU14_RS05045/VU14_RS03125/VU14_RS11675/VU14_RS03940/VU14_RS00235/VU14_RS03455/VU14_RS03115/VU14_RS01465/VU14_RS19670/VU14_RS15135/VU14_RS11165/VU14_RS12905/VU14_RS00…	nrdA/leuS/VU14_RS00205/glnS/metG/VU14_RS09705/ppsA/gyrA/dnaA/rho/ileS/secA/VU14_RS08525/VU14_RS10190/rep/rapZ/VU14_RS03185/uvrA/VU14_RS05045/alaS/thrS/mpl/gyrB/ruvA/recA/VU14_RS01465/pckA/asnS/udk/VU14_RS12905/atpA/murE/VU14_RS07950/tyrR/ettA/VU14_RS06080/uvrD/VU14_RS19200/trpS/atpD/cmk/lysS/VU14_RS11455/VU14_RS12080/pheT/VU14_RS19450/rapA/hrpA/aspS/guaA/carB/groL/serS/pheS/VU14_RS07715/msbA/rhlB…	76
MF	GO:0005524	ATP binding	75/477	212/1787	0.00187636	0.00918769	VU14_RS11705/VU14_RS05420/VU14_RS00205/VU14_RS14915/VU14_RS11155/VU14_RS09705/VU14_RS08280/VU14_RS11690/VU14_RS00220/VU14_RS21995/VU14_RS19050/VU14_RS02315/VU14_RS08525/VU14_RS10190/VU14_RS00620/VU14_RS02100/VU14_RS03185/VU14_RS01925/VU14_RS05045/VU14_RS03125/VU14_RS11675/VU14_RS03940/VU14_RS00235/VU14_RS03455/VU14_RS03115/VU14_RS01465/VU14_RS19670/VU14_RS15135/VU14_RS11165/VU14_RS12905/VU14_RS00…	nrdA/leuS/VU14_RS00205/glnS/metG/VU14_RS09705/ppsA/gyrA/dnaA/rho/ileS/secA/VU14_RS08525/VU14_RS10190/rep/rapZ/VU14_RS03185/uvrA/VU14_RS05045/alaS/thrS/mpl/gyrB/ruvA/recA/VU14_RS01465/pckA/asnS/udk/VU14_RS12905/atpA/murE/VU14_RS07950/tyrR/ettA/VU14_RS06080/uvrD/VU14_RS19200/trpS/atpD/cmk/lysS/VU14_RS11455/VU14_RS12080/pheT/VU14_RS19450/rapA/hrpA/aspS/guaA/carB/groL/serS/pheS/VU14_RS07715/msbA/rhlB…	75
MF	GO:0140098	catalytic activity, acting on RNA	25/477	56/1787	0.00247988	0.0117381	VU14_RS05420/VU14_RS14915/VU14_RS11155/VU14_RS19050/VU14_RS03185/VU14_RS03125/VU14_RS11675/VU14_RS05175/VU14_RS04140/VU14_RS15135/VU14_RS07950/VU14_RS01520/VU14_RS06080/VU14_RS20830/VU14_RS05740/VU14_RS04820/VU14_RS11650/VU14_RS14955/VU14_RS12885/VU14_RS11655/VU14_RS14715/VU14_RS13810/VU14_RS01110/VU14_RS02085/VU14_RS21840	leuS/glnS/metG/ileS/VU14_RS03185/alaS/thrS/pnp/dusB/asnS/VU14_RS07950/rpoB/VU14_RS06080/rpoA/trpS/lysS/pheT/aspS/serS/pheS/rnhA/trmJ/argS/VU14_RS02085/glyQ	25
MF	GO:0050660	flavin adenine dinucleotide binding	15/477	29/1787	0.00333123	0.0152592	VU14_RS10280/VU14_RS14695/VU14_RS10250/VU14_RS07680/VU14_RS02395/VU14_RS00150/VU14_RS09795/VU14_RS04140/VU14_RS08955/VU14_RS00305/VU14_RS15785/VU14_RS08510/VU14_RS19155/VU14_RS05455/VU14_RS09805	xdhB/fadE/ygfM/VU14_RS07680/lpdA/mnmG/VU14_RS09795/dusB/VU14_RS08955/gorA/VU14_RS15785/VU14_RS08510/VU14_RS19155/VU14_RS05455/VU14_RS09805	15
MF	GO:0019001	guanyl nucleotide binding	14/477	27/1787	0.00442182	0.0190272	VU14_RS18510/VU14_RS03855/VU14_RS21105/VU14_RS01480/VU14_RS01565/VU14_RS06100/VU14_RS18855/VU14_RS05155/VU14_RS20640/VU14_RS17855/VU14_RS04410/VU14_RS17890/VU14_RS19145/VU14_RS18495	lepA/cysN/typA/tuf/fusA/VU14_RS06100/prfC/infB/ftsY/cgtA/rsgA/hflX/ffh/era	14
MF	GO:0032561	guanyl ribonucleotide binding	14/477	27/1787	0.00442182	0.0190272	VU14_RS18510/VU14_RS03855/VU14_RS21105/VU14_RS01480/VU14_RS01565/VU14_RS06100/VU14_RS18855/VU14_RS05155/VU14_RS20640/VU14_RS17855/VU14_RS04410/VU14_RS17890/VU14_RS19145/VU14_RS18495	lepA/cysN/typA/tuf/fusA/VU14_RS06100/prfC/infB/ftsY/cgtA/rsgA/hflX/ffh/era	14
MF	GO:0051536	iron-sulfur cluster binding	22/477	50/1787	0.00553786	0.0224679	VU14_RS10285/VU14_RS08945/VU14_RS10085/VU14_RS21135/VU14_RS08955/VU14_RS04805/VU14_RS13795/VU14_RS03595/VU14_RS13665/VU14_RS13660/VU14_RS05610/VU14_RS10240/VU14_RS15080/VU14_RS16245/VU14_RS12595/VU14_RS08510/VU14_RS13755/VU14_RS13645/VU14_RS14645/VU14_RS11685/VU14_RS02185/VU14_RS21005	xdhC/VU14_RS08945/VU14_RS10085/hemN/VU14_RS08955/cysI/iscU/nadA/nuoG/nuoF/VU14_RS05610/ygfK/VU14_RS15080/VU14_RS16245/VU14_RS12595/VU14_RS08510/trmG/rlmN/VU14_RS13645/moaA/VU14_RS11685/petA/nfuA	22
MF	GO:0051540	metal cluster binding	22/477	50/1787	0.00553786	0.0224679	VU14_RS10285/VU14_RS08945/VU14_RS10085/VU14_RS21135/VU14_RS08955/VU14_RS04805/VU14_RS13795/VU14_RS03595/VU14_RS13665/VU14_RS13660/VU14_RS05610/VU14_RS10240/VU14_RS15080/VU14_RS16245/VU14_RS12595/VU14_RS08510/VU14_RS13755/VU14_RS13645/VU14_RS14645/VU14_RS11685/VU14_RS02185/VU14_RS21005	xdhC/VU14_RS08945/VU14_RS10085/hemN/VU14_RS08955/cysI/iscU/nadA/nuoG/nuoF/VU14_RS05610/ygfK/VU14_RS15080/VU14_RS16245/VU14_RS12595/VU14_RS08510/trmG/rlmN/VU14_RS13645/moaA/VU14_RS11685/petA/nfuA	22
MF	GO:0016616	oxidoreductase activity, acting on the CH-OH group of donors, NAD or NADP as acceptor	13/477	25/1787	0.00587633	0.0231789	VU14_RS21915/VU14_RS21780/VU14_RS19180/VU14_RS09820/VU14_RS16920/VU14_RS06360/VU14_RS15330/VU14_RS16305/VU14_RS08080/VU14_RS08335/VU14_RS18100/VU14_RS21710/VU14_RS10170	VU14_RS21915/fadB/mdh/mmsB/VU14_RS16920/VU14_RS06360/icd/VU14_RS16305/serA/VU14_RS08335/leuB/ilvC/fadJ	13
MF	GO:0008144	drug binding	82/477	249/1787	0.0110555	0.0424293	VU14_RS11705/VU14_RS05420/VU14_RS00205/VU14_RS14915/VU14_RS11155/VU14_RS09705/VU14_RS08280/VU14_RS11690/VU14_RS00220/VU14_RS21995/VU14_RS19050/VU14_RS02315/VU14_RS08525/VU14_RS10190/VU14_RS00620/VU14_RS02100/VU14_RS03185/VU14_RS01925/VU14_RS05045/VU14_RS03125/VU14_RS11675/VU14_RS03940/VU14_RS00235/VU14_RS02250/VU14_RS03455/VU14_RS03115/VU14_RS01465/VU14_RS19670/VU14_RS05755/VU14_RS15135/VU14_RS11…	nrdA/leuS/VU14_RS00205/glnS/metG/VU14_RS09705/ppsA/gyrA/dnaA/rho/ileS/secA/VU14_RS08525/VU14_RS10190/rep/rapZ/VU14_RS03185/uvrA/VU14_RS05045/alaS/thrS/mpl/gyrB/VU14_RS02250/ruvA/recA/VU14_RS01465/pckA/VU14_RS05755/asnS/udk/VU14_RS12905/atpA/murE/VU14_RS07950/tyrR/ettA/VU14_RS04300/VU14_RS06080/uvrD/VU14_RS19200/trpS/atpD/cmk/lysS/VU14_RS05680/VU14_RS11455/VU14_RS12080/pheT/VU14_RS19450/rapA/hrpA/…	82
MF	GO:0016627	oxidoreductase activity, acting on the CH-CH group of donors	9/477	16/1787	0.01143	0.042712	VU14_RS14695/VU14_RS03845/VU14_RS09795/VU14_RS04140/VU14_RS12605/VU14_RS12610/VU14_RS15785/VU14_RS08105/VU14_RS09805	fadE/cobA/VU14_RS09795/dusB/sdhD/sdhC/VU14_RS15785/dapB/VU14_RS09805	9

## Sheet: Results for down-regulated DEGs
Category	GOID	Description	GeneRatio	BgRatio	pvalue	padj	geneID	geneName	Count
BP	GO:0006810	transport	146/444	359/1598	1.16554e-09	1.73551e-07	VU14_RS01835/VU14_RS16630/VU14_RS21300/VU14_RS13970/VU14_RS07785/VU14_RS00290/VU14_RS11735/VU14_RS00535/VU14_RS17650/VU14_RS06605/VU14_RS20010/VU14_RS20175/VU14_RS12700/VU14_RS04515/VU14_RS05635/VU14_RS08570/VU14_RS18130/VU14_RS09320/VU14_RS08390/VU14_RS06180/VU14_RS14250/VU14_RS18780/VU14_RS03675/VU14_RS01965/VU14_RS11770/VU14_RS06860/VU14_RS06770/VU14_RS16330/VU14_RS00360/VU14_RS01065/VU14_RS19…	VU14_RS01835/VU14_RS16630/VU14_RS21300/emrD/VU14_RS07785/kdpC/VU14_RS11735/VU14_RS00535/VU14_RS17650/tsgA/VU14_RS20010/VU14_RS20175/araH/VU14_RS04515/VU14_RS05635/rsxD/thiP/kup/VU14_RS08390/VU14_RS06180/VU14_RS14250/VU14_RS18780/VU14_RS03675/VU14_RS01965/fruA/VU14_RS06860/VU14_RS06770/VU14_RS16330/VU14_RS00360/nirC/VU14_RS19220/VU14_RS15735/murP/VU14_RS06190/VU14_RS12465/VU14_RS02555/kdpA/aqpZ/ca…	146
BP	GO:0051234	establishment of localization	146/444	360/1598	1.49613e-09	1.73551e-07	VU14_RS01835/VU14_RS16630/VU14_RS21300/VU14_RS13970/VU14_RS07785/VU14_RS00290/VU14_RS11735/VU14_RS00535/VU14_RS17650/VU14_RS06605/VU14_RS20010/VU14_RS20175/VU14_RS12700/VU14_RS04515/VU14_RS05635/VU14_RS08570/VU14_RS18130/VU14_RS09320/VU14_RS08390/VU14_RS06180/VU14_RS14250/VU14_RS18780/VU14_RS03675/VU14_RS01965/VU14_RS11770/VU14_RS06860/VU14_RS06770/VU14_RS16330/VU14_RS00360/VU14_RS01065/VU14_RS19…	VU14_RS01835/VU14_RS16630/VU14_RS21300/emrD/VU14_RS07785/kdpC/VU14_RS11735/VU14_RS00535/VU14_RS17650/tsgA/VU14_RS20010/VU14_RS20175/araH/VU14_RS04515/VU14_RS05635/rsxD/thiP/kup/VU14_RS08390/VU14_RS06180/VU14_RS14250/VU14_RS18780/VU14_RS03675/VU14_RS01965/fruA/VU14_RS06860/VU14_RS06770/VU14_RS16330/VU14_RS00360/nirC/VU14_RS19220/VU14_RS15735/murP/VU14_RS06190/VU14_RS12465/VU14_RS02555/kdpA/aqpZ/ca…	146
BP	GO:0051179	localization	146/444	373/1598	3.18631e-08	2.46408e-06	VU14_RS01835/VU14_RS16630/VU14_RS21300/VU14_RS13970/VU14_RS07785/VU14_RS00290/VU14_RS11735/VU14_RS00535/VU14_RS17650/VU14_RS06605/VU14_RS20010/VU14_RS20175/VU14_RS12700/VU14_RS04515/VU14_RS05635/VU14_RS08570/VU14_RS18130/VU14_RS09320/VU14_RS08390/VU14_RS06180/VU14_RS14250/VU14_RS18780/VU14_RS03675/VU14_RS01965/VU14_RS11770/VU14_RS06860/VU14_RS06770/VU14_RS16330/VU14_RS00360/VU14_RS01065/VU14_RS19…	VU14_RS01835/VU14_RS16630/VU14_RS21300/emrD/VU14_RS07785/kdpC/VU14_RS11735/VU14_RS00535/VU14_RS17650/tsgA/VU14_RS20010/VU14_RS20175/araH/VU14_RS04515/VU14_RS05635/rsxD/thiP/kup/VU14_RS08390/VU14_RS06180/VU14_RS14250/VU14_RS18780/VU14_RS03675/VU14_RS01965/fruA/VU14_RS06860/VU14_RS06770/VU14_RS16330/VU14_RS00360/nirC/VU14_RS19220/VU14_RS15735/murP/VU14_RS06190/VU14_RS12465/VU14_RS02555/kdpA/aqpZ/ca…	146
BP	GO:0007165	signal transduction	61/444	141/1598	2.5643e-05	0.00101338	VU14_RS00370/VU14_RS20390/VU14_RS17330/VU14_RS16005/VU14_RS18710/VU14_RS05215/VU14_RS17350/VU14_RS17345/VU14_RS08420/VU14_RS06355/VU14_RS15090/VU14_RS17255/VU14_RS06615/VU14_RS20395/VU14_RS03450/VU14_RS19295/VU14_RS07740/VU14_RS00285/VU14_RS05225/VU14_RS14550/VU14_RS09165/VU14_RS05230/VU14_RS02410/VU14_RS17360/VU14_RS09140/VU14_RS00375/VU14_RS06020/VU14_RS05220/VU14_RS05670/VU14_RS16420/VU14_RS09…	VU14_RS00370/VU14_RS20390/VU14_RS17330/VU14_RS16005/VU14_RS18710/yehT/VU14_RS17350/VU14_RS17345/VU14_RS08420/VU14_RS06355/VU14_RS15090/VU14_RS17255/VU14_RS06615/VU14_RS20395/VU14_RS03450/VU14_RS19295/uhpB/VU14_RS00285/VU14_RS05225/VU14_RS14550/VU14_RS09165/VU14_RS05230/VU14_RS02410/VU14_RS17360/VU14_RS09140/VU14_RS00375/VU14_RS06020/VU14_RS05220/VU14_RS05670/phoR/VU14_RS09170/VU14_RS08660/VU14_RS…	61
BP	GO:0023052	signaling	61/444	141/1598	2.5643e-05	0.00101338	VU14_RS00370/VU14_RS20390/VU14_RS17330/VU14_RS16005/VU14_RS18710/VU14_RS05215/VU14_RS17350/VU14_RS17345/VU14_RS08420/VU14_RS06355/VU14_RS15090/VU14_RS17255/VU14_RS06615/VU14_RS20395/VU14_RS03450/VU14_RS19295/VU14_RS07740/VU14_RS00285/VU14_RS05225/VU14_RS14550/VU14_RS09165/VU14_RS05230/VU14_RS02410/VU14_RS17360/VU14_RS09140/VU14_RS00375/VU14_RS06020/VU14_RS05220/VU14_RS05670/VU14_RS16420/VU14_RS09…	VU14_RS00370/VU14_RS20390/VU14_RS17330/VU14_RS16005/VU14_RS18710/yehT/VU14_RS17350/VU14_RS17345/VU14_RS08420/VU14_RS06355/VU14_RS15090/VU14_RS17255/VU14_RS06615/VU14_RS20395/VU14_RS03450/VU14_RS19295/uhpB/VU14_RS00285/VU14_RS05225/VU14_RS14550/VU14_RS09165/VU14_RS05230/VU14_RS02410/VU14_RS17360/VU14_RS09140/VU14_RS00375/VU14_RS06020/VU14_RS05220/VU14_RS05670/phoR/VU14_RS09170/VU14_RS08660/VU14_RS…	61
BP	GO:0007154	cell communication	62/444	144/1598	2.6208e-05	0.00101338	VU14_RS05210/VU14_RS00370/VU14_RS20390/VU14_RS17330/VU14_RS16005/VU14_RS18710/VU14_RS05215/VU14_RS17350/VU14_RS17345/VU14_RS08420/VU14_RS06355/VU14_RS15090/VU14_RS17255/VU14_RS06615/VU14_RS20395/VU14_RS03450/VU14_RS19295/VU14_RS07740/VU14_RS00285/VU14_RS05225/VU14_RS14550/VU14_RS09165/VU14_RS05230/VU14_RS02410/VU14_RS17360/VU14_RS09140/VU14_RS00375/VU14_RS06020/VU14_RS05220/VU14_RS05670/VU14_RS16…	VU14_RS05210/VU14_RS00370/VU14_RS20390/VU14_RS17330/VU14_RS16005/VU14_RS18710/yehT/VU14_RS17350/VU14_RS17345/VU14_RS08420/VU14_RS06355/VU14_RS15090/VU14_RS17255/VU14_RS06615/VU14_RS20395/VU14_RS03450/VU14_RS19295/uhpB/VU14_RS00285/VU14_RS05225/VU14_RS14550/VU14_RS09165/VU14_RS05230/VU14_RS02410/VU14_RS17360/VU14_RS09140/VU14_RS00375/VU14_RS06020/VU14_RS05220/VU14_RS05670/phoR/VU14_RS09170/VU14_RS…	62
BP	GO:0051716	cellular response to stimulus	68/444	165/1598	5.87521e-05	0.00194721	VU14_RS05210/VU14_RS00370/VU14_RS20390/VU14_RS17330/VU14_RS16005/VU14_RS18710/VU14_RS05215/VU14_RS17350/VU14_RS17345/VU14_RS08420/VU14_RS06355/VU14_RS15090/VU14_RS17255/VU14_RS06615/VU14_RS20395/VU14_RS03450/VU14_RS19295/VU14_RS07740/VU14_RS00285/VU14_RS05225/VU14_RS14550/VU14_RS09165/VU14_RS05230/VU14_RS02410/VU14_RS17360/VU14_RS09140/VU14_RS00375/VU14_RS06020/VU14_RS05220/VU14_RS05670/VU14_RS16…	VU14_RS05210/VU14_RS00370/VU14_RS20390/VU14_RS17330/VU14_RS16005/VU14_RS18710/yehT/VU14_RS17350/VU14_RS17345/VU14_RS08420/VU14_RS06355/VU14_RS15090/VU14_RS17255/VU14_RS06615/VU14_RS20395/VU14_RS03450/VU14_RS19295/uhpB/VU14_RS00285/VU14_RS05225/VU14_RS14550/VU14_RS09165/VU14_RS05230/VU14_RS02410/VU14_RS17360/VU14_RS09140/VU14_RS00375/VU14_RS06020/VU14_RS05220/VU14_RS05670/phoR/mutY/VU14_RS09170/VU…	68
BP	GO:0050794	regulation of cellular process	119/444	335/1598	0.000299339	0.00868082	VU14_RS00370/VU14_RS20390/VU14_RS17330/VU14_RS16005/VU14_RS18710/VU14_RS05215/VU14_RS17350/VU14_RS17345/VU14_RS08420/VU14_RS06355/VU14_RS15090/VU14_RS17255/VU14_RS06615/VU14_RS20395/VU14_RS03450/VU14_RS19295/VU14_RS07740/VU14_RS00285/VU14_RS05225/VU14_RS17065/VU14_RS16485/VU14_RS04375/VU14_RS15995/VU14_RS19560/VU14_RS03810/VU14_RS12545/VU14_RS14550/VU14_RS09165/VU14_RS05230/VU14_RS09350/VU14_RS03…	VU14_RS00370/VU14_RS20390/VU14_RS17330/VU14_RS16005/VU14_RS18710/yehT/VU14_RS17350/VU14_RS17345/VU14_RS08420/VU14_RS06355/VU14_RS15090/VU14_RS17255/VU14_RS06615/VU14_RS20395/VU14_RS03450/VU14_RS19295/uhpB/VU14_RS00285/VU14_RS05225/VU14_RS17065/slyA/VU14_RS04375/VU14_RS15995/VU14_RS19560/VU14_RS03810/phnR/VU14_RS14550/VU14_RS09165/VU14_RS05230/VU14_RS09350/VU14_RS03040/VU14_RS02410/vasH/VU14_RS012…	119
BP	GO:0050789	regulation of biological process	119/444	338/1598	0.000464321	0.0107975	VU14_RS00370/VU14_RS20390/VU14_RS17330/VU14_RS16005/VU14_RS18710/VU14_RS05215/VU14_RS17350/VU14_RS17345/VU14_RS08420/VU14_RS06355/VU14_RS15090/VU14_RS17255/VU14_RS06615/VU14_RS20395/VU14_RS03450/VU14_RS19295/VU14_RS07740/VU14_RS00285/VU14_RS05225/VU14_RS17065/VU14_RS16485/VU14_RS04375/VU14_RS15995/VU14_RS19560/VU14_RS03810/VU14_RS12545/VU14_RS14550/VU14_RS09165/VU14_RS05230/VU14_RS09350/VU14_RS03…	VU14_RS00370/VU14_RS20390/VU14_RS17330/VU14_RS16005/VU14_RS18710/yehT/VU14_RS17350/VU14_RS17345/VU14_RS08420/VU14_RS06355/VU14_RS15090/VU14_RS17255/VU14_RS06615/VU14_RS20395/VU14_RS03450/VU14_RS19295/uhpB/VU14_RS00285/VU14_RS05225/VU14_RS17065/slyA/VU14_RS04375/VU14_RS15995/VU14_RS19560/VU14_RS03810/phnR/VU14_RS14550/VU14_RS09165/VU14_RS05230/VU14_RS09350/VU14_RS03040/VU14_RS02410/vasH/VU14_RS012…	119
BP	GO:0055085	transmembrane transport	52/444	126/1598	0.000465409	0.0107975	VU14_RS16630/VU14_RS13970/VU14_RS07785/VU14_RS00535/VU14_RS06605/VU14_RS05635/VU14_RS09320/VU14_RS08390/VU14_RS18780/VU14_RS03675/VU14_RS16330/VU14_RS00360/VU14_RS15735/VU14_RS02555/VU14_RS16720/VU14_RS15745/VU14_RS02570/VU14_RS09485/VU14_RS17770/VU14_RS15230/VU14_RS00275/VU14_RS21225/VU14_RS01085/VU14_RS04920/VU14_RS07735/VU14_RS10180/VU14_RS00165/VU14_RS07695/VU14_RS03045/VU14_RS19345/VU14_RS20…	VU14_RS16630/emrD/VU14_RS07785/VU14_RS00535/tsgA/VU14_RS05635/kup/VU14_RS08390/VU14_RS18780/VU14_RS03675/VU14_RS16330/VU14_RS00360/VU14_RS15735/VU14_RS02555/cadB/VU14_RS15745/VU14_RS02570/VU14_RS09485/VU14_RS17770/VU14_RS15230/VU14_RS00275/VU14_RS21225/VU14_RS01085/panF/VU14_RS07735/VU14_RS10180/VU14_RS00165/VU14_RS07695/znuB/dmeF/VU14_RS20085/VU14_RS11200/VU14_RS14410/exeJ/exeI/clcA/dinF/gntU/yj…	52
BP	GO:0065007	biological regulation	120/444	346/1598	0.000892034	0.0186614	VU14_RS00370/VU14_RS20390/VU14_RS17330/VU14_RS16005/VU14_RS18710/VU14_RS05215/VU14_RS17350/VU14_RS17345/VU14_RS08420/VU14_RS06355/VU14_RS15090/VU14_RS17255/VU14_RS06615/VU14_RS20395/VU14_RS03450/VU14_RS19295/VU14_RS07740/VU14_RS00285/VU14_RS05225/VU14_RS17065/VU14_RS16485/VU14_RS04375/VU14_RS15995/VU14_RS19560/VU14_RS03810/VU14_RS12545/VU14_RS14550/VU14_RS09165/VU14_RS05230/VU14_RS09350/VU14_RS03…	VU14_RS00370/VU14_RS20390/VU14_RS17330/VU14_RS16005/VU14_RS18710/yehT/VU14_RS17350/VU14_RS17345/VU14_RS08420/VU14_RS06355/VU14_RS15090/VU14_RS17255/VU14_RS06615/VU14_RS20395/VU14_RS03450/VU14_RS19295/uhpB/VU14_RS00285/VU14_RS05225/VU14_RS17065/slyA/VU14_RS04375/VU14_RS15995/VU14_RS19560/VU14_RS03810/phnR/VU14_RS14550/VU14_RS09165/VU14_RS05230/VU14_RS09350/VU14_RS03040/VU14_RS02410/vasH/VU14_RS012…	120
BP	GO:0050896	response to stimulus	72/444	191/1598	0.000965244	0.0186614	VU14_RS05210/VU14_RS00370/VU14_RS20390/VU14_RS17330/VU14_RS16005/VU14_RS18710/VU14_RS05215/VU14_RS17350/VU14_RS17345/VU14_RS08420/VU14_RS06355/VU14_RS05635/VU14_RS15090/VU14_RS17255/VU14_RS06615/VU14_RS20395/VU14_RS03450/VU14_RS01965/VU14_RS19295/VU14_RS07740/VU14_RS00285/VU14_RS05225/VU14_RS14550/VU14_RS09165/VU14_RS05230/VU14_RS02410/VU14_RS17360/VU14_RS09140/VU14_RS00375/VU14_RS06020/VU14_RS05…	VU14_RS05210/VU14_RS00370/VU14_RS20390/VU14_RS17330/VU14_RS16005/VU14_RS18710/yehT/VU14_RS17350/VU14_RS17345/VU14_RS08420/VU14_RS06355/VU14_RS05635/VU14_RS15090/VU14_RS17255/VU14_RS06615/VU14_RS20395/VU14_RS03450/VU14_RS01965/VU14_RS19295/uhpB/VU14_RS00285/VU14_RS05225/VU14_RS14550/VU14_RS09165/VU14_RS05230/VU14_RS02410/VU14_RS17360/VU14_RS09140/VU14_RS00375/VU14_RS06020/VU14_RS05220/VU14_RS05670…	72
CC	GO:0016021	integral component of membrane	104/241	231/650	0.00127719	0.00918428	VU14_RS16630/VU14_RS13970/VU14_RS09755/VU14_RS07785/VU14_RS00370/VU14_RS00290/VU14_RS11735/VU14_RS00535/VU14_RS06605/VU14_RS15155/VU14_RS08500/VU14_RS18710/VU14_RS02640/VU14_RS08390/VU14_RS19790/VU14_RS03450/VU14_RS18780/VU14_RS03675/VU14_RS01965/VU14_RS14870/VU14_RS07740/VU14_RS00360/VU14_RS17705/VU14_RS12775/VU14_RS15735/VU14_RS02555/VU14_RS04705/VU14_RS11740/VU14_RS15745/VU14_RS14550/VU14_RS20…	VU14_RS16630/emrD/VU14_RS09755/VU14_RS07785/VU14_RS00370/kdpC/VU14_RS11735/VU14_RS00535/tsgA/dcuC/VU14_RS08500/VU14_RS18710/nhaC/VU14_RS08390/VU14_RS19790/VU14_RS03450/VU14_RS18780/VU14_RS03675/VU14_RS01965/VU14_RS14870/uhpB/VU14_RS00360/VU14_RS17705/VU14_RS12775/VU14_RS15735/VU14_RS02555/VU14_RS04705/VU14_RS11740/VU14_RS15745/VU14_RS14550/brnQ/VU14_RS10000/exeK/VU14_RS02570/VU14_RS12555/VU14_RS2…	104
CC	GO:0031224	intrinsic component of membrane	104/241	231/650	0.00127719	0.00918428	VU14_RS16630/VU14_RS13970/VU14_RS09755/VU14_RS07785/VU14_RS00370/VU14_RS00290/VU14_RS11735/VU14_RS00535/VU14_RS06605/VU14_RS15155/VU14_RS08500/VU14_RS18710/VU14_RS02640/VU14_RS08390/VU14_RS19790/VU14_RS03450/VU14_RS18780/VU14_RS03675/VU14_RS01965/VU14_RS14870/VU14_RS07740/VU14_RS00360/VU14_RS17705/VU14_RS12775/VU14_RS15735/VU14_RS02555/VU14_RS04705/VU14_RS11740/VU14_RS15745/VU14_RS14550/VU14_RS20…	VU14_RS16630/emrD/VU14_RS09755/VU14_RS07785/VU14_RS00370/kdpC/VU14_RS11735/VU14_RS00535/tsgA/dcuC/VU14_RS08500/VU14_RS18710/nhaC/VU14_RS08390/VU14_RS19790/VU14_RS03450/VU14_RS18780/VU14_RS03675/VU14_RS01965/VU14_RS14870/uhpB/VU14_RS00360/VU14_RS17705/VU14_RS12775/VU14_RS15735/VU14_RS02555/VU14_RS04705/VU14_RS11740/VU14_RS15745/VU14_RS14550/brnQ/VU14_RS10000/exeK/VU14_RS02570/VU14_RS12555/VU14_RS2…	104
CC	GO:0044425	membrane part	105/241	235/650	0.00172205	0.00918428	VU14_RS16630/VU14_RS13970/VU14_RS09755/VU14_RS07785/VU14_RS00370/VU14_RS00290/VU14_RS11735/VU14_RS00535/VU14_RS06605/VU14_RS15155/VU14_RS08500/VU14_RS18710/VU14_RS02640/VU14_RS08390/VU14_RS19790/VU14_RS03450/VU14_RS18780/VU14_RS03675/VU14_RS01965/VU14_RS14870/VU14_RS07740/VU14_RS00360/VU14_RS17705/VU14_RS12775/VU14_RS15735/VU14_RS02555/VU14_RS04705/VU14_RS11740/VU14_RS15745/VU14_RS14550/VU14_RS20…	VU14_RS16630/emrD/VU14_RS09755/VU14_RS07785/VU14_RS00370/kdpC/VU14_RS11735/VU14_RS00535/tsgA/dcuC/VU14_RS08500/VU14_RS18710/nhaC/VU14_RS08390/VU14_RS19790/VU14_RS03450/VU14_RS18780/VU14_RS03675/VU14_RS01965/VU14_RS14870/uhpB/VU14_RS00360/VU14_RS17705/VU14_RS12775/VU14_RS15735/VU14_RS02555/VU14_RS04705/VU14_RS11740/VU14_RS15745/VU14_RS14550/brnQ/VU14_RS10000/syd/exeK/VU14_RS02570/VU14_RS12555/VU14…	105
MF	GO:0005215	transporter activity	78/469	193/1787	3.69929e-06	0.0005216	VU14_RS16630/VU14_RS00290/VU14_RS12700/VU14_RS09470/VU14_RS05635/VU14_RS09320/VU14_RS00180/VU14_RS01965/VU14_RS11770/VU14_RS06860/VU14_RS16330/VU14_RS01065/VU14_RS09475/VU14_RS15735/VU14_RS20425/VU14_RS00300/VU14_RS16190/VU14_RS16720/VU14_RS18950/VU14_RS15745/VU14_RS15780/VU14_RS20320/VU14_RS04520/VU14_RS06630/VU14_RS12555/VU14_RS05935/VU14_RS17685/VU14_RS17770/VU14_RS09015/VU14_RS15230/VU14_RS21…	VU14_RS16630/kdpC/araH/VU14_RS09470/VU14_RS05635/kup/fhuB/VU14_RS01965/fruA/VU14_RS06860/VU14_RS16330/nirC/VU14_RS09475/VU14_RS15735/murP/kdpA/aqpZ/cadB/VU14_RS18950/VU14_RS15745/VU14_RS15780/brnQ/VU14_RS04520/VU14_RS06630/VU14_RS12555/VU14_RS05935/VU14_RS17685/VU14_RS17770/VU14_RS09015/VU14_RS15230/VU14_RS21225/VU14_RS01290/VU14_RS16480/VU14_RS16275/amt/panF/VU14_RS04530/VU14_RS00165/VU14_RS0769…	78
MF	GO:0022857	transmembrane transporter activity	48/469	119/1787	0.000362095	0.0129699	VU14_RS16630/VU14_RS00290/VU14_RS05635/VU14_RS09320/VU14_RS01965/VU14_RS11770/VU14_RS15735/VU14_RS20425/VU14_RS00300/VU14_RS16720/VU14_RS15745/VU14_RS20320/VU14_RS06630/VU14_RS05935/VU14_RS09015/VU14_RS15230/VU14_RS21225/VU14_RS01290/VU14_RS16480/VU14_RS16275/VU14_RS03220/VU14_RS00165/VU14_RS07695/VU14_RS15055/VU14_RS03045/VU14_RS10095/VU14_RS19345/VU14_RS03705/VU14_RS16340/VU14_RS04915/VU14_RS04…	VU14_RS16630/kdpC/VU14_RS05635/kup/VU14_RS01965/fruA/VU14_RS15735/murP/kdpA/cadB/VU14_RS15745/brnQ/VU14_RS06630/VU14_RS05935/VU14_RS09015/VU14_RS15230/VU14_RS21225/VU14_RS01290/VU14_RS16480/VU14_RS16275/amt/VU14_RS00165/VU14_RS07695/VU14_RS15055/znuB/VU14_RS10095/dmeF/VU14_RS03705/VU14_RS16340/VU14_RS04915/clcA/dinF/gntU/yjeH/chrA/VU14_RS11745/VU14_RS19755/VU14_RS02840/VU14_RS15415/VU14_RS18210/V…	48
MF	GO:0004672	protein kinase activity	21/469	41/1787	0.000481193	0.0129699	VU14_RS00370/VU14_RS20390/VU14_RS18710/VU14_RS17345/VU14_RS06615/VU14_RS07740/VU14_RS00285/VU14_RS05230/VU14_RS05220/VU14_RS16420/VU14_RS09170/VU14_RS08660/VU14_RS21545/VU14_RS12325/VU14_RS01825/VU14_RS00895/VU14_RS06300/VU14_RS21795/VU14_RS00070/VU14_RS11640/VU14_RS09600	VU14_RS00370/VU14_RS20390/VU14_RS18710/VU14_RS17345/VU14_RS06615/uhpB/VU14_RS00285/VU14_RS05230/VU14_RS05220/phoR/VU14_RS09170/VU14_RS08660/VU14_RS21545/VU14_RS12325/VU14_RS01825/rstB/VU14_RS06300/VU14_RS21795/blrB/VU14_RS11640/VU14_RS09600	21
MF	GO:0140096	catalytic activity, acting on a protein	45/469	111/1787	0.000488603	0.0129699	VU14_RS08165/VU14_RS18245/VU14_RS00370/VU14_RS20390/VU14_RS18710/VU14_RS17345/VU14_RS19905/VU14_RS08305/VU14_RS06615/VU14_RS08810/VU14_RS07740/VU14_RS00285/VU14_RS15720/VU14_RS04355/VU14_RS05230/VU14_RS14260/VU14_RS14255/VU14_RS14165/VU14_RS09280/VU14_RS05220/VU14_RS17620/VU14_RS16420/VU14_RS09170/VU14_RS08660/VU14_RS13830/VU14_RS21545/VU14_RS12325/VU14_RS01825/VU14_RS00895/VU14_RS19395/VU14_RS17…	VU14_RS08165/VU14_RS18245/VU14_RS00370/VU14_RS20390/VU14_RS18710/VU14_RS17345/VU14_RS19905/VU14_RS08305/VU14_RS06615/VU14_RS08810/uhpB/VU14_RS00285/rtxA/VU14_RS04355/VU14_RS05230/VU14_RS14260/VU14_RS14255/VU14_RS14165/hycI/VU14_RS05220/VU14_RS17620/phoR/VU14_RS09170/VU14_RS08660/VU14_RS13830/VU14_RS21545/VU14_RS12325/VU14_RS01825/rstB/VU14_RS19395/VU14_RS17375/VU14_RS20030/tldD/VU14_RS06300/VU14_…	45
MF	GO:0000155	phosphorelay sensor kinase activity	20/469	39/1787	0.000643894	0.0129699	VU14_RS00370/VU14_RS20390/VU14_RS18710/VU14_RS17345/VU14_RS06615/VU14_RS07740/VU14_RS00285/VU14_RS05230/VU14_RS05220/VU14_RS16420/VU14_RS09170/VU14_RS08660/VU14_RS21545/VU14_RS12325/VU14_RS01825/VU14_RS00895/VU14_RS06300/VU14_RS21795/VU14_RS00070/VU14_RS11640	VU14_RS00370/VU14_RS20390/VU14_RS18710/VU14_RS17345/VU14_RS06615/uhpB/VU14_RS00285/VU14_RS05230/VU14_RS05220/phoR/VU14_RS09170/VU14_RS08660/VU14_RS21545/VU14_RS12325/VU14_RS01825/rstB/VU14_RS06300/VU14_RS21795/blrB/VU14_RS11640	20
MF	GO:0004673	protein histidine kinase activity	20/469	39/1787	0.000643894	0.0129699	VU14_RS00370/VU14_RS20390/VU14_RS18710/VU14_RS17345/VU14_RS06615/VU14_RS07740/VU14_RS00285/VU14_RS05230/VU14_RS05220/VU14_RS16420/VU14_RS09170/VU14_RS08660/VU14_RS21545/VU14_RS12325/VU14_RS01825/VU14_RS00895/VU14_RS06300/VU14_RS21795/VU14_RS00070/VU14_RS11640	VU14_RS00370/VU14_RS20390/VU14_RS18710/VU14_RS17345/VU14_RS06615/uhpB/VU14_RS00285/VU14_RS05230/VU14_RS05220/phoR/VU14_RS09170/VU14_RS08660/VU14_RS21545/VU14_RS12325/VU14_RS01825/rstB/VU14_RS06300/VU14_RS21795/blrB/VU14_RS11640	20
MF	GO:0016775	phosphotransferase activity, nitrogenous group as acceptor	20/469	39/1787	0.000643894	0.0129699	VU14_RS00370/VU14_RS20390/VU14_RS18710/VU14_RS17345/VU14_RS06615/VU14_RS07740/VU14_RS00285/VU14_RS05230/VU14_RS05220/VU14_RS16420/VU14_RS09170/VU14_RS08660/VU14_RS21545/VU14_RS12325/VU14_RS01825/VU14_RS00895/VU14_RS06300/VU14_RS21795/VU14_RS00070/VU14_RS11640	VU14_RS00370/VU14_RS20390/VU14_RS18710/VU14_RS17345/VU14_RS06615/uhpB/VU14_RS00285/VU14_RS05230/VU14_RS05220/phoR/VU14_RS09170/VU14_RS08660/VU14_RS21545/VU14_RS12325/VU14_RS01825/rstB/VU14_RS06300/VU14_RS21795/blrB/VU14_RS11640	20
MF	GO:0022804	active transmembrane transporter activity	28/469	63/1787	0.00112487	0.0198258	VU14_RS16630/VU14_RS00290/VU14_RS05635/VU14_RS11770/VU14_RS15735/VU14_RS20425/VU14_RS00300/VU14_RS15745/VU14_RS05935/VU14_RS15230/VU14_RS01290/VU14_RS16275/VU14_RS00165/VU14_RS03045/VU14_RS10095/VU14_RS03705/VU14_RS16340/VU14_RS04915/VU14_RS21555/VU14_RS11745/VU14_RS19755/VU14_RS02840/VU14_RS15415/VU14_RS18210/VU14_RS12170/VU14_RS15405/VU14_RS06515/VU14_RS15350	VU14_RS16630/kdpC/VU14_RS05635/fruA/VU14_RS15735/murP/kdpA/VU14_RS15745/VU14_RS05935/VU14_RS15230/VU14_RS01290/VU14_RS16275/VU14_RS00165/znuB/VU14_RS10095/VU14_RS03705/VU14_RS16340/VU14_RS04915/dinF/VU14_RS11745/VU14_RS19755/VU14_RS02840/VU14_RS15415/VU14_RS18210/VU14_RS12170/VU14_RS15405/cydC/VU14_RS15350	28
MF	GO:0016887	ATPase activity	36/469	89/1787	0.00190758	0.0286209	VU14_RS02625/VU14_RS00290/VU14_RS09465/VU14_RS06180/VU14_RS06280/VU14_RS15735/VU14_RS01720/VU14_RS00300/VU14_RS15745/VU14_RS12705/VU14_RS12555/VU14_RS08205/VU14_RS18695/VU14_RS06185/VU14_RS17690/VU14_RS00165/VU14_RS04565/VU14_RS03045/VU14_RS03905/VU14_RS18135/VU14_RS06725/VU14_RS04560/VU14_RS19215/VU14_RS14575/VU14_RS14840/VU14_RS16655/VU14_RS05980/VU14_RS00170/VU14_RS12170/VU14_RS12860/VU14_RS08…	VU14_RS02625/kdpC/VU14_RS09465/VU14_RS06180/VU14_RS06280/VU14_RS15735/VU14_RS01720/kdpA/VU14_RS15745/araG/VU14_RS12555/VU14_RS08205/macB/VU14_RS06185/VU14_RS17690/VU14_RS00165/VU14_RS04565/znuB/VU14_RS03905/thiQ/macB/VU14_RS04560/VU14_RS19215/modC/VU14_RS14840/VU14_RS16655/VU14_RS05980/VU14_RS00170/VU14_RS12170/VU14_RS12860/VU14_RS08060/VU14_RS09230/VU14_RS07670/cydC/VU14_RS06590/VU14_RS12865	36
MF	GO:0016773	phosphotransferase activity, alcohol group as acceptor	31/469	74/1787	0.00202985	0.0286209	VU14_RS00370/VU14_RS20390/VU14_RS18710/VU14_RS17345/VU14_RS06615/VU14_RS11770/VU14_RS07740/VU14_RS20425/VU14_RS00285/VU14_RS00355/VU14_RS05230/VU14_RS12715/VU14_RS05220/VU14_RS16420/VU14_RS09170/VU14_RS08660/VU14_RS21545/VU14_RS12325/VU14_RS01825/VU14_RS00895/VU14_RS04915/VU14_RS06300/VU14_RS11745/VU14_RS21795/VU14_RS00070/VU14_RS15415/VU14_RS06070/VU14_RS11640/VU14_RS15405/VU14_RS09600/VU14_RS15…	VU14_RS00370/VU14_RS20390/VU14_RS18710/VU14_RS17345/VU14_RS06615/fruA/uhpB/murP/VU14_RS00285/pyk/VU14_RS05230/VU14_RS12715/VU14_RS05220/phoR/VU14_RS09170/VU14_RS08660/VU14_RS21545/VU14_RS12325/VU14_RS01825/rstB/VU14_RS04915/VU14_RS06300/VU14_RS11745/VU14_RS21795/blrB/VU14_RS15415/VU14_RS06070/VU14_RS11640/VU14_RS15405/VU14_RS09600/VU14_RS15350	31
